# Supplementary material for: Crystal structure and Hirshfeld surface analysis of N-(4-nitro­phen­yl)-2-(piperidin-1-yl)acetamide (lidocaine analogue)
Source: Acta Crystallogr E Crystallogr Commun. 2025 Jan 1;81(Pt 1):69–73. doi: 10.1107/S205698902401185X (PMC11701775; doi:10.1107/S205698902401185X)
Supplement: Supplementary file 1 [file e-81-00069-sup1.cif]

##############################################################################
#                                                                            #
# This CIF contains the data in a paper accepted for publication in          #
# Acta Crystallographica Section E. It conforms to the requirements of       #
# Notes for Authors for Acta Crystallographica Section E, and has been       #
# peer reviewed under the auspices of the IUCr Commission on Journals.       #
#                                                                            #
# Full details of the Crystallographic Information File format               #
# are given in the paper "The Crystallographic Information File (CIF):       #
# a New Standard Archive File for Crystallography" by S. R. Hall, F. H.      #
# Allen and I. D. Brown [Acta Cryst. (1991), A47, 655-685].                  #
#                                                                            #
# The current version of the core CIF dictionary is obtainable from          #
# ftp://ftp.iucr.org/pub/cif_core.dic.                                       #
#                                                                            #
# Software is freely available for graphical display of the structure(s)     #
# in this CIF. For information consult the CIF software page                 #
# http://www.iucr.org/resources/cif/software.                                #
#                                                                            #
# This file may be used for bona fide research purposes within the           #
# scientific community so long as proper attribution is given to the journal # 
# article from which it was obtained.                                        #
#                                                                            #
##############################################################################
data_I
_audit_creation_method     'SHELXL-2019/1'
_journal_date_recd_electronic     2024-11-14
_journal_date_accepted     2024-12-06
_journal_name_full     'Acta Crystallographica, Section E'
_journal_year     2025
_journal_volume     81
_journal_issue      1
_journal_page_first     0
_journal_page_last     0
_journal_paper_category     GO
_journal_paper_doi     10.1107/S205698902401185X
_journal_coeditor_code     VM2309
_publ_contact_author_name     'Abdulsalam Alsubari'
_publ_contact_author_address
;
Laboratory of Medicinal Chemistry
Faculty of Clinical Pharmacy
21 September University,
Yemen
;
_publ_contact_author_email     alsubaripharmaco@21umas.edu.ye
_publ_contact_author_fax     ?
_publ_contact_author_phone     ?
_publ_section_title
;
Crystal structure and Hirshfeld surface analysis of
<i>N</i>-(4-nitrophenyl)-2-(piperidin-1-yl)acetamide (lidocaine analogue)
;
_publ_section_title_footnote     .
loop_
    _publ_author_name
    _publ_author_footnote
    _publ_author_address
    'Maimoune, Imane' .
;
Laboratory of Materials Nanotechnology and Environment, Faculty of Sciences
Mohammed V University in Rabat
PO Box 1014, Rabat,
Morocco
Laboratory of Medicinal Chemistry
Drug Sciences Research Center
Faculty of Medicine and Pharmacy
Mohammed V University, Rabat, Morocco
;
    'M. Kariuki, Benson' .
;
School of Chemistry, Cardiff University
Main Building, Park Place, Cardiff, CF10 3AT
United Kingdom
;
    'El Moutaouakil Ala Allah, Abderrazzak' .
;
Laboratory of Medicinal Chemistry
Drug Sciences Research Center
Faculty of Medicine and Pharmacy
Mohammed V University, Rabat,
Morocco
;
    'Nchioua, Intissar' .
;
Laboratory of Medicinal Chemistry
Drug Sciences Research Center
Faculty of Medicine and Pharmacy
Mohammed V University, Rabat,
Morocco
;
    'Alsubari, Abdulsalam' .
;
Laboratory of Medicinal Chemistry
Faculty of Clinical Pharmacy
21 September University,
Yemen
;
    'Mague, Joel T.' .
;
Department of Chemistry
Tulane University
New Orleans, LA 70118
USA
;
    'Zarrouk, Abdelkader' .
;
Laboratory of Materials Nanotechnology and Environment, Faculty of Sciences
Mohammed V University in Rabat
PO Box 1014, Rabat,
Morocco
;
    'Ramli, Youssef' .
;
Laboratory of Medicinal Chemistry
Drug Sciences Research Center
Faculty of Medicine and Pharmacy
Mohammed V University, Rabat,
Morocco
;
_publ_section_synopsis
;
The substituents on the phenyl ring are rotated slightly out of the mean plane
of the ring while the piperidine moiety is nearly perpendicular to that plane.
In the crystal, C---H...O hydrogen bonds form chains of molecules extending
along the <i>c</i>-axis direction, which are linked by C\\db O...\p(ring)
interactions. A Hirshfeld surface analysis showed the majority of
intermolecular interactions to be H...H contacts while O...H/H...O contacts
are the second most numerous.
;
_chemical_name_systematic
;
<i>N</i>-(4-Nitrophenyl)-2-(piperidin-1-yl)acetamide
;
_chemical_name_common     ?
_chemical_formula_moiety     'C13 H17 N3 O3'
_chemical_formula_sum     'C13 H17 N3 O3'
_chemical_formula_iupac     'C13 H17 N3 O3'
_chemical_formula_weight     263.29
_chemical_melting_point     ?
_space_group_crystal_system     monoclinic
_space_group_name_H-M_alt     'P 21/c'
_space_group_name_Hall     '-P 2ybc'
loop_
    _space_group_symop_operation_xyz
    'x, y, z'
    '-x, y+1/2, -z+1/2'
    '-x, -y, -z'
    'x, -y-1/2, z-1/2'
_cell_length_a     16.2304(9)
_cell_length_b     6.5804(3)
_cell_length_c     13.2222(7)
_cell_angle_alpha     90
_cell_angle_beta     107.156(6)
_cell_angle_gamma     90
_cell_volume     1349.33(13)
_cell_formula_units_Z     4
_cell_measurement_reflns_used     4698
_cell_measurement_theta_min     4.0460
_cell_measurement_theta_max     28.8840
_cell_measurement_temperature     293(2)
_exptl_crystal_description     block
_exptl_crystal_colour     colourless
_exptl_crystal_size_max     0.530
_exptl_crystal_size_mid     0.160
_exptl_crystal_size_min     0.160
_exptl_crystal_density_diffrn     1.296
_exptl_crystal_density_meas     ?
_exptl_crystal_density_method     'not measured'
_exptl_crystal_F_000     560
_exptl_absorpt_coefficient_mu     0.094
_exptl_absorpt_correction_type     gaussian
_exptl_absorpt_process_details
;
(CrysAlisPr; Rigaku OD, 2023)
;
_exptl_absorpt_correction_T_min     0.564
_exptl_absorpt_correction_T_max     1.000
_diffrn_ambient_temperature     293(2)
_diffrn_source     ?
_diffrn_radiation_type     MoK\a
_diffrn_radiation_wavelength     0.71073
_diffrn_measurement_device_type     'SuperNova, Dual, Cu at home/near, Atlas'
_diffrn_measurement_method     '\w scans'
_diffrn_detector_area_resol_mean     10.5082
_diffrn_reflns_number     11819
_diffrn_reflns_av_R_equivalents     0.0297
_diffrn_reflns_av_unetI/netI     0.0240
_diffrn_reflns_theta_min     3.363
_diffrn_reflns_theta_max     29.652
_diffrn_reflns_theta_full     27.000
_diffrn_measured_fraction_theta_max     0.879
_diffrn_measured_fraction_theta_full     0.994
_diffrn_reflns_limit_h_min     -22
_diffrn_reflns_limit_h_max     17
_diffrn_reflns_limit_k_min     -8
_diffrn_reflns_limit_k_max     9
_diffrn_reflns_limit_l_min     -13
_diffrn_reflns_limit_l_max     18
_refine_special_details
;
Refinement of F^2^ against ALL reflections.  The weighted R-factor wR and
goodness of fit S are based on F^2^, conventional R-factors R are based
on F, with F set to zero for negative F^2^. The threshold expression of
F^2^ > 2sigma(F^2^) is used only for calculating R-factors(gt) etc. and is
not relevant to the choice of reflections for refinement.  R-factors based
on F^2^ are statistically about twice as large as those based on F, and R-
factors based on ALL data will be even larger. H-atoms attached to carbon
were placed in calculated positions (C---H = 0.95 - 0.98 \%A) and were
included as riding contributions with isotropic displacement parameters
1.2 - 1.5 times those of the attached atoms. That attached to nitrogen
was placed in a location derived from a difference map and refined with
a DFIX 0.91 0.01 instruction.
;
_reflns_number_total     3351
_reflns_number_gt     2275
_reflns_threshold_expression     'I > 2\s(I)'
_refine_ls_structure_factor_coef     Fsqd
_refine_ls_matrix_type     full
_refine_ls_R_factor_all     0.0833
_refine_ls_R_factor_gt     0.0585
_refine_ls_wR_factor_gt     0.1625
_refine_ls_wR_factor_ref     0.1799
_refine_ls_goodness_of_fit_ref     1.058
_refine_ls_restrained_S_all     1.057
_refine_ls_number_reflns     3351
_refine_ls_number_parameters     175
_refine_ls_number_restraints     1
_refine_ls_hydrogen_treatment     mixed
_refine_ls_weighting_scheme     calc
_refine_ls_weighting_details
              'w=1/[\s^2^(Fo^2^)+(0.0632P)^2^+0.5630P] where P=(Fo^2^+2Fc^2^)/3'
_atom_sites_solution_hydrogens     mixed
_atom_sites_solution_primary     dual
_atom_sites_solution_secondary     difmap
_refine_ls_shift/su_max     0.000
_refine_ls_shift/su_mean     0.000
_refine_diff_density_max     0.141
_refine_diff_density_min     -0.213
_refine_ls_extinction_method     none
_refine_ls_extinction_coef     .
loop_
    _atom_type_symbol
    _atom_type_description
    _atom_type_scat_dispersion_real
    _atom_type_scat_dispersion_imag
    _atom_type_scat_source
    'C' 'C' 0.0033 0.0016
                         'International Tables Vol C Tables 4.2.6.8 and 6.1.1.4'
    'H' 'H' 0.0000 0.0000
                         'International Tables Vol C Tables 4.2.6.8 and 6.1.1.4'
    'N' 'N' 0.0061 0.0033
                         'International Tables Vol C Tables 4.2.6.8 and 6.1.1.4'
    'O' 'O' 0.0106 0.0060
                         'International Tables Vol C Tables 4.2.6.8 and 6.1.1.4'
_computing_data_collection
;
CrysAlisPro 1.171.42.90a (Rigaku OD, 2023)
;
_computing_cell_refinement
;
CrysAlisPro 1.171.42.90a (Rigaku OD, 2023)
;
_computing_data_reduction
;
CrysAlisPro 1.171.42.90a (Rigaku OD, 2023)
;
_computing_structure_solution
;
<i>SHELXT</i> (Sheldrick, 2015a)
;
_computing_structure_refinement
;
<i>SHELXL</i> (Sheldrick, 2015b)
;
_computing_molecular_graphics
;
DIAMOND (Brandenburg & Putz, 2012)
;
_computing_publication_material
;
<i>SHELXTL</i> (Sheldrick, 2008)
;
loop_
    _atom_site_type_symbol
    _atom_site_label
    _atom_site_fract_x
    _atom_site_fract_y
    _atom_site_fract_z
    _atom_site_U_iso_or_equiv
    _atom_site_adp_type
    _atom_site_calc_flag
    _atom_site_occupancy
    _atom_site_disorder_assembly
    _atom_site_disorder_group
    O O1 0.34083(11) 0.7609(2) 0.55602(11) 0.0715(5) Uani d 1 . .
    O O2 0.75115(11) 0.7076(3) 0.49135(16) 0.0883(6) Uani d 1 . .
    O O3 0.71190(13) 0.6897(4) 0.32098(19) 0.1075(7) Uani d 1 . .
    N N1 0.17750(10) 0.7809(2) 0.30235(12) 0.0514(4) Uani d 1 . .
    N N2 0.34754(11) 0.7767(3) 0.38608(12) 0.0544(4) Uani d 1 . .
    H H2 0.3113(14) 0.794(4) 0.3199(11) 0.082 Uiso d 1 . .
    N N3 0.69567(13) 0.7073(3) 0.40483(19) 0.0725(6) Uani d 1 . .
    C C1 0.15223(15) 0.5745(3) 0.26946(15) 0.0637(6) Uani d 1 . .
    H H1A 0.103397 0.535977 0.293408 0.076 Uiso calc 1 . .
    H H1B 0.199494 0.482909 0.301768 0.076 Uiso calc 1 . .
    C C2 0.12820(17) 0.5550(4) 0.15026(17) 0.0738(7) Uani d 1 . .
    H H2A 0.178609 0.580913 0.127050 0.089 Uiso calc 1 . .
    H H2B 0.108885 0.417421 0.129819 0.089 Uiso calc 1 . .
    C C3 0.05749(15) 0.7031(4) 0.09660(17) 0.0699(6) Uani d 1 . .
    H H3A 0.047410 0.698021 0.020587 0.084 Uiso calc 1 . .
    H H3B 0.004423 0.665403 0.111393 0.084 Uiso calc 1 . .
    C C4 0.08291(16) 0.9145(4) 0.13599(17) 0.0726(7) Uani d 1 . .
    H H4A 0.034863 1.005917 0.106948 0.087 Uiso calc 1 . .
    H H4B 0.130725 0.959234 0.111583 0.087 Uiso calc 1 . .
    C C5 0.10881(16) 0.9242(4) 0.25522(17) 0.0706(6) Uani d 1 . .
    H H5A 0.128024 1.060726 0.278232 0.085 Uiso calc 1 . .
    H H5B 0.059199 0.893836 0.279295 0.085 Uiso calc 1 . .
    C C6 0.20950(14) 0.7987(4) 0.41715(15) 0.0635(6) Uani d 1 . .
    H H6A 0.181932 0.695836 0.448581 0.076 Uiso calc 1 . .
    H H6B 0.193088 0.930527 0.437812 0.076 Uiso calc 1 . .
    C C7 0.30609(14) 0.7755(3) 0.46103(14) 0.0539(5) Uani d 1 . .
    C C8 0.43526(12) 0.7593(3) 0.39598(14) 0.0484(4) Uani d 1 . .
    C C9 0.49923(14) 0.7525(3) 0.49329(16) 0.0564(5) Uani d 1 . .
    H H9 0.484448 0.759105 0.556019 0.068 Uiso calc 1 . .
    C C10 0.58435(14) 0.7361(3) 0.49582(17) 0.0597(5) Uani d 1 . .
    H H10 0.627409 0.731472 0.560310 0.072 Uiso calc 1 . .
    C C11 0.60535(13) 0.7267(3) 0.40304(17) 0.0561(5) Uani d 1 . .
    C C12 0.54306(15) 0.7333(3) 0.30645(17) 0.0648(6) Uani d 1 . .
    H H12 0.558375 0.726652 0.244073 0.078 Uiso calc 1 . .
    C C13 0.45840(14) 0.7497(3) 0.30335(15) 0.0588(5) Uani d 1 . .
    H H13 0.415929 0.754475 0.238376 0.071 Uiso calc 1 . .
loop_
    _atom_site_aniso_label
    _atom_site_aniso_U_11
    _atom_site_aniso_U_22
    _atom_site_aniso_U_33
    _atom_site_aniso_U_12
    _atom_site_aniso_U_13
    _atom_site_aniso_U_23
    O1 0.0773(10) 0.0929(12) 0.0357(7) -0.0018(8) 0.0035(7) 0.0013(7)
    O2 0.0574(9) 0.0966(13) 0.0938(14) -0.0027(8) -0.0041(9) 0.0062(10)
    O3 0.0747(12) 0.155(2) 0.0976(16) 0.0010(12) 0.0324(11) 0.0016(14)
    N1 0.0505(8) 0.0634(10) 0.0369(8) 0.0029(7) 0.0078(6) -0.0033(7)
    N2 0.0536(9) 0.0673(10) 0.0343(8) 0.0003(8) 0.0008(7) 0.0000(7)
    N3 0.0610(11) 0.0701(12) 0.0798(14) -0.0034(9) 0.0108(10) 0.0025(10)
    C1 0.0731(14) 0.0621(13) 0.0494(11) -0.0004(10) 0.0079(10) 0.0051(9)
    C2 0.0935(17) 0.0671(14) 0.0507(12) -0.0034(12) 0.0053(11) -0.0092(10)
    C3 0.0600(12) 0.0934(17) 0.0477(11) -0.0108(12) 0.0026(9) 0.0027(11)
    C4 0.0769(15) 0.0764(15) 0.0562(12) 0.0126(12) 0.0067(11) 0.0133(11)
    C5 0.0784(15) 0.0684(14) 0.0596(13) 0.0169(11) 0.0122(11) -0.0009(11)
    C6 0.0672(13) 0.0820(15) 0.0397(10) 0.0038(11) 0.0132(9) -0.0078(10)
    C7 0.0652(12) 0.0547(11) 0.0364(9) -0.0022(9) 0.0067(8) -0.0030(8)
    C8 0.0550(11) 0.0428(9) 0.0391(9) -0.0023(8) 0.0012(8) -0.0008(7)
    C9 0.0601(11) 0.0617(12) 0.0380(9) -0.0029(9) -0.0001(8) 0.0002(8)
    C10 0.0597(12) 0.0561(11) 0.0491(11) -0.0030(9) -0.0058(9) 0.0015(9)
    C11 0.0557(11) 0.0460(10) 0.0590(12) -0.0027(8) 0.0052(9) 0.0020(8)
    C12 0.0682(14) 0.0749(14) 0.0471(11) -0.0011(11) 0.0105(10) 0.0012(10)
    C13 0.0589(12) 0.0707(13) 0.0383(9) 0.0004(9) 0.0010(8) -0.0001(9)
_geom_special_details
;
 All esds (except the esd in the dihedral angle between two l.s. planes)
 are estimated using the full covariance matrix.  The cell esds are taken
 into account individually in the estimation of esds in distances, angles
 and torsion angles; correlations between esds in cell parameters are only
 used when they are defined by crystal symmetry.  An approximate (isotropic)
 treatment of cell esds is used for estimating esds involving l.s. planes.
;
loop_
    _geom_bond_atom_site_label_1
    _geom_bond_atom_site_label_2
    _geom_bond_site_symmetry_2
    _geom_bond_distance
    _geom_bond_publ_flag
    O1 C7 . 1.219(2) ?
    O2 N3 . 1.230(3) ?
    O3 N3 . 1.218(3) ?
    N1 C1 . 1.448(3) ?
    N1 C5 . 1.453(3) ?
    N1 C6 . 1.457(2) ?
    N2 C7 . 1.352(3) ?
    N2 C8 . 1.396(3) ?
    N2 H2 . 0.906(10) ?
    N3 C11 . 1.465(3) ?
    C1 C2 . 1.513(3) ?
    C1 H1A . 0.9700 ?
    C1 H1B . 0.9700 ?
    C2 C3 . 1.513(3) ?
    C2 H2A . 0.9700 ?
    C2 H2B . 0.9700 ?
    C3 C4 . 1.500(3) ?
    C3 H3A . 0.9700 ?
    C3 H3B . 0.9700 ?
    C4 C5 . 1.508(3) ?
    C4 H4A . 0.9700 ?
    C4 H4B . 0.9700 ?
    C5 H5A . 0.9700 ?
    C5 H5B . 0.9700 ?
    C6 C7 . 1.510(3) ?
    C6 H6A . 0.9700 ?
    C6 H6B . 0.9700 ?
    C8 C13 . 1.384(3) ?
    C8 C9 . 1.395(2) ?
    C9 C10 . 1.376(3) ?
    C9 H9 . 0.9300 ?
    C10 C11 . 1.368(3) ?
    C10 H10 . 0.9300 ?
    C11 C12 . 1.376(3) ?
    C12 C13 . 1.367(3) ?
    C12 H12 . 0.9300 ?
    C13 H13 . 0.9300 ?
loop_
    _geom_angle_atom_site_label_1
    _geom_angle_atom_site_label_2
    _geom_angle_atom_site_label_3
    _geom_angle_site_symmetry_1
    _geom_angle_site_symmetry_3
    _geom_angle
    _geom_angle_publ_flag
    C1 N1 C5 . . 111.50(17) ?
    C1 N1 C6 . . 111.77(17) ?
    C5 N1 C6 . . 112.78(16) ?
    C7 N2 C8 . . 130.18(16) ?
    C7 N2 H2 . . 112.8(17) ?
    C8 N2 H2 . . 117.0(17) ?
    O3 N3 O2 . . 123.5(2) ?
    O3 N3 C11 . . 118.5(2) ?
    O2 N3 C11 . . 118.0(2) ?
    N1 C1 C2 . . 110.83(17) ?
    N1 C1 H1A . . 109.5 ?
    C2 C1 H1A . . 109.5 ?
    N1 C1 H1B . . 109.5 ?
    C2 C1 H1B . . 109.5 ?
    H1A C1 H1B . . 108.1 ?
    C3 C2 C1 . . 111.1(2) ?
    C3 C2 H2A . . 109.4 ?
    C1 C2 H2A . . 109.4 ?
    C3 C2 H2B . . 109.4 ?
    C1 C2 H2B . . 109.4 ?
    H2A C2 H2B . . 108.0 ?
    C4 C3 C2 . . 109.97(18) ?
    C4 C3 H3A . . 109.7 ?
    C2 C3 H3A . . 109.7 ?
    C4 C3 H3B . . 109.7 ?
    C2 C3 H3B . . 109.7 ?
    H3A C3 H3B . . 108.2 ?
    C3 C4 C5 . . 111.44(19) ?
    C3 C4 H4A . . 109.3 ?
    C5 C4 H4A . . 109.3 ?
    C3 C4 H4B . . 109.3 ?
    C5 C4 H4B . . 109.3 ?
    H4A C4 H4B . . 108.0 ?
    N1 C5 C4 . . 111.27(18) ?
    N1 C5 H5A . . 109.4 ?
    C4 C5 H5A . . 109.4 ?
    N1 C5 H5B . . 109.4 ?
    C4 C5 H5B . . 109.4 ?
    H5A C5 H5B . . 108.0 ?
    N1 C6 C7 . . 113.75(17) ?
    N1 C6 H6A . . 108.8 ?
    C7 C6 H6A . . 108.8 ?
    N1 C6 H6B . . 108.8 ?
    C7 C6 H6B . . 108.8 ?
    H6A C6 H6B . . 107.7 ?
    O1 C7 N2 . . 125.2(2) ?
    O1 C7 C6 . . 121.1(2) ?
    N2 C7 C6 . . 113.72(16) ?
    C13 C8 C9 . . 119.5(2) ?
    C13 C8 N2 . . 117.15(16) ?
    C9 C8 N2 . . 123.38(19) ?
    C10 C9 C8 . . 119.6(2) ?
    C10 C9 H9 . . 120.2 ?
    C8 C9 H9 . . 120.2 ?
    C11 C10 C9 . . 119.71(18) ?
    C11 C10 H10 . . 120.1 ?
    C9 C10 H10 . . 120.1 ?
    C10 C11 C12 . . 121.4(2) ?
    C10 C11 N3 . . 120.15(19) ?
    C12 C11 N3 . . 118.4(2) ?
    C13 C12 C11 . . 119.2(2) ?
    C13 C12 H12 . . 120.4 ?
    C11 C12 H12 . . 120.4 ?
    C12 C13 C8 . . 120.65(18) ?
    C12 C13 H13 . . 119.7 ?
    C8 C13 H13 . . 119.7 ?
loop_
    _geom_torsion_atom_site_label_1
    _geom_torsion_atom_site_label_2
    _geom_torsion_atom_site_label_3
    _geom_torsion_atom_site_label_4
    _geom_torsion_site_symmetry_1
    _geom_torsion_site_symmetry_2
    _geom_torsion_site_symmetry_3
    _geom_torsion_site_symmetry_4
    _geom_torsion
    _geom_torsion_publ_flag
    C5 N1 C1 C2 . . . . 58.7(2) ?
    C6 N1 C1 C2 . . . . -174.01(19) ?
    N1 C1 C2 C3 . . . . -56.4(3) ?
    C1 C2 C3 C4 . . . . 53.3(3) ?
    C2 C3 C4 C5 . . . . -53.0(3) ?
    C1 N1 C5 C4 . . . . -58.5(3) ?
    C6 N1 C5 C4 . . . . 174.8(2) ?
    C3 C4 C5 N1 . . . . 55.8(3) ?
    C1 N1 C6 C7 . . . . 92.8(2) ?
    C5 N1 C6 C7 . . . . -140.7(2) ?
    C8 N2 C7 O1 . . . . 1.2(3) ?
    C8 N2 C7 C6 . . . . 179.99(19) ?
    N1 C6 C7 O1 . . . . -170.56(18) ?
    N1 C6 C7 N2 . . . . 10.6(3) ?
    C7 N2 C8 C13 . . . . 175.02(19) ?
    C7 N2 C8 C9 . . . . -5.4(3) ?
    C13 C8 C9 C10 . . . . -0.1(3) ?
    N2 C8 C9 C10 . . . . -179.68(18) ?
    C8 C9 C10 C11 . . . . 0.0(3) ?
    C9 C10 C11 C12 . . . . 0.0(3) ?
    C9 C10 C11 N3 . . . . -179.44(18) ?
    O3 N3 C11 C10 . . . . 176.6(2) ?
    O2 N3 C11 C10 . . . . -2.7(3) ?
    O3 N3 C11 C12 . . . . -2.9(3) ?
    O2 N3 C11 C12 . . . . 177.9(2) ?
    C10 C11 C12 C13 . . . . 0.0(3) ?
    N3 C11 C12 C13 . . . . 179.48(19) ?
    C11 C12 C13 C8 . . . . -0.1(3) ?
    C9 C8 C13 C12 . . . . 0.2(3) ?
    N2 C8 C13 C12 . . . . 179.75(19) ?
loop_
    _geom_hbond_atom_site_label_D
    _geom_hbond_atom_site_label_H
    _geom_hbond_atom_site_label_A
    _geom_hbond_site_symmetry_A
    _geom_hbond_distance_DH
    _geom_hbond_distance_HA
    _geom_hbond_distance_DA
    _geom_hbond_angle_DHA
    _geom_hbond_publ_flag
    N2 H2 N1 . 0.906(10) 2.12(2) 2.653(2) 117(2) yes
    C13 H13 O1 4_575 0.93 2.36 3.265(2) 164 yes
_shelx_space_group_comment
;
The symmetry employed for this shelxl refinement is uniquely defined
by the following loop, which should always be used as a source of
symmetry information in preference to the above space-group names.
They are only intended as comments.
;
_shelx_estimated_absorpt_T_min     0.952
_shelx_estimated_absorpt_T_max     0.985
_shelx_hkl_file
;
   0   0  -3 9.81336 11.1977   3
   0   0   3-18.0897 15.7820   3
   0   0   4 267.786 34.3558   3
   0   0  -4 274.253 35.0202   3
   0   0  -5 66.6631 24.4528   3
   0   0   5 66.0352 25.5723   3
   0   0  -6 2625.19 133.365   3
   0   0   6 2974.68 149.967   3
   0   0  -7 263.027 50.0410   3
   0   0   7 432.698 68.8373   3
   0   0   8 929.355 95.5410   3
   0   0  -8 780.464 81.2674   3
   0   0   9 10.4412 20.7019   3
   0   0  -9 32.1646 21.1806   3
   0   0  10 19464.2 533.938   3
   0   0 -10 19492.0 491.221   3
   0   0  11 68.9759 43.2930   3
   0   0 -11 63.7395 36.7794   3
   0   0  11-7.48995 44.6484   5
   0   0  11 34.4813 31.5489   1
   0   0 -12 37.1606 26.0442   3
   0   0  12 40.5739 39.6862   3
   0   0  13-25.8446 28.5596   3
   0   0  13-58.5453 48.6833   5
   0   0  14 105.651 44.3106   3
   0   0  14 100.897 53.0389   5
   0   0  15-30.0062 40.1515   3
   0   0  15-1.62315 35.0475   5
   0   0  16 345.187 86.7863   3
   0   0  16 229.559 78.2072   5
   0   0  17 0.92354 29.3198   5
   0  -1  -1 6.08682 6.37310   3
   0   1  -1 2.99414 4.94301   5
   0   1   1 8.24297 4.55787   4
   0  -1  -1 4.99838 5.90706   4
   0   1  -2 323920. 3920.85   5
   0  -1   2 318505. 3891.83   5
   0  -1  -2 327548. 3900.14   3
   0  -1  -3 61.8390 16.6692   3
   0  -1   3 48.4734 12.4365   3
   0   1  -3 60.7366 14.1148   3
   0   1   3 51.3767 8.28179   2
   0   1  -3 64.6474 22.0762   5
   0  -1   3 41.8945 17.5409   5
   0  -1   4 32677.3 494.147   3
   0   1   4 32447.8 449.781   2
   0   1  -4 32733.4 599.137   5
   0   1   4 33008.7 571.604   3
   0  -1  -4 31300.9 541.461   3
   0   1  -4 31862.8 501.245   3
   0  -1   5 3679.24 135.115   3
   0  -1   5 3729.10 171.768   5
   0   1   5 3874.64 172.275   3
   0   1  -5 3937.44 140.338   3
   0  -1  -5 4082.41 161.752   3
   0  -1   6 17475.4 367.098   3
   0  -1   6 17772.6 442.537   5
   0   1  -6 16613.6 363.898   3
   0   1   6 18349.1 439.503   3
   0  -1  -6 16710.1 393.781   3
   0   1   7 15.3724 23.1245   3
   0  -1  -7 11.8553 17.5479   3
   0   1  -7 15.4516 13.5266   3
   0  -1   7 27.0559 18.8249   3
   0  -1   7-2.72963 25.3967   1
   0  -1   7 47.8116 33.5038   5
   0  -1   8 16106.0 403.071   3
   0  -1   8 16863.0 472.312   1
   0  -1   8 16791.1 482.555   5
   0   1   8 16496.1 468.898   3
   0  -1  -8 17363.5 431.612   3
   0   1  -8 16792.5 398.099   3
   0  -1   9 992.867 98.3508   3
   0  -1   9 1117.25 116.815   1
   0  -1   9 997.608 119.861   5
   0  -1  -9 979.292 97.9327   3
   0   1  -9 1057.07 94.4546   3
   0   1   9 1067.96 118.052   3
   0   1  10 719.316 74.1036   2
   0  -1  10 645.936 82.8734   3
   0   1  10 706.140 104.535   3
   0  -1  10 587.992 91.8019   1
   0  -1  10 744.554 106.635   5
   0  -1 -10 736.709 90.6391   3
   0   1 -10 690.054 79.7443   3
   0   1  11 19.1435 38.6451   3
   0  -1  11 67.5258 38.0454   3
   0   1 -11 41.5064 27.4640   3
   0   1  11 35.8895 26.5503   2
   0  -1  11-14.6632 32.5078   5
   0   1  12 16610.9 430.665   2
   0  -1  12 16305.5 495.791   3
   0   1  12 16078.4 507.483   1
   0  -1  12 17279.0 587.789   5
   0   1 -12 15222.1 440.941   3
   0   1  12 16618.6 567.490   3
   0   1 -13 1.35253 18.9552   3
   0   1  13 46.1385 36.5734   3
   0  -1  13 4.83628 23.4907   3
   0  -1  13-31.2687 35.5416   5
   0   1  13-8.91178 19.6764   2
   0  -1  14-0.36556 25.4743   3
   0   1  14 48.0167 43.3508   3
   0  -1  14-46.4404 50.6235   5
   0  -1  15-35.4250 27.3891   3
   0   1  15-66.4416 54.2576   3
   0  -1  15-12.2774 29.4522   5
   0   1  15-83.4761 70.6382   5
   0   1  16-5.60612 37.8373   3
   0   1  16 120.609 60.0631   5
   0  -1  16 127.939 64.0666   5
   0   1  17 5.99392 31.7922   3
   0  -1  17 80.3355 46.7713   5
   0   1  17 51.5595 50.4565   5
   0   2   0 999999. 10689.7   1
   0  -2   0 903183. 10666.5   1
   0  -2   0 955797. 10649.0   4
   0   2  -1 2065.73 97.0252   1
   0   2   1 2345.62 75.5791   1
   0  -2   1 2169.90 92.0690   1
   0   2   1 2179.06 84.3877   5
   0   2  -1 2262.54 87.7733   5
   0   2   1 2139.66 68.0675   4
   0   2   1 2255.25 96.2615   3
   0  -2  -1 2102.98 63.6188   4
   0   2  -2 172614. 2166.00   1
   0  -2   2 165971. 2128.24   1
   0   2   2 184675. 2018.42   1
   0  -2   2 182314. 2078.55   5
   0   2  -2 171331. 2113.53   5
   0   2   2 164762. 1997.60   4
   0   2   2 170575. 2134.66   3
   0  -2   3 242.515 39.9068   1
   0  -2  -3 207.423 15.2992   2
   0  -2   3 155.683 25.2160   5
   0   2  -3 222.861 37.6178   5
   0  -2  -3 285.638 39.7134   3
   0   2   3 195.339 19.8426   4
   0   2  -4 546.778 44.4541   3
   0  -2   4 530.485 55.1193   5
   0   2  -4 500.236 63.3839   5
   0  -2  -4 515.682 57.4507   3
   0  -2  -5 81.8142 27.5014   3
   0   2  -5 78.0315 18.3595   3
   0  -2   5 87.6034 28.5954   5
   0   2  -5 82.0517 28.5160   5
   0  -2  -6 11.6857 17.9213   3
   0   2  -6-5.75167 9.61369   3
   0   2   6-1.13896 6.46832   2
   0   2  -6 4.42360 17.2189   5
   0   2   7 1083.80 58.2748   2
   0  -2   7 1185.93 106.439   5
   0  -2  -7 1015.49 98.5811   3
   0   2  -7 1057.75 79.1717   3
   0   2   7 1171.35 117.179   3
   0  -2   8 5865.63 196.557   3
   0   2   8 5515.08 157.898   2
   0  -2   8 6093.05 279.553   1
   0  -2   8 5237.93 248.613   5
   0  -2  -8 5587.13 242.556   3
   0   2   8 5820.07 281.125   3
   0   2  -8 5379.82 199.078   3
   0   2   9 438.763 45.7132   2
   0  -2  -9 475.744 70.7574   3
   0   2   9 378.250 77.5972   3
   0  -2   9 416.276 57.0380   3
   0  -2   9 475.257 81.6230   5
   0   2  -9 386.749 55.5707   3
   0  -2  10 33294.1 640.400   3
   0   2  10 32582.8 557.346   2
   0  -2  10 34855.1 786.585   5
   0   2  10 33544.5 825.265   3
   0   2 -10 31587.7 632.460   3
   0   2 -11 25.7869 22.7328   3
   0  -2  11 39.2121 33.7837   3
   0   2  11 78.7205 53.9942   3
   0  -2  11 29.8213 38.9816   5
   0   2  11 29.7490 20.5606   2
   0  -2  12 220.278 52.4904   3
   0   2 -12 107.138 36.4963   3
   0  -2  12 96.4872 49.3182   5
   0   2  12 117.575 31.8604   2
   0  -2  13 102.035 38.0237   3
   0   2  13 155.147 67.2865   3
   0  -2  13 101.923 49.5843   5
   0   2  14 566.280 119.001   3
   0  -2  14 504.230 76.8959   3
   0  -2  14 484.023 99.3590   5
   0   2  15 139.392 62.0237   3
   0  -2  15 164.159 58.7720   5
   0   2  16 350.306 99.1681   3
   0  -2  16 404.961 100.179   5
   0  -2  17 114.420 57.3022   5
   0   3   0 37.4640 21.6540   3
   0  -3   0 8.88134 12.2937   1
   0   3   0 23.5074 20.5523   1
   0  -3   0 10.4784 12.6710   4
   0   3   1-3.90966 20.3339   3
   0  -3   1-3.67359 13.9792   1
   0   3  -1-38.1164 31.9222   1
   0   3   1-2.46769 15.0354   1
   0  -3  -1-14.5916 13.3102   1
   0   3   1 14.5083 14.8765   5
   0   3  -1 10.8004 15.3343   5
   0  -3   1-28.4007 21.4566   4
   0  -3  -1 26.7554 14.5997   4
   0   3  -2 115505. 1608.68   1
   0   3   2 118960. 1455.22   1
   0  -3   2 112691. 1548.05   1
   0   3  -2 116968. 1554.47   5
   0   3   2 118974. 1517.47   5
   0  -3  -2 114452. 1447.20   4
   0   3   2 118153. 1583.76   3
   0   3   3 147.056 21.0890   1
   0  -3   3 160.025 36.4465   1
   0  -3   3 244.651 41.9645   5
   0   3   3 171.592 21.0616   4
   0   3   3 148.481 29.6002   5
   0  -3  -4 5257.10 103.710   2
   0  -3   4 5915.65 187.035   5
   0   3  -4 5518.99 231.330   5
   0   3   4 5239.88 122.445   4
   0   3  -5 4237.96 148.046   3
   0   3  -5 4357.27 222.950   5
   0  -3   5 4609.45 177.687   5
   0   3   5 4368.85 120.398   4
   0   3  -6 5289.27 179.082   3
   0   3  -6 4978.03 259.326   5
   0  -3  -6 4610.32 211.314   3
   0   3   6 5631.56 160.080   4
   0  -3   7 3759.72 216.435   1
   0   3  -7 4041.20 244.275   5
   0  -3   7 3800.17 185.149   5
   0  -3  -7 3780.78 196.240   3
   0   3   7 3855.30 229.238   3
   0   3  -7 3406.72 145.970   3
   0   3  -8 160.558 33.7572   3
   0   3   8 199.531 61.2470   3
   0   3  -8 213.268 59.8540   5
   0  -3   8 221.346 55.9755   5
   0   3   9 30.2742 29.2511   3
   0   3  -9 34.6485 15.5320   3
   0  -3   9 17.3991 27.5793   5
   0   3  10 361.989 88.3832   3
   0   3 -10 255.287 44.0305   3
   0  -3  10 372.882 71.4352   5
   0   3  11 140.431 69.7937   3
   0   3 -11 111.969 33.6329   3
   0  -3  11 81.5878 45.9656   5
   0  -3  12 8116.39 361.338   5
   0   3  12 8332.21 437.921   3
   0   3  13 192.202 75.1590   3
   0  -3  13 287.246 71.9359   5
   0   3  14 350.163 96.2457   3
   0  -3  14 321.298 78.9025   5
   0   3  15 26.6849 38.0266   3
   0  -3  15 50.2348 43.3647   5
   0  -3  16 901.533 133.553   5
   0   4   0 133623. 1815.46   1
   0  -4   0 131768. 1754.17   1
   0   4   0 139505. 1779.56   5
   0  -4   0 137316. 1717.18   4
   0   4  -1 28.5989 26.0878   3
   0  -4   1 107.345 31.0449   1
   0   4  -1 21.1264 37.9904   1
   0   4   1 106.775 34.0929   1
   0   4  -1 286.113 55.4167   5
   0   4   1 348.144 53.7443   5
   0  -4  -1 60.3964 18.3491   4
   0   4   2 14769.0 316.476   1
   0   4   2 16158.1 354.420   5
   0  -4   2 15519.6 348.104   5
   0   4  -2 14984.1 373.974   5
   0  -4  -2 15028.2 301.133   4
   0   4   3 1352.64 74.8413   1
   0  -4   3 1375.73 108.051   1
   0   4   3 1478.15 98.2676   5
   0  -4   3 1464.22 94.3052   5
   0   4  -3 1276.53 105.322   5
   0   4   3 1357.88 116.216   3
   0   4   4 69.0338 27.8585   3
   0  -4   4 141.122 40.9511   1
   0   4   4 150.736 25.2946   1
   0  -4   4 221.392 42.8923   5
   0   4  -4 115.871 39.1349   5
   0   4   4 148.787 23.4284   4
   0   4   4 99.4290 28.3889   5
   0   4   5 37.9685 35.8028   3
   0  -4   5 44.7384 29.8498   1
   0  -4  -5 35.7751 6.90152   2
   0   4   5 39.6068 13.0191   1
   0   4  -5 25.3880 23.9669   5
   0  -4   5 75.5725 28.1676   5
   0   4   5 56.5394 25.5364   5
   0   4   5 38.7211 11.5495   4
   0   4  -6 159.200 32.1142   3
   0   4   6 183.825 56.7722   3
   0   4   6 194.423 27.6286   1
   0  -4   6 208.116 41.0609   5
   0   4  -6 181.999 53.1734   5
   0   4   6 215.538 25.0791   4
   0   4   7 333.866 75.1968   3
   0   4  -7 231.329 37.6601   3
   0  -4   7 317.762 51.6664   5
   0   4   7 268.024 29.8658   4
   0  -4   8 1582.95 125.597   5
   0   4   8 1687.16 174.213   3
   0   4   8 1167.70 69.5833   4
   0   4  -8 1294.48 92.2049   3
   0   4   9-1.36899 34.9679   3
   0   4  -9-3.75764 14.6599   3
   0  -4   9 35.4062 31.7047   5
   0   4   9 47.5051 16.4232   4
   0  -4  10 6803.64 291.461   5
   0   4 -10 6388.89 219.501   3
   0   4  10 7156.85 393.912   3
   0   4  11 93.7141 61.0645   3
   0  -4  11 6.13163 29.5292   5
   0   4  12 43.3447 34.2942   3
   0  -4  12 2.75049 34.6833   5
   0   4  13 260.422 95.3013   3
   0  -4  13 179.421 49.6256   5
   0   4  14 129.189 79.1261   3
   0  -4  14 64.7896 28.7477   5
   0  -4  15-12.6103 32.1064   5
   0   5   0 1042.78 106.617   1
   0   5   0 913.314 100.251   3
   0  -5   1 77.7838 26.8018   1
   0   5   1 95.7764 27.4807   1
   0   5   1 90.6188 31.5363   3
   0  -5   1 162.973 42.6700   5
   0  -5   1 179.664 34.5891   4
   0   5   2 3319.99 156.406   1
   0  -5   2 3232.44 167.018   1
   0  -5  -2 3594.36 142.756   4
   0  -5   2 3345.12 156.458   4
   0   5   2 3215.65 193.079   3
   0   5   3 768.370 68.9848   1
   0  -5   3 835.706 90.8299   1
   0  -5   3 777.218 79.5977   5
   0   5   3 774.980 97.2509   3
   0  -5   3 645.347 73.2993   4
   0   5   4 2.46461 27.7075   3
   0  -5   4-17.3705 24.0516   1
   0   5   4 16.8174 16.1337   1
   0  -5   4 8.88972 15.1186   5
   0   5   5 789.199 62.2944   1
   0  -5  -5 716.795 38.7857   2
   0  -5   5 847.147 85.4623   5
   0   5   5 843.597 115.279   3
   0   5  -6 576.959 63.9315   3
   0   5   6 613.676 106.199   3
   0   5   6 548.104 48.2973   1
   0  -5   6 674.782 77.0806   5
   0   5  -7 578.289 64.7892   3
   0   5   7 648.453 112.867   3
   0   5   7 608.206 48.4261   1
   0  -5   7 693.884 80.8562   5
   0   5   7 601.533 44.5705   4
   0   5   8 2564.37 99.1442   1
   0  -5   8 2767.34 164.730   5
   0   5   8 2673.39 231.524   3
   0   5  -8 2582.60 135.438   3
   0   5   9-34.4811 45.8212   3
   0  -5   9-2.73446 24.1287   5
   0   5  10 546.823 117.302   3
   0  -5  10 472.082 74.7237   5
   0   5  11 507.598 124.569   3
   0  -5  11 345.953 69.1890   5
   0  -5  12 2033.16 164.539   5
   0   5  12 2355.57 260.122   3
   0  -5  13 141.838 46.8994   5
   0  -5  14-17.7662 21.2467   5
   0  -6   0 24940.2 496.170   4
   0   6   0 24971.0 601.520   3
   0  -6   1 146.358 43.8968   1
   0   6   1 150.434 48.4474   1
   0   6  -1 98.5939 38.2603   3
   0   6   1 43.1196 38.3133   3
   0  -6   1 64.5553 32.2994   4
   0  -6  -1 105.547 33.9152   4
   0  -6   2 24.9767 16.3150   1
   0   6   2 35.3108 27.2238   1
   0   6   2-16.9401 36.3286   3
   0   6  -2 61.5998 28.7902   3
   0  -6   2 31.7134 31.7789   4
   0  -6   2 111.888 55.0666   5
   0   6   3 103.375 30.9387   1
   0   6  -3 122.385 33.1551   3
   0   6   3 62.2687 40.4908   3
   0  -6   3 79.6607 26.5961   4
   0  -6   3 196.458 51.7962   5
   0   6   4 203.845 40.4569   1
   0   6   4 294.288 75.1618   3
   0  -6   4 224.720 48.1841   4
   0  -6   4 298.522 59.0262   5
   0   6   5 93.1087 45.8199   3
   0  -6  -5 30.5795 10.8492   2
   0   6   5 44.9724 17.1569   1
   0  -6   5 47.4588 22.2174   5
   0  -6   5 1.15228 32.7127   4
   0   6   6 1141.90 782.500   1
   0  -6   6 1540.68 1286.37   5
   0  -6   6 1296.98 1299.19   4
   0   6   6 1396.68 1694.18   3
   0   6   7 45.7510 44.7719   3
   0   6  -7 73.7350 23.0927   3
   0  -6   7 73.8650 28.5277   5
   0   6   8 598.085 119.202   3
   0  -6   8 650.317 87.1837   5
   0   6   9 16.4840 38.9967   3
   0  -6   9 36.7935 31.7655   5
   0   6  10 240.490 96.0420   3
   0  -6  10 268.225 61.5751   5
   0  -6  11 103.378 43.1280   5
   0  -6  12 128.482 48.4409   5
   0   7   0 3888.80 240.205   3
   0  -7   0 3196.16 166.753   4
   0   7  -1 4.63887 22.6398   3
   0   7   1 25.8394 33.0836   3
   0  -7  -1-22.7341 23.4236   4
   0  -7   1 62.7539 30.4935   4
   0   7   2 566.450 103.708   3
   0   7  -2 505.583 79.1943   3
   0  -7   2 523.515 74.3076   4
   0  -7   2 569.617 92.6674   5
   0  -7  -2 543.364 68.8050   4
   0   7  -3 34.0665 21.9523   3
   0   7   3 96.0416 51.2636   3
   0  -7   3 62.7379 29.6292   4
   0  -7   3 98.9363 46.6697   5
   0   7   4 8.85217 34.0856   3
   0   7  -4 74.2803 30.7768   3
   0  -7   4 101.899 39.2900   5
   0  -7   4 76.1355 31.5828   4
   0   7   5 51.9044 38.9338   3
   0   7  -5 57.1395 27.3111   3
   0  -7   5 24.0961 22.8063   4
   0  -7   5 5.79027 21.5188   5
   0   7   6 46.0454 45.3401   3
   0  -7   6 4.43708 24.2914   5
   0  -7   6-28.5876 33.2852   4
   0  -7   7 879.244 107.284   5
   0  -7   7 927.502 115.294   4
   0   7   7 978.403 155.342   3
   0   7   8 27.0376 40.1303   3
   0  -7   8 122.797 44.5657   5
   0  -7   8 56.5326 34.5176   4
   0  -7   9 91.2490 39.2238   5
   0  -7   9 107.741 52.2407   4
   0  -8   0 866.398 98.1672   4
   0   8   0 1218.19 148.497   3
   0   8   1 82.7003 49.5539   3
   0   8  -1 51.3601 38.5029   3
   0  -8   1 27.3762 22.5631   4
   0   8  -2 436.844 87.4838   3
   0   8   2 330.640 88.5288   3
   0  -8   2 369.298 66.5062   4
   0   8   3 48.4531 45.1626   3
   0  -8   3 70.6048 40.6962   4
   0   8   4 24.0563 39.3946   3
   0  -8   4 26.3381 19.5416   4
   0  -8   4-5.39986 29.6254   5
   0   8   5-17.1959 36.1182   3
   0  -8   5-28.1543 32.6322   4
   0   8   6 29.8200 45.8821   3
   0  -8   6 39.2142 28.9790   4
   0  -8   7 22.1119 37.4795   4
   0   9   1-15.8776 32.5215   3
   0   9   2 23.1883 32.0358   3
  -1   0  17-13.4612 28.5329   3
  -1   0  17 28.5846 37.2003   5
  -1   0  16 268.304 79.3619   3
  -1   0  16 358.469 100.316   5
  -1   0  15-42.9809 39.5015   3
  -1   0  15 14.1806 34.6884   5
  -1   0  14 259.031 68.4413   3
  -1   0  14 317.722 89.2600   5
  -1   0  13-4.55025 22.7989   3
  -1   0  13-79.6130 59.0780   5
  -1   0  12 141.638 56.3207   3
  -1   0  12-44.2340 65.3908   5
   1   0 -11 21.9757 23.0069   3
  -1   0  11-5.16167 24.9604   3
  -1   0  11 9.16375 40.4831   5
   1   0 -10 26783.7 609.052   3
  -1   0  10 24290.2 620.415   3
  -1   0   9-0.26338 19.8993   3
   1   0  -9 19.8692 18.7734   3
   1   0  -8 30108.4 620.372   3
  -1   0   8 29911.5 641.139   3
   1   0  -7-25.3803 20.7396   3
  -1   0   7-6.81681 20.2520   3
   1   0  -6 34769.6 631.879   3
  -1   0   6 35090.8 641.821   3
   1   0  -5 2.66637 12.0204   3
  -1   0   5 16.1790 17.9063   3
   1   0  -4 2841.57 121.414   3
  -1   0   4 2834.46 122.234   3
  -1   0   3-0.14506 10.4037   3
   1   0  -3 12.5927 9.60244   3
   1   0   2 231708. 2769.99   1
   1   0   2 230506. 2751.79   3
   1   0   3 8.12782 9.28318   1
  -1   0  -3-4.57068 8.31681   3
   1   0   3 12.6079 10.3915   3
  -1   0  -4 27910.7 444.865   3
   1   0   4 27019.6 461.558   3
  -1   0  -5-7.01375 11.6092   3
   1   0   5-12.5992 22.3032   3
   1   0   6 409.412 54.2407   1
   1   0   6 413.886 52.9547   3
  -1   0  -6 447.739 50.5622   3
   1   0   7-24.4447 26.2546   1
   1   0   7 10.2318 17.1819   3
  -1   0  -7 3.80438 13.7712   3
   1   0   8 2498.54 156.950   1
  -1   0  -8 2537.23 138.331   3
   1   0   8 2586.88 157.376   3
   1   0   9-16.4814 24.3220   1
  -1   0  -9 2.33297 13.6426   3
   1   0   9-23.7192 27.2742   3
   1   0  10 4302.83 233.308   1
   1   0  10 4209.44 262.043   5
   1   0  10 4362.96 234.747   3
  -1   0 -10 4369.02 202.495   3
   1   0  11-49.1022 35.5427   3
  -1   0 -11-20.1155 24.6240   3
   1   0  11-1.27012 18.3887   1
   1   0  11-33.3102 48.4752   5
   1   0  12 796.263 124.784   5
   1   0  12 848.607 113.654   3
  -1   0 -12 646.662 84.2581   3
   1   0  13 15.5303 29.3913   3
   1   0  13-69.5605 60.8603   5
   1   0  14 28.2450 31.2130   3
   1   0  14 59.7871 43.1319   5
   1   0  15-62.3462 55.9245   3
   1   0  15 5.51447 29.2385   5
   1   0  16 892.606 135.357   3
   1   0  16 1010.99 166.265   5
   1   0  17 52.9313 46.4325   5
  -1   1  17 309.206 89.5502   3
  -1  -1  17 176.156 73.5856   5
  -1   1  17 185.634 76.0633   5
  -1  -1  16 58.6086 42.0026   3
  -1   1  16 3.87290 36.5291   3
  -1  -1  16-57.9943 44.5379   5
  -1   1  16-75.6624 61.8516   5
  -1  -1  15 39.0089 31.1979   3
  -1   1  15-11.8305 40.7770   3
  -1   1  15 51.2446 38.5534   5
  -1  -1  15 9.77422 29.8376   5
  -1   1  14 292.912 76.5245   3
  -1  -1  14 227.365 56.7416   3
  -1  -1  14 189.582 65.5246   5
  -1  -1  13 63.9438 38.8107   3
  -1   1  13 17.7641 36.4886   3
  -1   1  13 10.3738 18.0638   2
  -1  -1  13-55.8659 47.3764   5
  -1  -1  12 25470.4 651.945   3
  -1  -1  12 26355.4 762.067   5
  -1   1  12 26368.3 739.204   3
   1   1 -12 25362.1 619.888   3
  -1  -1  11 93.9965 42.7966   3
  -1   1  11 173.797 60.8159   3
   1   1 -11 174.975 49.8648   3
  -1  -1  11 106.301 51.0069   5
  -1  -1  10 6572.14 275.979   3
  -1  -1  10 7204.20 343.159   5
   1   1 -10 7271.93 282.965   3
  -1   1  10 6959.87 325.364   3
   1  -1 -10 7240.05 298.985   3
  -1  -1   9 41.0259 24.3007   3
  -1   1   9 15.7373 27.6396   3
   1  -1  -9 6.55850 18.4102   3
   1   1  -9 13.0921 20.0742   3
  -1  -1   9 64.8377 35.4975   5
   1   1  -8 71.7499 24.6814   3
  -1  -1   8 122.135 36.0162   3
   1  -1  -8 71.4064 26.5311   3
  -1   1   8 61.8997 26.5260   3
  -1  -1   8 77.5879 33.9218   5
   1   1  -7 34.8795 20.3942   3
  -1  -1   7 58.1167 25.4535   3
  -1   1   7 34.2826 20.8028   3
   1  -1  -7 34.7861 19.8741   3
  -1  -1   7 46.2836 27.9892   5
  -1  -1   6 4288.95 166.824   3
  -1  -1   6 4247.69 203.964   5
   1   1  -6 4053.11 170.272   3
   1  -1  -6 4137.99 182.667   3
  -1   1   6 4398.43 199.393   3
   1   1  -5 198.950 33.8028   3
  -1  -1   5 244.359 35.8001   3
   1  -1  -5 297.372 45.3742   3
  -1  -1   5 260.093 49.8173   5
  -1  -1   4 3342.90 119.391   3
   1   1  -4 3321.19 158.563   5
  -1  -1   4 3475.51 151.853   5
   1  -1  -4 3250.00 139.819   3
   1   1  -4 3224.42 121.817   3
   1   1  -3 6921.88 166.582   3
  -1  -1   3 6983.19 199.354   5
   1   1  -3 6715.35 207.258   5
   1  -1  -3 6817.86 192.542   3
   1   1  -2 263324. 3140.36   5
   1  -1  -2 260895. 3122.81   3
  -1   1   1 1677.99 52.4728   4
   1  -1  -1 1580.62 64.3084   3
  -1   1   1 1760.57 69.1527   3
  -1   1   0 69300.3 862.269   5
   1  -1   0 69939.5 867.330   5
   1  -1   0 68036.0 859.389   3
  -1   1   0 67655.7 868.673   4
   1   1   1 9542.64 168.523   5
   1  -1   1 9663.31 159.313   5
  -1   1  -1 9880.55 169.970   5
  -1   1  -1 9056.39 189.842   1
  -1  -1  -2 137569. 1667.59   2
  -1   1  -2 142021. 1765.76   1
   1  -1   2 141227. 1705.28   5
  -1   1  -2 137766. 1732.66   5
   1  -1   3 2511.73 72.2877   3
   1   1   3 2530.11 76.8934   2
   1  -1   3 2461.79 101.951   5
  -1   1  -3 2626.72 116.608   5
  -1  -1  -3 2412.02 100.131   3
   1   1   3 2663.66 110.400   3
  -1   1  -3 2491.46 73.0709   3
   1   1   4 11097.2 214.901   2
   1  -1   4 11564.6 288.902   1
  -1   1  -4 11507.0 303.131   5
   1  -1   4 11452.3 279.574   5
   1   1   4 11432.8 283.470   3
  -1  -1  -4 11435.3 264.477   3
  -1   1  -4 11479.6 219.982   3
   1  -1   4 11326.0 223.165   3
   1   1   5 1323.78 69.2779   2
   1  -1   5 1412.98 101.050   1
   1  -1   5 1358.30 95.5756   5
   1   1   5 1448.96 103.053   3
   1  -1   5 1353.08 77.2246   3
  -1   1  -5 1398.10 73.8123   3
  -1  -1  -5 1277.36 87.1337   3
   1   1   6 75812.6 1036.09   2
   1  -1   6 79103.8 1181.35   1
   1  -1   6 76223.4 1172.76   5
   1  -1   6 76836.4 1072.48   3
   1   1   6 77276.7 1171.26   3
  -1  -1  -6 76265.1 1113.86   3
  -1   1  -6 73684.0 1044.44   3
   1   1   7 208.278 45.5390   3
  -1   1  -7 241.251 36.6220   3
  -1  -1  -7 262.055 43.9919   3
   1  -1   7 274.717 43.3076   3
   1  -1   7 176.064 35.0301   1
   1   1   7 242.382 35.9988   2
   1  -1   7 210.002 48.5362   5
   1   1   8 16785.8 369.863   2
   1  -1   8 17386.6 473.906   1
   1  -1   8 17279.9 481.871   5
  -1  -1  -8 17205.1 427.205   3
   1  -1   8 17049.5 410.178   3
   1   1   8 17880.5 486.319   3
  -1   1  -8 17333.0 383.551   3
   1   1   9 764.504 72.1958   2
   1  -1   9 882.690 103.884   1
   1  -1   9 696.218 95.2124   5
   1  -1   9 860.481 88.1175   3
  -1   1  -9 661.400 69.9788   3
  -1  -1  -9 786.504 84.9094   3
   1   1   9 859.260 105.196   3
   1  -1  10 245.154 54.1524   3
  -1   1 -10 293.635 50.0044   3
  -1  -1 -10 256.405 51.9696   3
   1   1  10 269.950 63.4448   3
   1   1  10 216.003 50.0356   1
   1   1  10 277.432 47.2575   2
   1  -1  10 214.727 57.9530   5
   1  -1  11 1138.86 115.107   3
   1   1  11 1078.08 96.1953   2
   1   1  11 1195.35 121.425   1
   1  -1  11 1257.05 142.711   5
   1   1  11 974.337 125.699   3
  -1   1 -11 1036.99 96.3256   3
   1   1  12 1231.49 108.722   2
   1  -1  12 1119.15 118.746   3
   1   1  12 1244.78 129.665   1
   1  -1  12 1450.19 160.571   5
  -1   1 -12 1087.97 103.243   3
   1   1  12 1371.21 156.518   3
   1  -1  13 269.251 61.6710   3
   1   1  13 292.735 81.8333   3
   1  -1  13 293.228 73.2035   5
   1  -1  14 63.5983 38.8629   3
   1   1  14 62.5721 42.0878   3
   1  -1  14 39.1673 30.3473   5
   1   1  15 70.6070 34.4075   3
   1  -1  15 134.865 56.6309   5
   1   1  16 36.6997 42.8419   3
   1  -1  16 25.5128 40.0494   5
   1   1  16 23.6462 34.9008   5
   1   1  17 23.6875 39.2014   5
   1  -1  17 20.0253 38.0473   5
  -1  -2  17-20.9309 27.9795   5
  -1   2  16 882.645 155.170   3
  -1  -2  16 984.832 152.276   5
  -1   2  15 62.0914 38.6858   3
  -1  -2  15 21.6600 32.4018   5
  -1  -2  14 318.113 65.5941   3
  -1   2  14 272.019 80.3303   3
  -1  -2  14 339.437 90.7770   5
  -1   2  13 229.923 78.6417   3
   1   2 -13 140.023 43.3579   3
  -1  -2  13 161.790 45.1849   3
  -1  -2  13 133.815 60.6993   5
  -1   2  12 581.810 118.603   3
  -1  -2  12 508.070 78.3677   3
  -1   2  12 460.754 54.6669   2
   1   2 -12 433.298 72.2748   3
  -1  -2  12 426.990 90.4194   5
  -1  -2  11 1073.01 103.982   3
  -1   2  11 1189.43 81.2956   2
  -1  -2  11 1214.96 142.228   5
   1   2 -11 1088.54 105.150   3
  -1   2  11 1381.55 160.901   3
  -1   2  10 4231.92 148.777   2
  -1  -2  10 4336.76 199.282   3
  -1  -2  10 4359.45 257.101   5
   1   2 -10 4251.55 206.587   3
  -1   2  10 4375.35 272.039   3
   1   2  -9 4.27100 16.3310   3
  -1   2   9-7.74214 29.4373   3
  -1  -2   9 9.67766 17.2117   3
   1  -2  -9-16.2380 25.0583   3
  -1  -2   9-24.4486 34.8412   1
  -1   2   9 3.03470 10.2105   2
  -1  -2   9 17.0413 39.4977   5
  -1  -2   8 3181.55 147.325   3
  -1   2   8 3288.27 106.177   2
  -1  -2   8 3462.94 212.807   1
  -1  -2   8 3388.30 198.151   5
  -1   2   8 3557.64 217.814   3
   1  -2  -8 3236.74 184.250   3
   1   2  -8 2996.55 157.332   3
   1   2  -7 68.9242 25.5505   3
   1  -2  -7 123.231 33.3920   3
  -1   2   7 105.151 15.5383   2
  -1  -2   7 118.720 34.6564   5
  -1   2   6 962.830 39.1295   2
   1   2  -6 1014.71 109.312   5
  -1  -2   6 1129.33 98.8896   5
   1   2  -6 1007.55 79.3061   3
   1  -2  -6 1107.49 96.4546   3
   1  -2  -5 26.7221 22.6219   3
   1   2  -5 5.31299 9.85982   3
  -1  -2   5 2.55717 20.8732   5
   1   2  -5 4.65743 14.1443   5
   1   2  -4 334.076 37.9965   3
   1  -2  -4 285.000 42.8145   3
   1   2  -4 306.836 48.7948   5
  -1  -2   3 3834.67 159.019   1
   1   2  -3 4263.35 169.902   5
  -1  -2   3 4146.81 143.713   5
   1  -2  -3 3995.90 151.868   3
  -1   2   3 4219.78 171.119   3
  -1   2   3 3892.60 112.473   4
  -1  -2   2 5192.28 167.407   1
   1   2  -2 5259.65 165.304   5
  -1   2   2 5386.56 174.860   3
   1  -2  -2 5387.93 163.139   3
   1  -2  -2 5076.48 134.851   4
  -1   2   2 5424.54 121.995   4
  -1  -2   1 92213.6 1232.61   1
  -1   2   1 97552.0 1200.06   1
  -1   2   1 93559.7 1216.66   5
   1   2  -1 96380.9 1228.55   5
   1  -2  -1 97048.4 1185.79   4
  -1   2   1 94419.0 1182.05   4
   1  -2  -1 96083.3 1224.80   3
  -1   2   1 99121.7 1253.26   3
  -1  -2   0 464189. 5457.51   1
   1   2   0 482048. 5488.14   1
   1  -2   0 476904. 5489.43   1
  -1   2   0 493322. 5505.53   1
  -1   2   0 454626. 5469.13   5
   1   2   0 448127. 5475.91   5
   1  -2   0 477285. 5492.18   5
  -1   2   0 487550. 5487.15   3
   1  -2   0 471891. 5463.56   4
   1  -2   1 35703.4 554.085   1
   1   2   1 36157.2 491.676   1
  -1   2  -1 38264.9 579.423   1
  -1  -2  -1 35861.9 477.022   1
  -1   2  -1 37253.8 531.499   5
   1   2   1 37220.8 530.125   5
   1  -2   1 38250.7 523.770   5
  -1  -2  -1 36496.6 466.488   4
  -1   2  -1 36486.9 496.880   3
   1  -2   1 36959.8 543.410   4
   1   2   2 14.4011 6.65667   1
  -1   2  -2 27.4667 19.8629   1
   1  -2   2 9.43984 15.0114   1
  -1   2  -2-3.81070 18.3901   5
   1   2   2 11.4216 5.55255   4
   1   2   2 17.0305 12.2328   5
  -1   2  -3 10.5517 8.81453   3
  -1  -2  -3 6.61127 6.17143   2
   1  -2   3-3.29230 9.46511   5
  -1   2  -3 21.0040 16.7224   5
   1   2   3 3.33006 5.02441   4
  -1  -2  -4 7877.52 159.376   2
   1  -2   4 8397.67 220.371   5
  -1   2  -4 8557.98 267.674   5
  -1   2  -4 8198.70 170.947   3
  -1  -2  -5 7.07387 15.7762   3
  -1   2  -5 11.1834 10.6319   3
   1  -2   5 25.6938 21.3619   5
  -1   2  -5 0.50124 16.0508   5
   1   2   6 7657.48 181.637   2
  -1   2  -6 8244.42 312.558   5
   1  -2   6 8036.40 259.188   5
  -1  -2  -6 7839.73 258.358   3
  -1   2  -6 8042.37 199.152   3
  -1   2  -7 157.177 28.9559   3
   1   2   7 217.012 54.4738   3
  -1  -2  -7 187.141 40.0303   3
   1  -2   7 223.930 33.4836   3
   1  -2   7 177.567 45.7192   1
   1   2   7 162.376 26.5316   2
   1  -2   7 152.493 39.5393   5
   1  -2   8 1046.80 76.4030   3
   1   2   8 1070.08 70.3761   2
   1  -2   8 1009.52 110.997   1
   1  -2   8 1104.91 107.343   5
  -1  -2  -8 1140.90 105.771   3
   1   2   8 1082.77 119.152   3
  -1   2  -8 1005.14 75.0669   3
   1   2   9-1.48606 37.6195   3
   1  -2   9 11.1037 19.3538   3
  -1   2  -9 12.9932 12.8350   3
  -1  -2  -9 10.2494 18.4955   3
   1   2   9 6.66160 14.6128   2
   1  -2   9 6.04397 22.1978   5
   1   2  10 652.782 63.3608   2
   1  -2  10 635.953 71.5619   3
   1   2  10 682.349 107.815   3
   1  -2  10 597.004 93.7608   5
  -1   2 -10 615.090 65.6115   3
   1   2  11 1753.55 110.865   2
   1  -2  11 1625.23 120.578   3
   1   2  11 1588.31 130.689   1
   1  -2  11 1625.08 157.057   5
  -1   2 -11 1588.62 109.871   3
   1   2  11 1920.52 186.974   3
   1   2  12 384.837 90.2579   3
   1   2  12 439.453 59.0784   2
   1  -2  12 546.005 73.4056   3
   1   2  12 432.237 72.5630   1
   1  -2  12 438.220 87.6985   5
  -1   2 -12 438.336 59.1958   3
   1   2  13 31.7446 31.9812   3
   1  -2  13 21.7811 16.9725   3
   1  -2  13 6.96811 26.5884   5
   1   2  14 195.626 75.3818   3
   1  -2  14 220.917 68.2572   5
   1   2  15 46.1076 36.8615   3
   1  -2  15 11.7680 31.5257   5
   1   2  16 105.264 49.3093   3
   1  -2  16 108.627 49.8170   5
  -1  -3  16 168.259 60.4730   5
  -1   3  15 70.6669 57.4444   3
  -1  -3  15-9.01809 24.6863   5
  -1  -3  14 1206.76 151.279   5
  -1   3  14 1214.92 180.985   3
  -1   3  13 220.110 85.7832   3
  -1  -3  13 287.418 77.3216   5
  -1  -3  12 12525.8 466.778   5
  -1   3  12 13695.7 571.245   3
   1   3 -11 51.4997 26.2203   3
  -1   3  11 132.088 68.9716   3
  -1  -3  11 112.620 51.2970   5
   1   3 -10 351.798 58.6956   3
  -1   3  10 476.142 100.208   3
  -1  -3  10 375.132 76.2796   5
  -1  -3   9 2283.14 165.512   5
   1   3  -9 2181.81 138.100   3
  -1   3   9 2215.72 194.578   3
   1   3  -8 12.3300 14.3225   3
  -1   3   8-6.64802 37.4103   3
   1   3  -8 50.0179 33.0978   5
  -1  -3   8 18.5002 32.2277   5
  -1  -3   7 2225.74 164.728   1
   1   3  -7 2320.92 186.614   5
  -1  -3   7 2083.44 138.254   5
   1  -3  -7 2262.78 154.370   3
  -1   3   7 2157.69 173.155   3
   1   3  -7 2035.31 121.906   3
   1   3  -6 3571.18 154.536   3
   1   3  -6 3648.55 219.820   5
  -1  -3   6 3792.82 175.766   5
  -1   3   6 3724.43 135.112   4
   1  -3  -6 3850.68 192.025   3
   1  -3  -5 139.487 37.7064   3
   1   3  -5 144.992 28.2389   3
   1   3  -5 114.821 35.4180   5
  -1  -3   5 157.601 35.7674   5
  -1   3   5 156.582 25.2292   4
   1   3  -4 2305.37 148.219   5
  -1   3   4 2012.06 80.5161   4
   1  -3  -4 2148.54 125.664   3
  -1  -3   3 8135.11 254.888   1
  -1   3   3 8203.68 191.079   1
   1   3  -3 8322.22 262.741   5
  -1   3   3 7949.22 229.816   5
   1  -3  -3 8236.36 243.105   3
  -1   3   3 7768.68 172.854   4
  -1  -3   2 3484.98 147.416   1
  -1   3   2 3393.18 119.593   1
  -1   3   2 3692.51 140.402   5
   1   3  -2 3591.06 152.530   5
  -1   3   2 3383.59 155.221   3
  -1   3   2 3366.65 109.432   4
  -1   3   1 13402.3 281.643   1
  -1   3   1 13148.1 283.005   5
   1   3  -1 13632.2 296.786   5
  -1   3   1 13985.8 317.847   3
   1  -3  -1 13199.6 254.878   4
  -1  -3   0 1698.98 81.9309   1
  -1   3   0 1777.05 98.2664   1
   1   3   0 1881.51 97.5389   1
   1  -3   0 1728.11 91.8920   1
   1   3   0 1715.88 90.0281   5
  -1   3   0 1928.72 93.3312   5
  -1  -3   0 1874.75 79.9263   4
  -1   3   0 1867.32 96.0147   3
   1  -3   1 45182.6 719.885   1
   1   3   1 46535.0 668.838   1
  -1   3  -1 49407.2 762.971   1
  -1   3  -1 47005.8 700.175   5
   1   3   1 47538.8 697.456   5
  -1  -3  -1 47626.6 623.180   4
  -1   3  -1 48650.6 678.180   3
   1   3   1 49170.1 742.153   3
   1  -3   1 48405.8 695.630   4
   1   3   2 30301.2 444.725   1
   1  -3   2 31905.3 558.675   1
  -1   3  -2 29297.8 580.687   1
   1  -3   2 32102.9 506.544   5
   1   3   2 29995.8 509.629   5
  -1   3  -2 30346.8 535.163   5
  -1  -3  -2 30864.9 437.809   4
  -1   3  -3 1239.51 104.190   1
   1   3   3 1228.82 51.7870   1
  -1   3  -3 1363.07 98.4935   5
   1  -3   3 1471.53 83.8244   5
   1   3   3 1321.20 84.7473   5
  -1   3  -4 2604.72 94.5880   3
   1   3   4 2409.81 70.1679   1
  -1  -3  -4 2456.29 79.8799   2
   1  -3   4 2733.82 120.078   5
  -1   3  -4 2700.58 153.898   5
   1   3   4 2413.02 123.624   5
   1   3   4 2439.72 67.4983   4
  -1   3  -5 105.981 20.1878   3
  -1  -3  -5 96.5461 15.9010   2
   1  -3   5 95.5661 29.6637   5
  -1   3  -5 68.7874 28.3250   5
   1   3   5 105.198 15.5542   4
  -1   3  -6 399.704 71.0467   5
   1  -3   6 437.114 56.1183   5
   1   3   6 517.767 83.4674   3
   1   3   6 334.379 32.7843   4
  -1   3  -6 340.384 37.9599   3
   1   3   7 380.372 76.9161   3
   1  -3   7 361.600 65.6796   1
  -1   3  -7 379.576 74.1756   5
   1  -3   7 351.519 54.7775   5
  -1   3  -7 370.477 40.5054   3
  -1   3  -8 32112.1 799.039   5
   1  -3   8 31771.2 635.371   5
   1   3   8 32001.7 763.157   3
   1   3   9 19.2481 32.9855   3
  -1   3  -9 25.8602 16.5777   3
   1  -3   9-34.2864 29.9640   5
   1  -3  10 929.484 103.981   5
   1   3  10 936.069 135.069   3
  -1   3 -10 850.302 70.1854   3
   1   3  11 2345.98 146.505   1
   1  -3  11 2302.15 177.938   5
  -1   3 -11 2261.99 118.442   3
   1   3  11 2698.81 236.536   3
   1   3  12 573.824 116.768   3
   1  -3  12 651.909 98.8509   5
   1   3  13 219.406 82.4518   3
   1  -3  13 296.791 71.9199   5
   1   3  14-22.5723 49.5906   3
   1  -3  14 166.010 62.2397   5
   1   3  15-87.5188 55.2032   3
   1  -3  15 162.072 56.0995   5
   1  -3  16 72.6552 35.0434   5
  -1  -4  15-44.1591 44.5293   5
  -1   4  14 311.883 103.440   3
  -1  -4  14 106.962 41.2167   5
  -1   4  13 310.671 95.6203   3
  -1  -4  13 124.367 47.8150   5
  -1   4  12 646.643 134.590   3
  -1  -4  12 310.109 66.2602   5
  -1   4  11 342.395 97.1482   3
  -1  -4  11 297.329 66.1232   5
  -1  -4  10 4250.61 230.993   5
   1   4 -10 4041.84 193.258   3
  -1   4  10 3825.83 163.138   4
  -1   4  10 4299.62 304.424   3
  -1   4   9 177.664 67.4663   3
   1   4  -9 144.480 36.6656   3
  -1  -4   9 163.135 44.3762   5
  -1   4   9 150.676 30.9877   4
  -1  -4   8 983.506 101.049   5
   1   4  -8 815.456 81.5930   3
  -1   4   8 925.778 68.0415   4
  -1   4   8 942.753 130.723   3
  -1   4   7 14.3006 26.0653   3
   1   4  -7 60.6918 25.1666   3
  -1  -4   7 80.6481 30.6451   5
  -1   4   7 68.6387 19.1914   4
   1   4  -6 5.99254 12.4152   3
  -1   4   6 8.58405 20.5514   3
  -1  -4   6 21.3717 21.5818   1
  -1   4   6 10.1927 10.3764   1
  -1  -4   6 8.84588 21.2923   5
   1   4  -6 9.39924 25.4529   5
  -1   4   6 8.46858 9.64389   4
  -1   4   5-14.5534 29.3450   3
  -1   4   5-5.60263 13.0731   1
  -1  -4   5 10.2189 22.1010   1
  -1  -4   5 10.4326 19.4573   5
   1   4  -5-8.61527 16.5771   5
  -1   4   5 8.35916 12.6670   5
  -1   4   5-1.41545 7.54487   4
  -1   4   4 298.160 63.4676   3
  -1  -4   4 316.132 55.3871   1
  -1   4   4 218.319 32.3416   1
   1   4  -4 221.188 51.3718   5
  -1  -4   4 209.047 39.8486   5
  -1   4   4 197.936 37.6344   5
  -1   4   4 238.745 30.0432   4
  -1   4   3 2220.68 104.055   1
  -1   4   3 2292.81 122.620   5
   1   4  -3 2187.18 141.676   5
  -1   4   3 2156.94 96.3674   4
   1  -4  -3 1955.71 103.430   4
  -1   4   3 2218.27 148.887   3
  -1   4   2 5390.15 177.737   1
   1   4  -2 5447.19 212.066   5
  -1   4   2 5992.43 199.607   5
   1  -4  -2 5715.97 176.704   4
  -1  -4   1 33946.6 594.522   1
  -1   4   1 34284.1 604.641   1
  -1   4   1 37541.1 613.373   5
   1   4  -1 35945.6 626.226   5
  -1  -4   1 33821.1 570.099   4
   1  -4  -1 36081.7 561.488   4
   1   4   0 54458.5 870.166   1
   1  -4   0 56829.6 856.441   1
  -1   4   0 56982.8 896.460   1
   1   4   0 58586.1 859.337   5
  -1   4   0 55144.9 841.441   5
  -1   4   0 56663.9 871.872   3
   1  -4   0 56861.8 812.955   4
  -1  -4   0 54929.1 780.255   4
  -1   4  -1 22296.1 501.742   1
  -1  -4  -1 21370.7 393.876   1
   1   4   1 22109.7 434.435   1
  -1   4  -1 23215.2 457.445   5
   1   4   1 23747.5 456.832   5
   1  -4   1 24814.8 466.997   5
  -1   4  -1 23303.6 444.816   3
  -1  -4  -1 23304.1 379.791   4
  -1   4  -2 1014.51 102.983   1
   1   4   2 940.572 67.4473   1
  -1   4  -2 1014.05 86.1976   5
   1  -4   2 1247.57 87.1315   5
   1   4   2 1059.78 81.0614   5
   1   4   2 983.489 95.4582   3
  -1   4  -2 1055.16 72.5413   3
  -1  -4  -2 1061.59 61.6087   4
  -1   4  -3 174.895 27.6302   3
   1   4   3 136.309 41.1432   3
   1   4   3 150.558 24.6578   1
  -1   4  -3 93.5969 25.7311   1
   1  -4   3 130.322 32.6833   1
   1  -4   3 113.678 28.2399   5
   1   4   3 152.824 31.8185   5
  -1   4  -3 103.486 29.5097   5
   1  -4   3 54.8000 20.1848   4
   1   4   4 2634.25 90.5437   1
   1  -4   4 2785.91 164.930   1
   1  -4   4 2962.19 138.518   5
  -1   4  -4 2782.17 171.311   5
   1   4   4 2830.03 142.076   5
   1   4   4 2783.58 177.620   3
  -1   4  -5 7.93731 10.7918   3
   1   4   5-30.7555 40.3534   3
  -1  -4  -5 15.3956 8.54733   2
   1  -4   5 51.3215 33.1949   1
   1   4   5 15.1698 9.54855   1
   1  -4   5 8.20490 20.3960   5
  -1   4  -5-9.06356 25.6027   5
   1   4   5 1.59379 16.2878   5
   1   4   6 214.213 67.4150   3
  -1   4  -6 132.643 23.8107   3
   1   4   6 118.634 16.7047   1
   1  -4   6 118.573 30.5444   5
  -1   4  -6 138.843 42.3175   5
   1   4   6 166.861 39.9030   5
   1   4   6 149.792 17.5111   4
   1   4   7 4329.15 112.710   1
  -1   4  -7 4675.30 278.897   5
   1  -4   7 4851.54 200.725   5
   1   4   7 4605.94 111.807   4
  -1   4  -7 4545.22 149.260   3
   1   4   8 836.550 121.598   3
   1  -4   8 766.617 83.8034   5
   1   4   8 832.758 47.9046   4
  -1   4  -8 743.252 56.3909   3
   1  -4   9 3450.86 189.144   5
   1   4   9 3292.53 112.804   4
  -1   4  -9 3221.82 118.785   3
   1   4   9 3389.78 254.787   3
   1  -4  10 1033.02 107.774   5
   1   4  10 1161.28 158.668   3
   1   4  11 521.590 108.820   3
   1  -4  11 541.154 81.8393   5
   1   4  12 594.039 127.919   3
   1  -4  12 553.422 87.0337   5
   1   4  13-9.59905 39.5691   3
   1  -4  13-13.1057 24.6466   5
   1   4  14 159.361 69.3507   3
   1  -4  14 74.7213 38.1948   5
   1  -4  15 93.2979 42.3854   5
  -1  -5  14 56.7961 33.1899   5
  -1  -5  13-20.3545 35.0096   5
  -1  -5  12 2057.81 170.845   5
  -1   5  12 2253.29 253.395   3
  -1   5  11 74.5481 51.1087   3
  -1  -5  11 171.556 58.0904   5
  -1   5  10 915.255 149.502   3
  -1  -5  10 849.950 101.243   5
  -1   5   9 1038.62 73.1038   1
  -1  -5   9 1133.03 112.717   5
  -1   5   9 1260.85 166.469   3
  -1   5   8 0.16067 30.4913   3
   1   5  -8-8.60373 19.5273   3
  -1   5   8 10.9434 14.8947   1
  -1  -5   8 17.0117 20.2234   5
  -1   5   8 11.9624 11.7317   4
   1   5  -7 67.0341 25.9848   3
  -1   5   7 93.1065 36.7403   3
  -1   5   7 72.9209 19.9263   1
  -1  -5   7 94.9299 33.2405   5
  -1   5   7 107.344 21.9774   4
  -1   5   6 89.0073 40.8901   3
   1   5  -6 77.3168 28.5211   3
  -1   5   6 55.4451 19.6918   1
  -1  -5   6 77.2663 28.8580   5
  -1   5   6 54.9502 14.6072   4
  -1   5   5 23.4226 27.3453   3
  -1  -5   5 80.9066 28.8532   5
  -1   5   5 116.457 26.9562   1
  -1   5   4 43.6774 29.4311   3
  -1   5   4 11.7257 16.2248   1
  -1  -5   4 43.5174 30.3581   1
  -1  -5   4-4.66600 28.0038   5
  -1  -5   3 4247.06 201.775   1
  -1   5   3 4338.70 173.414   1
  -1  -5   3 4869.15 200.289   5
  -1   5   3 4691.20 246.655   3
   1  -5  -3 4050.30 169.566   4
  -1   5   2 10193.7 298.399   1
  -1  -5   2 9974.36 307.910   1
  -1  -5   2 11124.5 318.438   5
  -1   5   2 10206.8 354.012   3
  -1  -5   2 10400.7 290.715   4
  -1   5   1 1464.05 110.584   1
  -1  -5   1 1677.78 121.159   5
   1   5  -1 1443.66 108.328   3
  -1   5   1 1338.56 116.276   3
  -1   5   0 6246.85 254.604   1
  -1  -5   0 7146.10 260.453   5
   1   5   0 6963.14 258.829   3
   1  -5   0 6597.90 208.258   4
   1  -5   1 8203.73 277.262   1
  -1   5  -1 9007.34 326.736   1
  -1   5  -1 8552.92 281.589   5
  -1  -5  -1 8657.41 221.673   4
   1   5   1 9021.36 312.956   3
   1  -5   1 9188.72 262.425   4
   1  -5   2 2111.37 137.656   1
  -1   5  -2 2133.39 163.820   1
   1   5   2 2052.93 119.603   1
   1  -5   2 2273.90 136.745   5
   1  -5   2 1962.44 120.646   4
   1   5   2 2035.26 151.314   3
  -1  -5  -2 2122.43 102.863   4
   1   5   3 296.188 59.5063   3
   1  -5   3 367.638 60.7891   1
   1   5   3 388.433 47.2409   1
   1  -5   3 480.663 62.1808   5
   1  -5   3 313.272 50.1545   4
  -1   5  -3 374.164 48.9479   3
  -1   5  -4 277.625 40.3763   3
   1   5   4 232.017 56.7982   3
   1   5   4 219.253 33.4049   1
   1  -5   4 278.240 47.0673   5
   1  -5   4 175.729 39.5933   4
  -1   5  -5 222.295 33.0131   3
   1   5   5 184.496 56.2618   3
  -1  -5  -5 192.934 25.2739   2
   1   5   5 190.229 26.5781   1
   1  -5   5 231.691 45.7644   5
   1  -5   5 154.237 42.9848   4
  -1   5  -6 818.884 68.2581   3
   1   5   6 801.305 47.8184   1
   1  -5   6 921.308 90.8914   5
   1   5   6 1044.55 137.037   3
  -1   5  -6 869.118 60.0109   3
  -1   5  -7 180.898 30.3978   3
   1   5   7 196.877 68.9314   3
   1  -5   7 157.274 42.8367   5
   1   5   7 163.869 18.5917   1
   1   5   8 116.699 47.4423   3
   1  -5   8 241.744 51.2445   5
   1   5   9 50.7246 32.3145   3
   1  -5   9 46.4460 25.8929   5
   1   5  10 191.935 74.0530   3
   1  -5  10 187.050 51.1377   5
   1  -5  11 1418.26 130.699   5
   1   5  11 1552.76 205.131   3
   1   5  12 240.117 84.2821   3
   1  -5  12 123.145 42.5324   5
   1  -5  13 106.823 43.8207   5
   1  -5  14-8.50890 18.0406   5
  -1  -6  12 269.430 63.4000   5
  -1   6  11 88.7824 63.9257   3
  -1  -6  11 155.295 50.8723   5
  -1  -6  10 2622.10 183.969   5
  -1   6  10 3171.60 293.018   3
  -1   6   9 49.3649 61.4767   3
  -1  -6   9 67.9480 43.2764   5
  -1   6   8 274.502 90.1141   3
  -1  -6   8 370.604 69.7205   5
  -1   6   7-38.7208 42.8795   3
  -1  -6   7 4.45520 19.9455   5
  -1   6   6 467.391 94.9405   3
  -1   6   6 515.162 58.5800   1
  -1  -6   6 523.590 75.5152   5
  -1   6   5 10.1353 34.1933   3
  -1   6   5 7.08592 18.7020   1
   1  -6  -5-11.8339 8.83821   2
  -1  -6   5 22.6279 23.2284   5
  -1  -6   5-4.16776 30.2773   4
  -1   6   4 73.2836 45.0488   3
   1   6  -4 66.0826 24.5480   3
  -1   6   4 83.8205 26.2871   1
  -1  -6   4 99.3397 34.9397   5
  -1  -6   4 1.65097 29.5243   4
  -1   6   3 340.571 57.0422   1
   1   6  -3 309.698 53.4546   3
  -1   6   3 463.679 90.4653   3
  -1  -6   3 237.017 44.8821   4
  -1  -6   3 436.600 68.6538   5
  -1   6   2 2089.78 145.371   1
  -1  -6   2 2181.04 144.894   1
  -1  -6   2 2514.16 167.613   5
  -1  -6   2 2309.02 133.427   4
   1  -6  -2 2017.25 125.316   4
  -1   6   2 2409.67 185.929   3
   1   6  -2 2332.03 150.969   3
  -1  -6   1 5936.69 237.153   1
  -1   6   1 6299.41 271.980   1
  -1  -6   1 6558.57 277.800   5
  -1   6   1 5722.30 278.262   3
   1   6  -1 5938.51 261.077   3
  -1  -6   1 6287.12 218.983   4
   1  -6  -1 6293.57 225.402   4
  -1   6   0 2524.62 178.944   1
  -1  -6   0 2223.41 137.114   1
  -1   6   0 2522.91 171.435   3
   1   6   0 2591.77 175.206   3
   1  -6   0 2654.42 142.251   4
  -1  -6   0 2849.17 135.033   4
   1  -6   1 5036.33 229.507   1
  -1   6  -1 5205.15 269.413   1
  -1   6  -1 5519.15 243.430   3
   1  -6   1 5617.73 219.232   4
   1   6   1 5571.84 269.911   3
  -1   6  -2 1738.23 129.701   3
   1   6   2 1666.34 154.174   3
   1  -6   2 1870.53 127.161   4
   1   6   3 46.5560 34.2554   3
   1  -6   3 48.7911 32.8860   5
   1  -6   3 35.4256 27.4205   4
   1   6   4 159.214 46.6258   3
   1  -6   4 191.150 48.0142   5
   1  -6   4 166.990 44.8278   4
  -1   6  -5 222.078 39.1579   3
   1   6   5 295.949 78.1891   3
  -1  -6  -5 190.578 27.3046   2
   1  -6   5 253.981 52.6173   5
   1  -6   5 207.429 50.3969   4
  -1   6  -6 12.5790 15.1848   3
   1   6   6 75.3391 56.8885   3
   1  -6   6 52.1343 30.2131   5
   1  -6   6 1.26569 21.5770   4
   1   6   7 251.954 77.2988   3
   1  -6   7 366.479 66.6570   5
   1  -6   7 215.058 55.3442   4
   1   6   8-0.55391 31.0654   3
   1  -6   8 36.7056 30.9731   5
   1  -6   8 54.1763 39.4016   4
   1   6   9 581.109 123.431   3
   1  -6   9 580.076 83.8209   5
   1  -6   9 640.817 103.396   4
   1   6  10 700.315 139.048   3
   1  -6  10 904.039 105.715   5
   1  -6  10 843.802 121.612   4
   1  -6  11 144.524 47.9146   5
   1  -6  12 29.7630 28.0817   5
  -1  -7   9 127.794 49.9572   5
  -1  -7   9 90.2261 42.3353   4
  -1   7   8 45.5406 40.2392   3
  -1  -7   8 73.7287 38.3862   5
  -1  -7   8 77.3521 38.4498   4
  -1   7   7-60.4924 51.2466   3
  -1  -7   7 11.3568 21.5257   5
  -1  -7   7-8.42132 29.1008   4
  -1   7   6-4.92713 30.8579   3
  -1  -7   6-32.4974 34.9665   5
  -1  -7   6-18.3831 26.3313   4
   1   7  -5-11.4097 29.2058   3
  -1  -7   5-28.4714 26.2736   4
  -1  -7   5 23.5149 27.6235   5
  -1   7   4 5.30690 17.7340   1
   1   7  -4 40.6032 23.3904   3
  -1   7   4-34.1932 24.5801   3
  -1  -7   4 30.2410 32.6867   5
  -1  -7   4 19.7910 25.0992   4
  -1   7   3 705.595 116.131   3
  -1   7   3 672.428 87.8147   1
  -1  -7   3 850.104 108.839   5
  -1  -7   3 676.459 81.7355   4
   1   7  -3 720.728 91.8231   3
  -1   7   2 307.550 64.3259   1
   1   7  -2 208.405 51.7911   3
  -1   7   2 309.417 76.0756   3
  -1  -7   2 346.314 55.8857   4
  -1  -7   2 397.053 77.7400   5
   1  -7  -2 267.126 49.8899   4
  -1   7   1 244.068 65.4095   3
   1   7  -1 200.273 54.6713   3
  -1  -7   1 269.697 48.6923   4
   1  -7  -1 186.799 41.6814   4
   1   7   0 99.8568 41.3328   3
  -1   7   0 141.226 48.0963   3
   1  -7   0 120.602 35.8646   4
  -1  -7   0 111.497 32.9628   4
   1  -7   1 793.866 88.0104   4
  -1  -7  -1 837.923 80.6413   4
   1   7   1 808.766 114.522   3
  -1   7  -1 942.780 114.369   3
   1   7   2 362.537 82.2845   3
  -1   7  -2 422.970 72.1139   3
   1  -7   2 525.831 75.9452   4
  -1  -7  -2 345.860 54.5379   4
  -1   7  -3 405.034 70.2888   3
   1   7   3 352.985 84.5067   3
   1  -7   3 412.333 70.5598   4
   1  -7   3 395.406 74.6373   5
  -1   7  -4-27.3880 25.1900   3
   1   7   4 30.6296 36.9643   3
   1  -7   4-11.5731 21.9794   5
   1  -7   4-21.6792 25.3245   4
   1   7   5 110.629 56.5522   3
   1  -7   5 29.7098 25.6366   5
   1  -7   5 71.2119 36.9205   4
   1   7   6 23.0213 32.5884   3
   1  -7   6 81.3475 35.6224   5
   1  -7   6 37.3569 28.5084   4
   1   7   7 13.4255 33.6497   3
   1  -7   7 53.7224 29.5463   5
   1  -7   7 74.1305 38.4656   4
   1   7   8 174.016 73.1002   3
   1  -7   8 180.747 53.4890   5
   1  -7   8 79.5902 40.2763   4
   1  -7   9 58.4526 38.1205   5
  -1  -8   7 57.7657 38.3681   4
  -1   8   6 27.0433 40.1277   3
  -1  -8   6 8.00677 23.4426   4
  -1   8   5 3.64085 34.9798   3
  -1  -8   5 28.7313 26.7962   4
  -1   8   4 12.1616 24.5330   3
  -1  -8   4 26.6547 31.4063   4
  -1  -8   4 7.75042 26.2210   5
   1   8  -3-14.9422 27.0689   3
  -1   8   3 40.0231 36.0755   3
  -1  -8   3 33.7632 30.6158   4
  -1   8   2-0.32622 34.0901   3
   1   8  -2 97.0188 44.7492   3
  -1  -8   2 122.108 42.0610   4
   1   8  -1 862.125 125.640   3
   1  -8  -1 694.367 90.4843   4
  -1  -8   1 860.809 92.7877   4
  -1   8   1 892.510 132.351   3
   1   8   0 1197.74 150.790   3
   1  -8   0 1506.82 131.705   4
  -1   8   0 1382.66 157.514   3
   1   8   1 332.607 85.3443   3
  -1   8  -1 345.427 77.7867   3
   1  -8   1 278.766 60.5242   4
   1   8   2 26.0197 30.8026   3
   1  -8   2 17.4084 31.3231   4
   1   8   3 82.0130 52.8881   3
   1  -8   3 47.9398 29.5251   4
   1   8   4 73.2196 55.9161   3
   1  -8   4 27.1311 28.4372   4
   1  -8   4-42.7228 38.1737   5
   1   8   5 71.2249 53.7737   3
   1  -8   5-1.86362 19.6060   4
   1  -8   5 8.38850 26.7230   5
   1  -8   6 54.1602 36.6803   4
  -1   9   3 4.84173 31.3742   3
  -1   9   2-59.0820 45.6176   3
   1   9   0 108.964 61.5278   3
   1   9   1 77.3455 50.2535   3
   1   9   2 119.449 61.8304   3
  -2   0  17 5.49978 26.9398   3
  -2   0  17-32.2904 52.9627   5
  -2   0  16 29.1067 28.6639   3
  -2   0  16 98.6425 58.4042   5
  -2   0  15 4.94167 29.8761   3
  -2   0  15-17.3080 47.8682   5
  -2   0  14 41.3088 33.4548   3
  -2   0  14-41.2650 57.0169   5
  -2   0  13-30.0138 44.2358   3
  -2   0  13-31.6091 51.2042   5
  -2   0  12 1568.15 157.370   3
  -2   0  12 1442.01 176.144   5
  -2   0  11-31.0331 35.6593   3
  -2   0  11-11.9541 35.6524   5
  -2   0  10 16752.0 502.071   3
   2   0 -10 18046.8 499.568   3
  -2   0   9 27.2457 28.3301   3
   2   0  -9-22.9561 20.0779   3
   2   0  -8 43830.0 814.117   3
  -2   0   8 42561.0 817.118   3
   2   0  -7-11.6781 21.4239   3
  -2   0   7 51.6303 34.0602   3
  -2   0   6 108893. 1491.76   3
   2   0  -6 99915.0 1476.69   3
   2   0  -5-13.8925 16.9869   3
  -2   0   5 11.1801 19.3180   3
  -2   0   4 322.924 42.0728   3
   2   0  -4 326.051 44.0915   3
   2   0  -3 6.56769 10.7013   3
  -2   0   3 26.8238 16.9129   3
   2   0  -2 5739.67 150.898   3
  -2   0  -1 29.5354 11.9812   2
   2   0   1 15.0806 7.35604   1
   2   0   2 30908.0 432.823   1
   2   0   2 29757.8 451.579   2
   2   0   2 29926.8 419.949   3
   2   0   3-5.55029 10.3225   2
   2   0   3-0.36304 7.19409   3
   2   0   4 1686.27 88.5402   1
   2   0   4 1744.56 87.6037   3
  -2   0  -4 1662.17 75.0986   3
   2   0   5-2.91630 15.5742   1
  -2   0  -5 8.41192 12.4879   3
   2   0   5-7.97722 14.4690   3
   2   0   6 108049. 1433.24   1
   2   0   6 102890. 1422.55   3
   2   0   7-32.4106 28.5462   3
  -2   0  -7 8.19583 13.9690   3
   2   0   7 7.03563 15.8340   1
  -2   0  -8 34.1234 20.3144   3
   2   0   8 3.49773 19.2810   3
   2   0   8 9.95596 13.4915   1
  -2   0  -9-4.97889 13.8019   3
   2   0   9-27.5278 34.6183   3
   2   0   9 16.0663 18.7361   1
   2   0  10-2.41370 32.4583   3
  -2   0 -10 21.3983 19.6138   3
   2   0  10 65.1862 34.0909   5
   2   0  10 12.0881 19.4977   2
   2   0  10 10.5877 23.2900   1
  -2   0 -11-38.2654 27.5845   3
   2   0  11-37.5055 35.8260   3
   2   0  11-24.3619 47.6099   5
   2   0  11-37.0466 24.3168   2
   2   0  12 212.713 57.7283   3
   2   0  12 99.5915 38.6850   5
   2   0  13 42.9243 35.6763   3
   2   0  13 8.64646 34.9017   5
   2   0  14 227.700 66.7563   3
   2   0  14 226.104 73.0316   5
   2   0  15 21.4106 28.7066   3
   2   0  15 22.3829 25.9298   5
   2   0  16 406.051 102.978   5
  -2   1  17-11.5426 35.2523   3
  -2  -1  17 54.8352 53.8333   5
  -2   1  17 95.3991 64.8554   5
  -2  -1  16 6.62847 31.6040   3
  -2   1  16 16.6722 30.3772   3
  -2   1  16 23.5685 37.8134   5
  -2  -1  16 9.72573 42.4730   5
  -2  -1  15-2.05821 22.6118   3
  -2   1  15-37.9314 37.4175   3
  -2  -1  15-62.8418 53.1565   5
  -2   1  14 61.1705 42.0209   3
  -2  -1  14 97.6034 41.3096   3
  -2  -1  14 36.6742 29.9769   5
  -2  -1  13 89.8663 41.1319   3
  -2   1  13-12.9620 30.7976   3
  -2  -1  13 154.182 70.9602   5
  -2  -1  12 3788.20 229.064   3
  -2  -1  12 3780.39 274.554   5
  -2   1  12 3624.02 253.554   3
   2   1 -12 3999.83 231.668   3
   2   1 -11 290.804 61.6516   3
  -2   1  11 325.944 76.2530   3
  -2  -1  11 261.449 60.0835   3
  -2  -1  11 329.589 83.1179   5
  -2  -1  10 6749.88 282.263   3
  -2  -1  10 7174.08 347.158   5
   2   1 -10 6460.40 279.883   3
  -2   1  10 7187.49 327.727   3
   2  -1 -10 7211.05 305.960   3
   2   1  -9 30.6716 20.3635   3
  -2   1   9 103.254 42.2174   3
   2  -1  -9 27.4159 21.7432   3
  -2  -1   9 45.5463 28.6143   3
  -2  -1   9 43.6418 33.4876   5
  -2  -1   8 1286.97 105.224   3
  -2  -1   8 1204.49 125.823   5
  -2   1   8 1272.21 124.979   3
   2  -1  -8 1316.10 116.463   3
   2   1  -8 1329.08 109.687   3
  -2   1   7 263.191 55.2636   3
   2   1  -7 248.984 47.4467   3
  -2  -1   7 257.122 46.2555   3
   2  -1  -7 267.156 52.0397   3
  -2  -1   7 302.845 65.6403   5
  -2  -1   6 2770.94 135.166   3
   2  -1  -6 2750.52 152.312   3
   2   1  -6 2503.00 137.521   3
  -2  -1   5 0.08372 11.5035   3
   2   1  -5 3.64803 11.2864   3
   2  -1  -5-5.39568 11.4329   3
  -2  -1   4 6052.78 176.792   3
   2   1  -4 6044.40 184.260   3
   2   1  -4 6157.33 224.911   5
   2  -1  -4 6174.46 204.650   3
   2   1  -3 3004.55 112.145   3
   2   1  -3 3020.87 137.891   5
   2  -1  -3 2919.33 125.500   3
  -2   1   2 169242. 1961.24   2
   2   1  -2 168907. 2098.01   5
   2  -1  -2 167963. 2083.09   3
  -2   1   1 5742.08 112.924   2
   2  -1  -1 5661.52 111.115   2
   2   1  -1 5468.49 136.371   5
   2  -1  -1 5820.01 131.986   4
  -2   1   1 5226.84 123.276   4
  -2   1   1 5906.89 145.668   3
   2  -1  -1 5715.29 141.812   3
   2   1   0 102151. 1344.16   5
  -2   1   0 101932. 1336.42   5
  -2  -1   0 109029. 1345.24   5
   2  -1   0 105347. 1352.23   3
  -2   1   0 110847. 1357.42   3
  -2   1   0 97325.4 1355.58   4
  -2   1  -1 2997.22 75.6977   5
   2   1   1 3012.66 77.9011   5
   2  -1   1 3276.84 73.2596   5
  -2   1  -1 3375.21 105.002   1
  -2  -1  -2 4079.64 109.503   2
  -2   1  -2 3747.51 132.114   1
   2  -1   2 4094.58 100.751   5
  -2   1  -2 4081.23 118.533   5
  -2  -1  -3 389.819 33.9752   2
   2  -1   3 439.701 45.6404   1
   2   1   3 404.652 35.4086   2
   2   1   3 438.661 30.1096   1
  -2   1  -3 487.741 51.9719   1
   2  -1   3 463.514 40.2897   5
  -2   1  -3 460.314 46.4019   5
   2  -1   3 423.041 25.7189   3
   2   1   3 438.426 44.2248   3
   2   1   4 15525.3 295.661   2
   2   1   4 16160.6 286.976   1
   2  -1   4 16240.4 350.981   1
   2  -1   4 16721.5 336.946   5
  -2   1  -4 15551.0 250.011   3
   2  -1   4 16077.9 275.137   3
   2   1   4 17219.5 354.371   3
   2   1   5 8672.49 211.584   2
   2  -1   5 9146.30 269.232   1
   2   1   5 8660.08 214.139   1
   2  -1   5 8902.60 254.511   5
   2  -1   5 8804.56 206.581   3
   2   1   5 9215.55 265.417   3
  -2   1  -6 108.482 21.2792   3
   2  -1   6 114.875 25.9252   3
   2   1   6 154.237 40.2279   3
  -2  -1  -6 210.637 37.3755   3
   2   1   6 121.552 26.2663   1
   2  -1   6 155.734 35.9945   1
   2   1   6 157.689 28.8589   2
   2  -1   6 114.064 30.8026   5
   2   1   7 429.486 65.4756   3
   2   1   7 436.479 49.5833   2
   2  -1   7 510.076 69.4121   1
   2   1   7 404.436 50.1754   1
   2  -1   7 408.288 61.6057   5
  -2  -1  -7 396.449 53.1023   3
   2  -1   7 411.191 51.3445   3
  -2   1  -7 378.276 42.7807   3
  -2  -1  -8 272.641 46.5140   3
   2  -1   8 288.898 47.7523   3
   2   1   8 289.829 58.1637   3
   2  -1   8 284.195 55.9252   1
   2   1   8 248.870 42.5705   2
   2   1   8 255.627 45.6295   1
   2  -1   8 268.100 50.4908   5
  -2   1  -8 303.629 40.9657   3
   2   1   9 441.280 78.3927   3
   2   1   9 495.697 61.9512   2
   2   1   9 434.004 63.5458   1
   2  -1   9 468.986 74.2941   1
   2  -1   9 444.764 72.7750   5
   2  -1   9 411.862 61.5935   3
  -2   1  -9 414.084 51.6649   3
  -2  -1  -9 478.474 62.3967   3
   2   1  10 3940.92 185.397   2
   2   1  10 4054.32 205.944   1
   2  -1  10 3922.70 232.127   5
   2  -1  10 4097.47 206.549   3
  -2   1 -10 3650.97 166.521   3
  -2  -1 -10 3799.30 195.596   3
   2   1  10 4012.07 242.469   3
  -2   1 -11-29.7988 23.9046   3
   2  -1  11 21.6389 20.6128   3
   2   1  11-39.5778 48.9005   3
   2   1  11-2.14033 23.1140   1
   2   1  11 3.67853 15.8578   2
   2  -1  11 4.65566 26.3849   5
   2  -1  12 3207.10 201.910   3
   2   1  12 3219.21 184.412   2
   2   1  12 3231.10 203.554   1
   2  -1  12 3515.90 240.756   5
  -2   1 -12 3080.42 165.872   3
   2   1  12 3098.07 233.210   3
   2   1  13 20.2724 30.0272   3
   2  -1  13-28.7022 33.1263   3
   2  -1  13-29.9478 29.1708   5
   2  -1  14 2105.24 176.619   3
   2   1  14 2269.46 236.838   5
   2  -1  14 1998.21 200.859   5
   2   1  14 1911.15 202.728   3
   2   1  15 333.286 90.0308   3
   2   1  15 272.157 84.9037   5
   2  -1  15 394.258 95.4450   5
   2   1  16 157.230 69.9121   3
   2   1  16 134.095 68.0278   5
   2  -1  16 102.617 46.3663   5
  -2   2  16 431.436 117.901   3
  -2  -2  16 325.781 92.6195   5
  -2   2  15-26.9746 54.8688   3
  -2  -2  15-34.1930 26.2088   3
  -2  -2  15-0.72879 34.6203   5
  -2   2  14 223.821 73.8528   3
  -2  -2  14 278.216 63.1572   3
  -2  -2  14 366.412 89.0640   5
  -2  -2  13 121.410 43.6872   3
   2   2 -13 77.7353 38.2530   3
  -2   2  13 115.360 53.2276   3
  -2  -2  12 1904.90 146.197   3
  -2   2  12 1918.32 105.925   2
  -2  -2  12 2081.13 197.836   5
  -2   2  12 2281.14 212.785   3
   2   2 -12 1684.36 146.014   3
  -2   2  11 109.054 53.3910   3
   2   2 -11 35.1512 18.0568   3
  -2  -2  11 48.6546 25.7170   3
  -2   2  11 60.7595 19.6958   2
  -2  -2  11 67.7527 40.8172   5
  -2   2  10 17503.9 335.886   2
  -2  -2  10 17413.4 444.096   3
  -2  -2  10 18723.8 566.319   5
  -2   2  10 17963.9 576.444   3
   2  -2  -9 56.1971 21.8961   3
  -2   2   9 50.2879 31.7125   3
  -2  -2   9 109.757 33.1006   3
   2   2  -9 105.932 35.1294   3
  -2  -2   9 110.486 48.3005   5
  -2   2   9 81.0453 16.8083   2
  -2   2   8-1.65958 42.8748   3
   2   2  -8 79.5080 30.8726   3
   2  -2  -8 67.1060 32.7679   3
  -2  -2   8 56.8268 34.5123   5
  -2   2   8 67.8006 13.5189   2
   2   2  -7 6.38453 11.3102   3
   2  -2  -7 31.5396 20.8198   3
  -2   2   7 50.1477 9.94612   2
  -2  -2   7 21.2443 30.7585   5
   2   2  -6 699.009 70.0451   3
   2   2  -6 793.455 97.2385   5
   2  -2  -6 791.071 85.3799   3
   2   2  -5 91.8152 24.7776   3
   2  -2  -5 101.236 28.4325   3
   2   2  -5 81.8210 30.5524   5
   2   2  -4 2164.79 105.205   3
   2   2  -4 1950.25 131.509   5
   2  -2  -4 2232.26 124.460   3
  -2   2   3 240.580 41.4188   3
   2  -2  -3 201.646 29.8643   3
   2   2  -3 227.245 40.7573   5
  -2   2   3 218.347 26.9296   4
   2   2  -2 54539.1 787.251   5
  -2   2   2 54623.7 802.808   3
   2  -2  -2 54019.5 743.553   4
   2  -2  -2 52572.2 773.241   3
  -2  -2   1 1552.39 78.2802   1
  -2   2   1 1824.50 80.5720   1
  -2   2   1 1802.97 77.7469   5
   2   2  -1 1711.63 81.0336   5
  -2   2   1 1832.90 72.7103   4
   2  -2  -1 1988.37 79.7678   4
   2  -2  -1 1868.35 82.8738   3
  -2   2   1 1800.03 89.0801   3
   2  -2   0 5547.19 157.164   1
  -2   2   0 5836.73 162.040   1
  -2  -2   0 5156.90 126.890   1
  -2   2   0 5235.15 134.208   5
   2  -2   0 5456.97 145.451   5
   2   2   0 5579.35 141.308   5
  -2  -2   0 5987.00 147.113   5
   2  -2   0 5631.53 132.337   3
  -2   2   0 5387.60 147.382   4
  -2   2   0 5868.97 150.174   3
   2  -2   0 5404.23 140.740   4
   2  -2   1 18511.5 345.692   1
  -2   2  -1 18952.0 357.319   1
  -2  -2  -1 17727.1 249.969   1
   2  -2   1 19176.9 309.078   5
  -2   2  -1 17855.6 304.334   5
  -2  -2  -1 19016.8 328.381   5
   2   2   1 18556.4 310.898   5
   2  -2   1 18047.8 326.380   4
  -2   2  -1 18604.3 288.296   3
  -2  -2  -1 18948.7 244.478   4
  -2   2  -2 2001.58 110.668   1
  -2   2  -2 1936.09 89.4194   5
   2   2   2 1981.10 84.7280   5
   2  -2   2 2047.04 78.7613   5
  -2   2  -2 2100.98 53.5238   3
  -2   2  -3 4277.83 159.862   5
   2  -2   3 4622.83 133.756   5
  -2  -2  -3 4390.59 121.647   2
  -2   2  -3 4379.35 181.129   1
  -2  -2  -4 874.165 53.6596   2
  -2   2  -4 840.810 84.0865   1
  -2   2  -4 846.720 78.8340   5
   2  -2   4 822.688 60.6218   5
   2  -2   5 1726.79 99.8448   5
  -2   2  -5 1616.78 121.625   5
  -2   2  -5 1503.42 54.6322   3
   2   2   6 5267.51 160.591   2
   2  -2   6 5587.86 203.376   5
  -2   2  -6 5242.71 242.714   5
   2   2   6 5365.32 236.333   3
  -2   2  -6 5045.62 128.129   3
  -2   2  -7 32.8698 12.3747   3
   2   2   7 45.4900 35.4956   3
   2  -2   7 51.7692 17.9341   3
   2  -2   7 73.4769 31.3732   1
   2   2   7 26.9673 13.7421   1
   2   2   7 40.0193 15.8796   2
   2  -2   7 59.6510 31.1347   5
   2  -2   8 6499.18 195.004   3
   2  -2   8 6686.44 284.298   1
   2   2   8 6258.07 210.962   1
   2   2   8 6207.57 195.615   2
   2  -2   8 6836.23 265.467   5
   2   2   8 6978.29 303.256   3
  -2   2  -8 6124.97 174.511   3
   2  -2   9 3103.08 140.213   3
   2   2   9 2750.50 132.159   2
   2   2   9 2726.69 144.468   1
   2  -2   9 3195.26 188.095   5
  -2   2  -9 2822.03 121.023   3
   2   2   9 3128.23 213.388   3
   2  -2  10 42.6066 23.7626   3
  -2   2 -10 39.2194 16.7138   3
   2   2  10 19.6483 28.8552   3
   2   2  10 42.5721 23.4469   1
   2   2  10 42.3313 19.4420   2
   2  -2  10 56.2415 29.2712   5
   2  -2  11 470.928 63.3802   3
   2   2  11 425.573 57.8528   2
   2   2  11 528.238 98.7010   3
   2   2  11 393.280 62.6515   1
   2  -2  11 455.263 81.2630   5
  -2   2 -11 357.202 49.4437   3
   2   2  12 76.1873 46.0540   3
   2  -2  12 93.2072 29.4574   3
   2  -2  12 90.3168 44.0124   5
   2   2  12 49.2009 23.8888   1
   2   2  13 139.414 57.9799   3
   2  -2  13 233.766 63.9336   5
   2   2  14 62.8762 52.7624   3
   2  -2  14 13.8031 23.7750   5
   2   2  15 58.2579 43.3757   3
   2  -2  15 72.1188 47.4819   5
   2   2  16 883.475 153.697   3
   2  -2  16 1142.73 151.693   5
  -2  -3  16 44.9029 39.6879   5
  -2   3  15 375.976 99.9630   3
  -2  -3  15 276.342 77.4741   5
  -2   3  14 32.7487 49.0364   3
  -2  -3  14 104.831 63.1752   5
  -2   3  13 728.534 138.743   3
  -2  -3  13 858.415 126.501   5
  -2  -3  12 1646.98 167.701   5
   2   3 -12 1400.22 129.600   3
  -2   3  12 1595.59 193.630   3
  -2  -3  11 1550.77 156.138   5
   2   3 -11 1415.37 127.233   3
  -2   3  11 1637.15 184.583   3
  -2  -3  10 10652.0 396.441   5
   2   3 -10 9412.29 334.414   3
  -2   3  10 10773.1 458.518   3
  -2   3   9 82.3839 39.1024   3
   2   3  -9 77.6205 31.7353   3
  -2  -3   9 134.715 48.8424   5
  -2  -3   8 2797.44 177.299   5
   2   3  -8 2836.03 223.903   5
  -2   3   8 2808.64 210.896   3
   2   3  -8 2548.65 151.659   3
  -2   3   7 5.74475 33.7962   3
   2   3  -7 45.5473 17.7345   3
   2  -3  -7 96.6590 31.2571   3
  -2  -3   7 59.7099 28.2018   1
   2   3  -7 27.6048 22.0045   5
   2   3  -6 4189.13 179.039   3
  -2  -3   6 4317.89 226.878   1
  -2  -3   6 4437.42 196.215   5
   2   3  -6 4225.77 239.859   5
  -2   3   6 4162.80 155.036   4
   2  -3  -6 4503.51 209.438   3
   2   3  -5 2.78787 16.9545   3
   2  -3  -5-4.25381 10.8268   3
  -2  -3   5 6.37633 14.4998   1
   2   3  -5-2.78235 24.7522   5
  -2   3   5-3.40410 14.8991   4
   2   3  -4 1471.79 120.949   5
   2  -3  -4 1462.71 106.378   3
  -2   3   4 1494.91 75.0973   4
  -2   3   3 8902.46 218.142   1
  -2  -3   3 8364.34 267.664   1
   2   3  -3 9363.51 289.851   5
   2  -3  -3 9485.95 266.799   3
  -2   3   3 8930.45 201.496   4
  -2   3   3 9036.60 290.638   3
  -2  -3   2 2146.58 117.883   1
  -2   3   2 2223.62 100.678   1
   2   3  -2 2318.14 123.473   5
  -2   3   2 2392.20 113.067   5
  -2   3   2 2415.37 132.874   3
  -2   3   2 2324.44 94.0470   4
   2  -3  -2 2340.93 104.468   4
   2  -3  -2 2424.77 117.847   3
  -2  -3   1 8406.70 219.080   1
  -2   3   1 9008.60 231.239   1
   2   3  -1 8892.70 236.927   5
  -2   3   1 9015.48 221.714   5
   2  -3  -1 9195.16 214.139   4
  -2   3   1 8470.14 212.382   4
  -2   3   1 9352.62 254.792   3
  -2  -3   0 22681.3 386.340   1
  -2   3   0 24216.9 452.625   1
   2  -3   0 23693.4 445.081   1
   2  -3   0 25214.2 444.748   5
   2   3   0 23331.1 426.097   5
  -2   3   0 26545.8 435.279   5
  -2   3   0 25394.0 442.855   3
   2  -3   0 25113.2 419.595   4
  -2   3  -1 293.243 33.3924   3
  -2   3  -1 374.783 48.2801   1
  -2  -3  -1 391.964 31.7566   1
   2  -3   1 368.291 46.1589   1
   2   3   1 388.455 43.7269   5
   2  -3   1 400.250 43.6827   5
  -2   3  -1 371.659 41.1150   5
   2  -3   1 355.167 42.2459   4
  -2  -3  -1 449.890 29.7579   4
  -2   3  -2 5703.65 217.136   1
  -2   3  -2 5389.30 179.812   5
   2  -3   2 5484.63 162.410   5
   2   3   2 5625.84 171.124   5
  -2  -3  -2 5367.98 110.780   4
  -2   3  -2 5069.78 134.426   3
  -2   3  -3 4235.17 196.983   1
  -2   3  -3 3980.93 168.767   5
   2  -3   3 4192.16 143.977   5
   2   3   3 3868.56 146.320   5
  -2   3  -3 4146.57 102.899   3
  -2   3  -4 4357.95 105.643   3
  -2   3  -4 4782.24 228.140   1
  -2  -3  -4 4408.13 130.585   2
   2  -3   4 4573.09 155.254   5
   2   3   4 4774.60 173.234   5
  -2   3  -4 4521.33 200.650   5
  -2   3  -5 1.20708 5.33999   3
  -2  -3  -5 0.71535 8.33880   2
   2  -3   5 18.6258 16.2524   5
  -2   3  -5-17.4593 16.1164   5
   2   3   5 0.53166 3.87047   4
   2  -3   6 1715.82 133.877   1
  -2   3  -6 1670.07 143.483   5
   2  -3   6 1711.72 108.326   5
   2   3   6 1526.58 57.8367   4
   2   3   6 1656.48 139.111   3
  -2   3  -6 1489.08 53.7924   3
   2   3   7 4813.88 141.480   1
   2  -3   7 5162.05 203.727   5
  -2   3  -7 5210.57 276.914   5
   2   3   7 5068.89 266.999   3
  -2   3  -7 4888.11 115.581   3
   2   3   8 1541.41 85.7836   1
   2  -3   8 1510.35 115.201   5
  -2   3  -8 1602.08 160.736   5
   2   3   8 1697.37 161.304   3
  -2   3  -8 1525.41 64.4968   3
   2   3   9 326.172 76.0356   3
   2   3   9 315.609 41.6683   1
   2  -3   9 324.218 56.3798   5
  -2   3  -9 336.075 32.2938   3
   2   3  10 5601.81 197.236   1
   2  -3  10 5683.68 254.653   5
   2   3  10 6029.29 340.495   3
  -2   3 -10 5190.25 150.944   3
   2   3  11 36.3963 33.8461   3
   2  -3  11-8.43981 20.7914   5
   2  -3  12 943.652 113.915   5
   2   3  12 1051.96 154.586   3
   2   3  13 100.653 55.1560   3
   2  -3  13 134.885 48.6048   5
   2   3  14 481.612 119.657   3
   2  -3  14 350.675 74.7323   5
   2   3  15 89.5378 64.6893   3
   2  -3  15 1.86094 23.5215   5
  -2  -4  15 7.06558 26.9164   5
  -2   4  14 333.692 105.397   3
  -2  -4  14 158.925 48.2076   5
  -2   4  13 139.777 70.1080   3
  -2  -4  13 54.8303 31.9703   5
  -2  -4  12 860.622 113.354   5
  -2   4  12 981.356 164.840   3
  -2   4  11 7.03471 36.2675   3
  -2  -4  11 13.1016 35.2282   5
  -2  -4  10 6382.60 292.206   5
  -2   4  10 6657.30 382.299   3
  -2   4  10 5889.79 221.057   4
   2   4 -10 6029.94 260.103   3
  -2   4   9 387.204 88.5760   3
   2   4  -9 234.117 50.5127   3
  -2  -4   9 349.048 67.9190   5
  -2   4   9 209.365 37.4621   4
   2   4  -8 202.088 44.7103   3
  -2   4   8 177.740 60.0926   3
  -2  -4   8 274.774 56.5762   5
  -2   4   8 235.089 37.7692   4
  -2   4   7 94.3613 42.4129   3
   2   4  -7 101.445 32.3675   3
  -2  -4   7 186.705 46.3967   5
  -2   4   7 170.098 30.1323   4
  -2   4   6 30.0220 25.0394   3
   2  -4  -6 3.10335 16.4499   3
   2   4  -6 32.8174 21.3845   3
  -2  -4   6-8.85135 20.1727   1
  -2  -4   6 32.3439 24.7448   5
   2   4  -6 18.6217 23.2690   5
  -2   4   6 13.9352 13.5358   4
   2  -4  -5 335.044 56.6625   3
  -2   4   5 326.220 64.5261   3
  -2   4   5 332.832 42.2551   1
  -2  -4   5 451.711 71.0204   1
  -2  -4   5 391.778 55.0377   5
   2   4  -5 327.985 68.4242   5
  -2   4   5 372.895 39.4232   4
  -2   4   4 21.0664 22.8966   3
  -2  -4   4 15.5034 21.5257   1
  -2   4   4 31.7137 17.3328   1
   2  -4  -4 16.6675 5.40766   2
  -2  -4   4 52.0735 27.0189   5
   2   4  -4 61.9456 30.9259   5
  -2   4   4-31.4147 28.1387   5
  -2   4   4 32.7710 12.5748   4
  -2   4   3 81.0174 35.6778   3
  -2   4   3 57.2010 21.4349   1
   2   4  -3 145.016 43.4154   5
   2  -4  -3-41.9462 40.1300   4
  -2   4   3 23.7692 10.7622   5
  -2   4   3 84.7201 21.3692   4
  -2  -4   2 1490.04 101.069   1
  -2   4   2 1480.53 97.4963   1
  -2   4   2 1759.65 104.852   5
   2   4  -2 1354.79 102.612   5
   2  -4  -2 1596.86 96.1970   4
  -2  -4   1 11231.8 280.082   1
  -2   4   1 11492.6 300.626   1
   2   4  -1 11922.7 315.917   5
  -2   4   0 549.448 63.7922   1
  -2  -4   0 428.561 43.0444   1
  -2   4   0 508.951 55.6126   5
   2   4   0 574.392 65.8208   5
  -2  -4   0 406.633 36.5317   4
  -2   4  -1 407.880 46.6596   3
   2   4   1 370.640 52.3546   3
  -2   4  -1 386.886 61.2786   1
  -2  -4  -1 462.167 41.7201   1
   2  -4   1 520.668 59.3033   5
  -2   4  -1 474.678 55.2765   5
   2   4   1 520.279 56.3648   5
  -2  -4  -1 440.408 37.1073   4
   2   4   2 33.2868 25.3072   3
  -2   4  -2-14.5832 14.4472   3
  -2   4  -2-28.3152 37.1262   1
   2  -4   2-0.41560 14.9386   1
  -2   4  -2-1.54537 12.6134   5
   2   4   2 11.9042 15.8857   5
  -2  -4  -2 8.13463 8.81243   4
   2  -4   2-12.1057 22.4224   4
   2  -4   2 27.9123 22.8174   5
  -2   4  -3 21.5770 12.8683   3
   2   4   3 13.2298 18.6469   3
  -2   4  -3-28.0831 38.0701   1
   2  -4   3 8.37588 28.3827   1
   2  -4   3-19.2558 19.0431   5
  -2   4  -3 34.8726 22.9278   5
   2   4   3 11.2888 11.7875   5
   2  -4   3-39.9117 33.5691   4
  -2   4  -4 532.942 82.7268   1
   2  -4   4 470.841 66.3742   1
  -2  -4  -4 505.472 46.3623   2
   2   4   4 582.429 62.2195   5
  -2   4  -4 581.532 77.1718   5
   2  -4   4 537.123 57.1816   5
   2  -4   4 474.131 61.3402   4
   2   4   4 594.507 82.4684   3
  -2   4  -4 602.982 43.2930   3
  -2  -4  -5 1733.98 80.4678   2
  -2   4  -5 1674.73 73.3345   3
   2  -4   5 1862.06 140.838   1
   2   4   5 1819.76 117.470   5
   2  -4   5 1828.59 110.792   5
  -2   4  -5 1808.81 149.462   5
  -2   4  -5 1785.95 67.2172   3
   2   4   5 1907.55 153.838   3
  -2  -4  -6 3055.51 104.967   2
   2   4   6 3504.54 174.421   5
  -2   4  -6 3180.58 215.530   5
   2  -4   6 3141.12 151.458   5
  -2   4  -6 3171.30 90.3683   3
  -2   4  -6 3382.46 80.2634   3
   2   4   6 3121.17 213.284   3
   2  -4   7 1330.97 102.105   5
  -2   4  -7 1328.71 146.252   5
   2   4   7 1469.30 155.120   3
   2   4   8 562.024 102.750   3
   2   4   8 511.251 28.7796   1
   2  -4   8 552.111 68.6496   5
   2   4   8 469.340 25.8566   4
   2   4   9-28.7233 41.9161   3
   2   4   9-4.70125 7.67110   1
   2  -4   9 3.82500 19.6586   5
   2   4   9 18.2927 10.1475   4
   2   4  10 807.155 130.532   3
   2  -4  10 789.436 91.6862   5
   2   4  11-22.0780 41.6641   3
   2  -4  11 20.9982 18.5630   5
   2   4  12 20.5319 39.6360   3
   2  -4  12 62.6819 34.0176   5
   2   4  13 49.2926 37.1096   3
   2  -4  13 38.3850 32.9810   5
   2  -4  14 0.90874 24.7967   5
  -2  -5  14 229.785 67.0778   5
  -2   5  13 388.602 115.778   3
  -2  -5  13 426.426 84.0194   5
  -2  -5  12 1699.52 157.326   5
  -2   5  12 1859.61 228.735   3
  -2   5  11 382.349 100.611   3
  -2  -5  11 368.521 73.6808   5
  -2   5  10 164.820 73.0241   3
  -2  -5  10 51.9865 38.3467   5
   2   5  -9 428.662 67.0882   3
  -2   5   9 425.475 51.6892   1
  -2  -5   9 547.599 80.0709   5
  -2   5   8 41.2332 36.6964   3
   2   5  -8 74.1083 30.2717   3
  -2   5   8 64.3639 23.4827   1
  -2  -5   8 44.0748 27.5531   5
  -2   5   8 74.2109 21.7849   4
  -2   5   7 17.6326 31.1719   3
   2   5  -7 23.7289 19.1699   3
  -2   5   7 39.5615 18.8962   1
  -2  -5   7 36.9071 28.6721   5
  -2   5   7 42.2730 18.2081   4
  -2   5   6 649.991 104.878   3
  -2   5   6 694.015 63.3092   1
  -2  -5   6 836.099 87.5924   5
  -2   5   6 705.089 59.3138   4
  -2   5   5 406.040 80.7237   3
  -2   5   5 541.064 58.0839   1
  -2  -5   5 560.493 71.5693   5
  -2   5   5 429.208 47.9469   4
  -2   5   4 144.868 50.8677   3
  -2   5   4 123.537 31.4972   1
  -2  -5   4 155.522 44.6085   1
  -2  -5   4 97.1250 33.3468   5
  -2   5   3 3586.16 165.644   1
  -2  -5   3 3762.92 188.028   1
  -2  -5   3 4234.39 186.420   5
  -2   5   3 4179.35 231.725   3
  -2   5   2 234.928 48.6371   1
  -2  -5   2 221.759 40.7486   1
  -2   5   2 348.375 68.5704   3
  -2  -5   2 280.126 44.2103   4
  -2  -5   2 270.036 48.7476   5
  -2   5   1 2325.32 143.251   1
  -2  -5   1 2741.03 153.893   5
   2  -5  -1 2489.66 128.589   4
  -2   5   1 2673.02 166.150   3
  -2   5   0 1301.69 116.489   1
  -2  -5   0 1214.22 85.1460   1
  -2  -5   0 1584.48 121.061   5
  -2   5   0 1476.47 107.144   5
  -2  -5   0 1436.96 83.2803   4
   2  -5   0 1353.08 94.0908   4
   2   5   0 1454.82 114.121   3
   2   5   1 361.666 63.2035   3
  -2   5  -1 406.923 69.2933   1
   2  -5   1 450.909 64.9189   1
  -2   5  -1 406.806 58.2375   5
  -2  -5  -1 463.427 44.4596   4
   2  -5   1 473.849 59.0082   4
   2  -5   1 464.808 68.5823   5
   2  -5   2 3694.42 189.884   1
  -2   5  -2 3902.22 222.501   1
   2  -5   2 4303.42 193.922   5
  -2   5  -2 4188.83 201.304   5
   2   5   2 4113.23 217.768   3
   2  -5   2 3977.89 177.582   4
  -2   5  -2 3979.43 172.314   3
  -2  -5  -2 4030.70 134.913   4
  -2   5  -3 1851.14 159.513   1
   2  -5   3 2066.08 142.556   1
   2  -5   3 2015.24 127.099   5
  -2   5  -3 1896.66 107.524   3
   2   5   3 2132.37 161.561   3
   2  -5   3 1947.23 130.167   4
   2  -5   4 1188.86 97.5511   5
   2   5   4 1028.10 120.201   3
  -2   5  -4 1093.64 74.4317   3
   2  -5   4 1090.46 101.588   4
   2   5   5-6.16496 38.6938   3
  -2   5  -5 79.7948 19.8183   3
  -2   5  -5 51.2602 14.7806   3
  -2  -5  -5 61.8330 19.5858   2
   2  -5   5 56.1136 26.0200   5
   2  -5   5-0.56475 28.0429   4
   2   5   6 163.348 63.2573   3
  -2   5  -6 181.232 26.1932   3
  -2   5  -6 177.410 22.7072   3
  -2  -5  -6 170.725 23.1315   2
   2  -5   6 194.222 45.2210   5
   2  -5   6 195.956 49.1664   4
   2  -5   7 3484.38 178.652   5
   2  -5   7 3319.68 205.690   4
   2   5   7 3444.73 257.061   3
   2  -5   8 1004.28 96.2944   5
   2   5   8 1333.54 166.968   3
   2   5   9-7.15530 33.9905   3
   2  -5   9-17.4874 18.8371   5
   2   5  10 59.4215 50.6314   3
   2  -5  10 21.5057 24.6947   5
   2   5  11-2.33572 33.8521   3
   2  -5  11 61.6276 34.7293   5
   2   5  12 43.8510 49.8252   3
   2  -5  12 92.2162 38.2110   5
   2  -5  13 51.4633 28.7893   5
  -2  -6  12 386.688 76.5056   5
  -2   6  11 77.8833 62.4298   3
  -2  -6  11 137.723 48.6466   5
  -2   6  10 1145.67 176.379   3
  -2  -6  10 1254.10 127.276   5
  -2   6   9-9.96674 42.0722   3
  -2  -6   9 154.103 49.8396   5
  -2   6   8 790.258 136.677   3
  -2  -6   8 751.106 95.7575   5
  -2   6   7 30.1007 32.0348   3
  -2  -6   7 100.698 43.2866   5
  -2   6   7 82.5258 30.8466   1
  -2   6   6 230.594 72.2654   3
  -2  -6   6 252.174 53.8978   5
  -2   6   6 290.926 46.8415   1
   2  -6  -5 162.239 15.3039   2
  -2   6   5 224.515 66.1133   3
  -2   6   5 219.349 45.2085   1
  -2  -6   5 156.432 42.7648   5
  -2   6   4 20.6416 29.4050   3
  -2   6   4 10.8492 18.8532   1
  -2  -6   4-29.0459 24.8470   5
  -2  -6   4-63.9957 39.3103   4
  -2  -6   3 187.629 47.6042   1
  -2   6   3 305.999 55.8328   1
  -2   6   3 305.258 75.6845   3
   2  -6  -3 91.0129 38.6816   4
  -2  -6   3 417.538 70.5551   5
  -2  -6   3 243.205 43.1687   4
  -2   6   2 276.673 60.8927   1
  -2  -6   2 225.419 44.7670   1
   2   6  -2 169.500 40.4895   3
  -2   6   2 369.614 77.1889   3
   2  -6  -2 242.856 46.7705   4
  -2  -6   2 197.896 38.9508   4
  -2  -6   2 406.563 73.3822   5
  -2   6   1 2220.44 162.528   1
  -2  -6   1 1939.43 126.797   1
  -2  -6   1 2380.33 164.917   5
   2   6  -1 2066.58 150.058   3
   2  -6  -1 2314.51 141.051   4
  -2   6   1 2205.43 172.770   3
  -2  -6   1 2226.87 121.150   4
  -2   6   0 1592.70 143.361   1
   2  -6   0 1658.48 117.587   4
  -2   6   0 1944.23 151.452   3
   2   6   0 1595.89 138.322   3
  -2   6  -1 304.695 68.0991   1
   2   6   1 236.629 60.1561   3
  -2   6  -1 344.204 62.3435   3
   2  -6   1 328.968 56.8681   4
  -2   6  -2 171.132 54.4962   1
   2   6   2 157.105 53.3910   3
   2  -6   2 236.023 60.7742   5
   2  -6   2 177.663 44.5013   4
  -2  -6  -2 172.050 31.3086   4
   2   6   3 57.3938 27.8881   3
   2  -6   3 116.033 33.6583   4
   2  -6   3 163.954 46.9906   5
   2   6   4 2.74303 29.2593   3
  -2   6  -4 10.0513 15.9055   3
   2  -6   4-15.8415 22.1737   5
   2  -6   4-10.6615 21.1021   4
   2   6   5 536.988 101.744   3
  -2  -6  -5 557.967 51.6044   2
   2  -6   5 728.105 87.4924   5
  -2   6  -5 583.660 61.8726   3
   2  -6   5 570.372 82.2406   4
   2  -6   6 2263.04 152.960   5
   2   6   6 2310.21 217.899   3
   2  -6   6 2285.53 168.614   4
   2   6   7 164.212 67.2920   3
   2  -6   7 83.4813 34.6428   5
   2  -6   7 60.1181 37.1016   4
   2   6   8 60.3073 46.7051   3
   2  -6   8 27.2519 28.9245   5
   2  -6   8 32.6458 30.8495   4
   2   6   9 651.874 135.535   3
   2  -6   9 721.426 92.3681   5
   2  -6   9 642.803 102.709   4
   2   6  10 365.878 99.3418   3
   2  -6  10 387.571 71.9459   5
   2  -6  10 323.709 81.2508   4
   2  -6  11 77.4506 34.1212   5
   2  -6  12-74.2652 38.2361   5
  -2   7   9 20.5519 41.1493   3
  -2  -7   9 128.451 46.5915   5
  -2   7   8 13.4415 33.8854   3
  -2  -7   8 70.4199 30.2723   5
  -2   7   7 0.40033 27.9646   3
  -2  -7   7 86.5163 40.1473   5
  -2  -7   7 147.446 46.4785   4
   2   7  -6 97.4760 34.4553   3
  -2   7   6-10.4426 46.6919   3
  -2  -7   6 105.560 43.0934   5
  -2  -7   6 157.094 51.1290   4
  -2   7   5 55.4224 44.4859   3
   2   7  -5 56.5885 32.9854   3
  -2  -7   5 86.4668 37.6692   4
  -2  -7   5 51.3305 31.7292   5
  -2   7   4 208.503 47.8790   1
  -2   7   4 235.113 70.5764   3
   2   7  -4 261.606 55.3125   3
  -2  -7   4 285.996 64.0322   5
  -2  -7   4 147.471 41.6792   4
  -2   7   3 1009.74 111.078   1
  -2  -7   3 1164.20 127.802   5
  -2   7   3 1043.56 141.003   3
  -2  -7   3 1006.55 97.5937   4
   2   7  -3 908.854 105.358   3
  -2   7   2 193.759 51.7828   1
   2   7  -2 263.182 59.9893   3
  -2   7   2 306.524 72.6369   3
  -2  -7   2 360.722 55.9881   4
   2  -7  -2 289.207 54.8288   4
  -2  -7   2 313.465 68.9724   5
  -2   7   1 57.1210 32.9774   1
   2   7  -1 35.6997 29.5266   3
  -2   7   1 21.5332 26.0268   3
  -2  -7   1 117.009 32.5794   4
   2  -7  -1 22.9523 26.4792   4
  -2   7   0 51.9168 33.0703   1
   2   7   0 123.573 45.8894   3
  -2   7   0 157.594 53.1150   3
   2  -7   0 182.089 44.9268   4
  -2  -7   0 157.383 34.6203   4
   2   7   1 231.065 61.6207   3
  -2   7  -1 375.735 72.8163   3
  -2  -7  -1 304.976 47.7787   4
   2  -7   1 385.409 63.6792   4
  -2   7  -2 407.831 71.6697   3
   2   7   2 264.388 69.5977   3
   2  -7   2 391.462 65.7004   4
   2   7   3 398.614 88.4644   3
  -2   7  -3 358.848 64.2082   3
   2  -7   3 392.073 68.4334   4
   2  -7   3 393.250 75.8268   5
   2  -7   4 177.034 50.4324   4
   2  -7   4 137.876 49.9377   5
   2   7   5 63.3755 45.2546   3
   2  -7   5-7.98416 27.1074   4
   2  -7   5 81.8414 33.6633   5
   2   7   6 99.0726 60.1205   3
   2  -7   6 93.5138 41.8244   4
   2  -7   6-51.0009 36.8643   5
   2   7   7 332.598 95.6229   3
   2  -7   7 342.754 70.0123   4
   2  -7   7 264.917 63.1775   5
   2  -7   8 328.259 68.7664   5
   2  -7   8 255.239 65.6498   4
   2  -7   9 32.1065 26.0359   5
  -2  -8   7 99.6172 42.6742   4
  -2   8   6-14.3801 36.7983   3
  -2  -8   6 31.3431 27.0629   4
  -2   8   5 7.73555 38.3468   3
  -2  -8   5 49.6023 33.9377   4
  -2   8   4-15.7936 35.5545   3
   2   8  -4-9.49155 22.4979   3
  -2  -8   4 1.00653 19.0059   4
  -2  -8   4-31.2180 28.1922   5
  -2   8   3-42.6070 44.1367   3
   2   8  -3-39.9807 33.4967   3
  -2  -8   3 30.7968 22.5853   4
  -2   8   2 13.3342 30.9214   3
   2   8  -2-25.0011 28.4322   3
  -2  -8   2 82.4666 32.4405   4
  -2   8   1 751.070 119.019   3
   2   8  -1 546.383 100.122   3
   2  -8  -1 568.539 85.3955   4
   2   8   0 395.827 88.6936   3
  -2   8   0 466.051 90.9266   3
   2  -8   0 468.972 78.2323   4
  -2   8  -1 352.716 76.4705   3
   2   8   1 403.980 90.3737   3
   2  -8   1 352.627 69.4893   4
   2   8   2-57.2394 49.6070   3
   2  -8   2 41.1952 31.2698   4
   2   8   3 123.522 56.2859   3
   2  -8   3-0.71045 19.2762   4
   2   8   4 39.1700 50.1899   3
   2  -8   4-4.88319 27.2847   4
   2   8   5 146.877 65.6667   3
   2  -8   5 206.056 63.0072   4
   2  -8   5 118.638 42.5717   5
   2  -8   6 51.4963 41.6419   4
  -2   9   3-0.62196 35.6479   3
   2   9   0 180.430 74.3512   3
   2   9   1 145.702 65.7541   3
  -3   0  17 111.961 56.0291   3
  -3   0  17-3.75205 44.1071   5
  -3   0  16 203.494 71.6236   3
  -3   0  16 153.703 64.1696   5
  -3   0  15-43.7544 33.5019   3
  -3   0  15 13.0853 50.8755   5
  -3   0  14 2227.22 207.742   3
  -3   0  14 2602.55 257.910   5
  -3   0  13-50.0978 43.4375   3
  -3   0  13 14.2700 34.1076   5
  -3   0  12 2670.02 205.645   3
  -3   0  12 2896.00 250.326   5
  -3   0  11-66.1631 53.5807   3
   3   0 -11-7.18409 19.6605   3
  -3   0  10 6269.81 294.504   3
   3   0 -10 6533.69 291.787   3
  -3   0   9-14.3243 20.7387   3
   3   0  -9-7.13667 21.6160   3
   3   0  -8 120.638 39.1006   3
  -3   0   8 128.341 41.5257   3
  -3   0   7 4.41253 23.7030   3
   3   0  -7 3.82144 19.8953   3
  -3   0   6 43624.5 765.248   3
   3   0  -6 41847.1 762.097   3
   3   0  -5 2.78210 18.2878   3
  -3   0   5 24.4792 23.4278   3
  -3   0   4 20672.3 415.556   3
   3   0  -4 20079.2 417.901   3
   3   0  -3 7.45572 11.6942   3
   3   0  -2 363690. 4294.07   3
   3   0  -1 8.81918 7.88895   3
  -3   0   0 15107.0 253.723   2
   3   0   0 14543.9 235.217   4
  -3   0  -1 11.4272 9.78231   1
  -3   0  -1-4.95772 11.1390   2
  -3   0  -1-4.24734 7.62970   4
   3   0   1-2.93843 7.37269   4
  -3   0  -2 45258.6 623.442   1
   3   0   2 45965.2 614.883   1
  -3   0  -2 45649.0 656.564   2
   3   0   2 45629.0 649.935   2
   3   0   2 44267.0 597.819   4
   3   0   3 4.85584 9.18513   2
  -3   0  -3-9.23671 13.4275   1
   3   0   3-9.25088 10.3244   1
   3   0   3 9.83251 10.1650   3
   3   0   4 127704. 1604.98   1
   3   0   4 128846. 1635.16   2
   3   0   5-0.54068 15.8650   1
   3   0   5-9.44975 15.5745   2
   3   0   5 6.08238 12.8929   3
   3   0   6 8375.30 249.389   1
   3   0   6 8235.60 256.790   2
   3   0   6 8464.96 254.992   3
   3   0   7 5.16750 17.2456   1
   3   0   7-15.1060 15.5656   2
   3   0   7-11.6063 20.1054   3
   3   0   8 1726.14 124.149   1
   3   0   8 1675.50 121.700   2
   3   0   8 1634.06 125.722   3
   3   0   9-22.1562 28.1080   3
   3   0   9-1.66544 16.8739   2
   3   0   9-12.9105 22.6340   1
   3   0   9-45.7113 38.5436   5
   3   0  10 1480.95 125.212   2
   3   0  10 1437.08 125.839   1
   3   0  10 1456.26 146.803   5
   3   0  10 1533.76 137.428   3
   3   0  11 1.93906 29.0704   3
   3   0  11-10.5420 24.8508   5
   3   0  12 284.873 69.8748   3
   3   0  12 423.419 89.8720   5
   3   0  13-62.7488 33.3172   3
   3   0  13 24.5292 25.7609   5
   3   0  14 2224.66 219.381   5
   3   0  14 2191.62 197.961   3
   3   0  15-45.2280 43.4577   5
  -3  -1  17-0.16133 27.5114   3
  -3   1  17-16.2901 49.2594   3
  -3   1  17-31.0204 44.2715   5
  -3  -1  17-95.5791 64.3371   5
  -3  -1  16 1076.30 143.361   3
  -3   1  16 1035.66 160.601   3
  -3   1  16 1051.32 181.658   5
  -3  -1  16 1072.68 167.911   5
  -3   1  15 0.18104 37.0900   3
  -3  -1  15 41.5974 37.4169   3
  -3  -1  15-18.9183 42.1085   5
  -3  -1  14-14.8494 24.1561   3
  -3   1  14-36.2544 39.6678   3
  -3  -1  14 4.68040 42.7425   5
  -3   1  13-41.0569 46.7293   3
  -3  -1  13 42.5440 36.5044   3
  -3  -1  13-13.6552 30.9754   5
   3   1 -12 5.77587 19.2871   3
  -3   1  12-38.2601 44.6311   3
  -3  -1  12-25.3588 41.0829   3
  -3  -1  12 15.5445 32.8729   5
   3   1 -11 429.823 74.8005   3
  -3   1  11 282.225 63.9175   3
  -3  -1  11 420.352 73.5852   3
  -3  -1  11 315.737 79.7427   5
  -3  -1  10 2289.08 162.261   3
  -3  -1  10 2557.16 206.971   5
   3   1 -10 2363.14 172.514   3
   3  -1 -10 2517.01 184.217   3
  -3   1  10 2497.17 193.092   3
  -3  -1   9 22.1613 22.9831   3
   3   1  -9 22.3650 21.0190   3
  -3   1   9 68.9641 39.7205   3
   3  -1  -9 65.0119 38.7730   3
  -3  -1   9 63.9449 39.8074   5
  -3  -1   8 10860.9 334.579   3
  -3  -1   8 11450.7 407.687   5
   3   1  -8 11139.1 355.387   3
  -3   1   8 10717.1 376.824   3
   3  -1  -8 10476.9 358.217   3
  -3  -1   7 735.752 77.5769   3
   3   1  -7 738.579 83.1539   3
   3  -1  -7 799.571 88.5417   3
  -3  -1   6 58113.3 904.374   3
   3   1  -6 55561.1 917.757   3
   3  -1  -6 56853.9 961.515   3
   3  -1  -5 86.7334 27.9745   3
  -3  -1   5 109.802 31.4545   3
   3   1  -5 86.3850 25.2821   3
   3   1  -4 1710.07 98.7703   3
   3   1  -4 1842.53 123.248   5
   3  -1  -4 1898.93 113.961   3
   3   1  -3 18605.8 360.240   3
   3   1  -3 18450.0 400.854   5
   3  -1  -3 19036.6 387.241   3
  -3   1   2 11838.4 199.685   2
   3   1  -2 11243.0 264.803   5
  -3  -1   2 12285.1 256.247   5
  -3   1   2 12015.5 265.416   3
   3  -1  -2 11783.9 263.997   3
  -3   1   1 5438.20 125.334   2
   3  -1  -1 5076.66 121.989   2
  -3  -1   1 5061.19 126.181   5
   3   1  -1 4972.56 137.067   5
   3  -1  -1 5159.28 144.205   3
  -3   1   1 5258.31 132.838   4
  -3   1   1 5193.52 144.123   3
  -3   1   0 82662.8 1021.00   3
   3  -1   0 79505.5 1046.02   2
  -3   1   0 87510.2 1068.29   1
  -3   1   0 78740.0 990.408   5
  -3  -1   0 87836.0 1003.01   5
   3   1   0 81101.8 1009.72   5
   3  -1   0 80929.5 1025.65   3
  -3   1   0 80358.5 1031.25   4
   3  -1   1 665.397 30.7991   3
  -3   1  -1 705.636 51.8795   1
   3  -1   1 669.842 29.6613   5
  -3  -1  -1 668.867 35.9356   5
   3   1   1 667.816 32.3888   5
  -3   1  -1 641.583 30.0351   5
  -3   1  -1 638.096 44.2254   4
  -3  -1  -1 679.539 24.1760   4
  -3  -1  -2 768.912 52.1847   2
   3  -1   2 760.523 55.8145   1
  -3  -1  -2 741.244 33.6339   1
  -3   1  -2 702.046 56.3891   1
  -3   1  -2 688.762 44.1296   5
   3  -1   2 722.967 33.8471   5
   3  -1   2 677.299 48.3269   4
   3   1   2 748.046 27.6112   4
   3  -1   3 24.7926 8.02332   3
   3   1   3 23.0768 17.2561   3
  -3  -1  -3 27.9634 15.1547   2
  -3   1  -3 19.6203 15.3490   1
   3   1   3 31.7423 8.98325   1
   3  -1   3-16.8866 18.4563   1
   3   1   3 34.6971 13.9809   2
   3  -1   3 23.2465 12.2110   5
  -3   1  -3 32.4283 12.8895   5
   3   1   3 17.0129 5.53484   4
  -3  -1  -4 13478.9 289.604   2
  -3   1  -4 13368.2 340.227   1
   3  -1   4 13865.6 318.831   1
   3   1   4 13580.4 288.226   2
   3   1   4 14011.5 248.145   1
   3  -1   4 14075.1 288.273   5
   3   1   4 13151.0 309.644   3
   3  -1   4 13743.3 246.503   3
   3   1   5 967.821 70.7356   2
   3   1   5 948.706 62.2840   1
   3  -1   5 1013.99 83.4006   1
   3  -1   5 948.825 75.3793   5
   3   1   5 1102.29 86.9011   3
   3  -1   5 1018.22 62.6641   3
   3   1   6 36012.6 607.383   2
   3  -1   6 37787.1 679.566   1
   3   1   6 36536.9 589.207   1
   3  -1   6 34996.6 643.695   5
   3  -1   6 35995.8 585.396   3
   3   1   6 35553.2 670.551   3
   3   1   7 5311.72 192.313   2
   3  -1   7 5069.95 220.901   1
   3   1   7 5691.00 193.843   1
   3  -1   7 5055.19 214.201   5
   3   1   7 5531.94 235.011   3
   3  -1   7 5085.04 186.077   3
   3   1   8 268.099 56.0131   3
   3  -1   8 242.505 42.1585   3
   3  -1   8 241.310 52.3568   1
   3   1   8 243.059 40.9818   1
   3   1   8 226.414 39.8022   2
   3  -1   8 191.000 42.9970   5
   3   1   9 2230.90 136.372   2
   3   1   9 2195.57 137.526   1
   3  -1   9 2440.32 168.353   1
   3  -1   9 2580.36 171.989   5
   3  -1   9 2356.92 143.993   3
   3   1   9 2224.34 167.220   3
   3   1  10 479.573 80.4254   3
   3   1  10 504.926 65.9667   2
   3   1  10 560.747 71.9727   1
   3  -1  10 435.325 75.1079   5
   3  -1  10 539.265 73.3378   3
   3   1  11 107.898 41.1725   3
   3  -1  11 90.7433 37.7541   3
   3  -1  11 215.633 59.1845   5
   3   1  11 153.420 40.3929   1
   3   1  11 162.482 41.4451   2
   3   1  12 198.302 61.9943   3
   3  -1  12 204.580 50.3783   3
   3  -1  12 220.722 58.0148   5
   3   1  13 65.6306 44.8857   3
   3  -1  13 42.6201 29.0975   3
   3  -1  13 148.406 50.3426   5
   3  -1  14 1048.71 142.508   5
   3   1  14 1094.93 161.542   5
   3   1  14 1084.03 153.246   3
   3   1  15 367.014 89.8165   3
   3   1  15 273.423 84.7852   5
   3  -1  15 340.171 85.8301   5
  -3   2  16 270.762 92.3933   3
  -3  -2  16 235.801 80.1468   5
  -3   2  15 61.0541 42.5765   3
  -3  -2  15 100.852 54.4825   5
  -3   2  14 445.941 106.780   3
  -3  -2  14 489.066 81.6814   3
  -3  -2  14 471.661 103.582   5
  -3  -2  13 172.780 48.3564   3
  -3   2  13 110.589 49.6875   3
  -3  -2  13 196.175 63.6222   5
  -3  -2  12 265.772 54.6052   3
   3   2 -12 348.924 67.0280   3
  -3   2  12 415.949 47.7000   2
  -3   2  12 484.074 99.2047   3
  -3  -2  12 355.179 83.9239   5
   3   2 -11 3.83638 29.7949   3
  -3  -2  11 35.2582 27.0567   3
  -3   2  11 1.14801 31.7737   3
  -3   2  11 10.8814 12.4521   2
  -3  -2  11-33.4105 48.6004   5
  -3  -2  10 13831.5 486.274   5
   3   2 -10 13288.4 423.722   3
  -3   2  10 13178.0 491.328   3
  -3  -2   9 4292.80 250.477   5
   3  -2  -9 4361.01 238.873   3
  -3   2   9 4248.90 256.626   3
   3   2  -9 3976.70 212.825   3
   3   2  -8 10.4021 13.4483   3
  -3   2   8-22.1567 29.0178   3
   3  -2  -8 23.5810 27.4599   3
  -3  -2   8-7.34317 22.0130   5
   3   2  -7 217.301 45.8990   3
   3  -2  -7 151.257 41.0542   3
   3   2  -6 3357.20 166.321   3
   3   2  -6 3373.89 208.291   5
   3  -2  -6 3613.49 189.236   3
   3   2  -5 2222.60 123.546   3
   3   2  -5 1965.97 147.857   5
   3  -2  -5 2298.20 141.243   3
   3   2  -4 2571.85 153.642   5
   3  -2  -4 2680.00 144.128   3
  -3   2   4 2548.30 116.105   4
   3   2  -3 1723.91 112.707   5
  -3   2   3 1725.67 110.424   3
   3  -2  -3 1663.45 103.948   3
  -3   2   3 1790.91 86.4091   4
   3  -2  -2 1869.16 67.5135   2
  -3  -2   2 2017.70 92.0132   5
   3   2  -2 1962.34 105.760   5
  -3   2   2 2005.84 83.6409   4
   3  -2  -2 1855.68 99.9183   3
  -3   2   2 2021.23 108.801   3
   3  -2  -2 1940.51 95.0768   4
   3  -2  -1 11451.6 229.208   2
  -3   2   1 12909.4 265.036   1
  -3  -2   1 11306.8 229.838   5
  -3   2   1 11638.9 235.205   5
   3   2  -1 11627.2 254.319   5
  -3   2   1 11420.5 232.757   4
   3  -2  -1 11389.7 248.801   3
  -3   2   1 11951.5 268.236   3
   3  -2  -1 12608.2 252.555   4
  -3   2   0 49634.8 719.425   1
   3  -2   0 48525.6 716.045   1
  -3   2   0 46636.9 653.714   5
  -3  -2   0 50497.1 675.581   5
   3   2   0 47154.5 672.557   5
  -3   2   0 48320.3 693.227   4
  -3   2   0 49960.8 685.810   3
   3  -2   0 49115.9 660.566   3
   3  -2   0 48614.6 687.836   4
  -3   2  -1 2563.95 116.017   1
  -3  -2  -1 2507.22 96.4128   5
   3   2   1 2448.44 90.2745   5
   3  -2   1 2474.26 85.9532   5
  -3   2  -1 2388.74 85.0800   5
  -3   2  -1 2563.81 80.1656   3
   3  -2   1 2479.96 66.6835   3
  -3   2  -2 22199.0 446.902   1
   3   2   2 22037.5 369.639   5
  -3   2  -2 23509.9 390.352   5
   3  -2   2 23557.9 359.822   5
  -3   2  -3 5207.78 202.937   1
  -3  -2  -3 4891.60 146.888   2
   3   2   3 4782.60 146.366   5
  -3   2  -3 4851.51 168.539   5
   3  -2   3 5477.79 139.589   5
  -3  -2  -4 37216.6 565.450   2
  -3   2  -4 37918.7 703.820   1
   3  -2   4 36121.7 558.924   5
  -3   2  -4 36779.1 647.502   5
   3   2   4 36527.4 451.208   4
  -3  -2  -5 631.387 54.1181   2
   3   2   5 683.477 37.8881   1
  -3   2  -5 608.459 79.1211   1
  -3   2  -5 738.481 80.2144   5
   3  -2   5 665.432 57.9086   5
   3   2   5 575.290 69.4432   3
   3   2   6 34655.6 527.477   1
   3  -2   6 39123.5 716.533   1
   3   2   6 35301.4 591.620   2
  -3   2  -6 36858.4 738.864   5
   3  -2   6 37174.4 626.036   5
   3   2   6 36546.6 720.808   3
   3  -2   7 322.860 34.1426   3
   3   2   7 365.040 68.7171   3
   3   2   7 271.806 41.3316   2
   3  -2   7 337.004 61.2021   1
   3   2   7 332.048 38.5210   1
   3  -2   7 366.832 54.4864   5
   3  -2   8 3166.07 125.060   3
   3   2   8 3197.93 137.030   1
   3  -2   8 3647.88 203.833   1
   3   2   8 3032.73 143.116   2
   3  -2   8 3294.18 173.229   5
   3   2   8 3642.82 218.365   3
   3  -2   9 1448.89 91.3311   3
   3   2   9 1416.74 100.543   2
   3   2   9 1563.06 101.240   1
   3  -2   9 1585.17 127.042   5
   3   2   9 1623.12 151.809   3
   3  -2  10 5061.84 189.253   3
   3   2  10 4899.12 196.147   1
   3   2  10 4618.17 195.939   2
   3  -2  10 5536.60 258.473   5
   3   2  10 5297.83 298.953   3
   3   2  11 5.20272 36.2024   3
   3  -2  11 25.0342 14.6238   3
   3  -2  11 28.3635 20.5811   5
   3   2  11 66.4051 28.9776   1
   3   2  11 7.86401 15.5168   2
   3   2  12 204.065 63.2821   3
   3  -2  12 181.525 41.5361   3
   3  -2  12 148.038 47.2594   5
   3   2  13 134.027 58.4063   3
   3  -2  13 139.236 49.3333   5
   3  -2  14 1457.81 155.782   5
   3   2  14 1471.97 190.505   3
   3   2  15 52.9103 39.9529   3
   3  -2  15 41.5126 35.4675   5
   3   2  16 240.093 88.1905   3
  -3  -3  16 1593.30 192.643   5
  -3   3  15 41.6167 40.3087   3
  -3  -3  15 48.3091 40.2937   5
  -3   3  14 16.8511 35.8775   3
  -3  -3  14 14.0250 26.2302   5
  -3   3  13 4.97382 27.0988   3
  -3  -3  13-13.3143 31.0188   5
  -3   3  12 339.437 88.5364   3
   3   3 -12 421.049 78.4166   3
  -3  -3  12 473.533 93.1424   5
  -3  -3  11 893.364 120.267   5
   3   3 -11 844.219 103.824   3
  -3   3  11 954.486 145.184   3
  -3  -3  10 8373.34 356.139   5
  -3   3  10 8117.12 398.549   3
   3   3 -10 7412.20 307.137   3
  -3  -3   9 1256.74 128.322   5
  -3   3   9 1108.76 139.601   3
   3   3  -9 1056.38 108.083   3
   3   3  -8 1709.65 131.292   3
  -3  -3   8 1597.54 150.547   1
   3   3  -8 2022.75 189.492   5
  -3  -3   8 2119.53 156.271   5
  -3   3   8 1808.70 167.206   3
   3   3  -7 2502.10 152.265   3
  -3  -3   7 2455.36 182.231   1
   3   3  -7 2664.28 205.873   5
  -3  -3   7 2894.61 171.886   5
   3  -3  -7 2754.16 175.383   3
  -3   3   7 2660.45 196.607   3
   3   3  -6 12146.6 340.872   3
   3   3  -6 12163.3 427.673   5
  -3   3   6 12730.0 309.633   4
   3  -3  -6 11746.6 366.738   3
   3  -3  -5 111.337 35.9542   3
   3   3  -5 145.461 42.4287   5
  -3   3   5 122.814 28.0593   4
   3  -3  -4 105.418 30.3099   3
   3   3  -4 79.5546 30.7653   5
  -3   3   4 136.815 26.0661   4
   3  -3  -3 7690.95 158.277   2
  -3  -3   3 7429.69 253.168   1
  -3   3   3 8356.67 219.818   1
   3   3  -3 7918.68 271.130   5
  -3   3   3 7930.86 276.390   3
   3  -3  -3 8121.51 248.676   3
  -3   3   3 8496.76 203.159   4
  -3   3   2 41.4036 25.8852   3
   3  -3  -2 61.5544 21.4202   3
  -3   3   2 47.3419 14.6599   1
  -3  -3   2 23.4872 17.7564   1
  -3   3   2 36.9457 12.4417   5
  -3   3   2 39.7067 15.5293   4
   3  -3  -2 54.8298 21.5118   4
  -3  -3   1 2266.48 105.395   1
  -3   3   1 2555.68 118.293   1
  -3   3   1 2267.93 103.642   5
   3   3  -1 2415.27 119.170   5
   3  -3  -1 2507.39 109.654   4
   3  -3  -1 2572.07 110.752   3
  -3   3   1 2452.86 123.783   3
  -3   3   1 2574.04 110.325   4
  -3   3   0 8108.00 234.768   1
  -3  -3   0 7243.94 173.164   1
   3  -3   0 6944.78 216.283   1
   3   3   0 6677.46 195.997   5
  -3   3   0 6938.07 188.991   5
  -3   3   0 7496.61 210.814   3
   3  -3   0 7573.09 202.806   4
  -3   3  -1 1818.49 112.285   1
   3  -3   1 1638.32 102.825   1
  -3  -3  -1 1689.41 59.1353   1
  -3   3  -1 1745.73 89.4561   5
   3  -3   1 1878.02 94.6259   5
   3   3   1 1896.32 94.7356   5
  -3   3  -1 1736.37 84.4105   3
  -3  -3  -1 1792.36 55.1360   4
  -3   3  -2 11653.7 324.075   1
   3   3   2 10895.2 252.408   5
  -3   3  -2 11101.7 268.807   5
   3  -3   2 11081.1 246.205   5
  -3   3  -2 10751.5 213.390   3
  -3   3  -3 139.892 42.8307   1
  -3   3  -3 144.045 36.6205   5
   3  -3   3 133.512 28.6454   5
   3   3   3 96.8034 26.4412   5
  -3   3  -4 8240.07 310.394   1
  -3  -3  -4 8314.15 209.125   2
   3  -3   4 8368.91 213.745   5
  -3   3  -4 8864.24 287.087   5
   3   3   4 8168.73 233.466   5
  -3  -3  -5 1648.53 85.4899   2
  -3   3  -5 1617.20 140.966   1
  -3   3  -5 1648.67 129.968   5
   3  -3   5 1758.23 96.0112   5
   3   3   5 1615.17 101.697   5
   3   3   5 1784.22 136.547   3
   3  -3   6 4494.06 224.370   1
  -3   3  -6 4498.73 236.815   5
   3  -3   6 4632.54 174.373   5
   3   3   6 4175.80 229.942   3
   3   3   7 251.238 57.9300   3
  -3   3  -7 259.867 59.2867   5
   3  -3   7 239.802 41.1180   5
   3   3   7 306.425 24.5004   1
   3   3   8 8.50094 30.7265   3
   3  -3   8 16.1895 18.1361   5
   3   3   8 34.6565 13.1761   1
   3   3   9 34.8379 33.6781   3
   3  -3   9 13.1294 19.8837   5
   3   3   9 38.2340 15.1916   1
   3   3  10 35.0155 40.8811   3
   3  -3  10-2.96558 22.1130   5
   3   3  10 43.5310 19.8272   1
   3   3  11 393.823 92.9891   3
   3  -3  11 378.094 65.3074   5
   3   3  12 83.5421 43.8673   3
   3  -3  12 75.0941 34.7783   5
   3   3  13 365.849 93.0448   3
   3  -3  13 257.679 60.7947   5
   3  -3  14 1276.40 136.430   5
   3   3  14 1370.81 191.228   3
   3   3  15 127.204 61.1295   3
  -3  -4  15 154.391 52.6397   5
  -3   4  14 85.3350 59.5229   3
  -3  -4  14 24.5369 36.5386   5
  -3   4  13 100.782 61.7346   3
  -3  -4  13 29.1511 32.0812   5
  -3   4  12 596.235 121.530   3
  -3  -4  12 430.160 81.4024   5
  -3   4  11 50.5317 41.2412   3
   3   4 -11 75.6348 33.4818   3
  -3  -4  11-29.8252 44.8096   5
  -3  -4  10 4146.48 236.929   5
  -3   4  10 4123.32 297.990   3
  -3   4  10 3625.95 177.800   4
   3   4 -10 3660.59 214.232   3
   3   4  -9 3516.02 201.847   3
  -3  -4   9 3680.02 212.976   5
  -3   4   9 3497.18 163.680   4
  -3   4   9 3506.02 262.818   3
  -3   4   8 412.961 87.5672   3
   3   4  -8 400.760 66.3599   3
  -3  -4   8 416.751 68.6621   5
  -3   4   8 363.963 49.0218   4
  -3   4   7 82.9591 44.1202   3
   3   4  -7 104.143 32.1627   3
  -3  -4   7 99.7777 38.1562   5
  -3   4   7 120.570 28.1388   4
   3   4  -6 1327.44 108.175   3
  -3  -4   6 1243.33 125.078   1
  -3  -4   6 1235.71 104.736   5
   3  -4  -6 1443.69 125.163   3
  -3   4   6 1253.54 136.498   3
  -3   4   6 1200.08 78.7236   4
  -3  -4   5 1623.57 134.527   1
  -3   4   5 1623.84 99.3752   1
   3   4  -5 1687.02 152.008   5
  -3  -4   5 1877.14 120.399   5
   3  -4  -5 1943.21 136.771   3
  -3   4   5 1755.08 151.360   3
  -3   4   5 1685.48 91.2048   4
   3  -4  -4 1196.60 51.0637   2
  -3   4   4 1336.07 90.0374   1
  -3  -4   4 1307.28 111.724   1
   3   4  -4 1372.67 126.782   5
  -3   4   4 1231.86 96.6960   5
  -3  -4   4 1396.52 97.9793   5
  -3   4   4 1457.64 131.835   3
   3  -4  -4 1293.55 105.738   3
  -3   4   4 1325.78 80.2307   4
   3  -4  -3 1151.66 64.6660   2
  -3   4   3 1121.65 82.5885   1
  -3   4   3 1138.07 88.8013   5
   3   4  -3 1177.58 109.261   5
   3  -4  -3 1285.19 98.1958   3
  -3   4   3 1192.34 77.4201   4
  -3   4   2 4232.04 172.144   1
  -3  -4   2 3784.97 165.171   1
  -3   4   2 4546.83 171.680   5
   3   4  -2 3990.77 189.610   5
  -3   4   2 4096.35 155.947   4
  -3   4   1 9320.28 274.969   1
  -3  -4   1 8445.58 232.244   1
   3   4  -1 9127.78 276.633   5
  -3   4   1 9308.32 250.497   5
  -3   4   1 9138.09 285.866   3
  -3   4   0 115.592 32.7245   3
  -3  -4   0 101.354 20.5627   1
  -3   4   0 101.139 26.8865   1
   3   4   0 139.496 31.8392   5
  -3   4   0 188.454 36.3776   5
  -3  -4   0 41.3810 12.7531   4
  -3  -4   0 157.098 36.1399   5
   3  -4   1 4332.72 190.573   1
  -3  -4  -1 4035.99 119.830   1
  -3   4  -1 4268.24 199.833   1
   3  -4   1 4419.62 176.409   5
   3   4   1 4334.25 166.706   5
  -3   4  -1 4458.91 168.975   5
  -3  -4  -1 4432.65 185.113   5
  -3   4  -1 4067.93 159.875   3
   3  -4   1 4286.84 168.174   4
  -3  -4  -1 4326.90 111.463   4
   3  -4   2 5327.30 214.700   1
  -3   4  -2 5237.84 238.983   1
   3  -4   2 5478.22 188.687   5
  -3   4  -2 5440.07 202.007   5
   3   4   2 5375.12 190.553   5
  -3   4  -2 4807.05 160.897   3
   3   4   2 5192.01 221.966   3
   3  -4   2 5019.50 190.102   4
  -3  -4  -2 5111.18 115.693   4
   3   4   3 145.785 42.9524   3
  -3   4  -3 85.1433 17.7466   3
  -3   4  -3 44.9331 32.5401   1
   3  -4   3 70.1151 20.8872   1
   3   4   3 120.105 28.3407   5
  -3   4  -3 106.732 26.1528   5
   3  -4   3 135.150 28.6688   5
   3  -4   3 121.688 32.7110   4
  -3   4  -4 2442.31 75.2127   3
  -3   4  -4 2538.43 181.911   1
   3  -4   4 2709.04 166.608   1
  -3  -4  -4 2463.68 114.971   2
   3   4   4 2657.54 134.535   5
  -3   4  -4 2615.49 164.542   5
   3  -4   4 2802.34 130.634   5
   3   4   4 2517.01 169.203   3
   3  -4   4 2413.07 143.569   4
  -3   4  -4 2499.00 77.6737   3
  -3  -4  -5 1671.56 91.3022   2
  -3   4  -5 1816.92 164.625   1
   3   4   5 1835.48 114.554   5
  -3   4  -5 1591.10 139.307   5
   3  -4   5 1833.87 109.467   5
   3  -4   5 1840.49 133.331   4
   3   4   5 1702.31 147.977   3
  -3  -4  -6 11253.6 254.313   2
   3   4   6 11565.3 330.520   5
  -3   4  -6 11435.6 416.163   5
   3  -4   6 11434.8 301.883   5
   3  -4   6 12421.6 377.070   4
   3   4   6 12038.1 428.526   3
   3   4   7 100.074 47.4238   3
  -3   4  -7 53.5765 39.6164   5
   3  -4   7 131.359 35.2036   5
   3   4   8 16.0237 34.5723   3
   3  -4   8 2.16773 15.7512   5
   3   4   9 21.5188 26.3070   3
   3  -4   9 67.8356 28.9362   5
   3  -4  10 1094.75 102.509   5
   3   4  10 1101.84 151.919   3
   3   4  11 54.3248 51.0081   3
   3  -4  11 61.0043 31.9644   5
   3   4  12 8.82413 40.5381   3
   3  -4  12 57.5240 28.1295   5
   3   4  13 61.4031 46.1043   3
   3  -4  13 5.71961 17.0395   5
   3  -4  14 498.919 82.7343   5
  -3   5  13 91.7378 68.3748   3
  -3  -5  13 97.9742 49.4376   5
  -3   5  12 33.4307 53.0360   3
  -3  -5  12 73.9489 42.6120   5
  -3   5  11 751.427 142.184   3
  -3  -5  11 780.542 105.710   5
  -3   5  10-76.3834 64.2856   3
  -3  -5  10 37.6216 38.0153   5
  -3   5   9 67.8748 58.1910   3
   3   5  -9 24.2515 23.9584   3
  -3  -5   9 76.2825 33.1985   5
   3   5  -8 953.090 103.990   3
  -3   5   8 1022.97 84.4199   1
  -3  -5   8 1115.49 110.807   5
  -3   5   8 1044.43 147.067   3
  -3   5   8 1001.54 76.7720   4
   3   5  -7 666.173 84.2828   3
  -3   5   7 803.625 74.6793   1
  -3  -5   7 739.860 86.5612   5
  -3   5   7 699.679 62.9140   4
  -3   5   7 823.654 126.689   3
  -3   5   6 5255.79 195.338   1
  -3  -5   6 5301.89 224.669   5
  -3   5   6 4606.94 167.561   4
  -3   5   6 4957.80 295.824   3
  -3   5   5-13.1712 31.7507   3
  -3  -5   5 39.6347 31.2581   1
  -3   5   5 52.4055 21.6044   1
  -3   5   5 44.4457 17.7474   4
  -3   5   4-48.8848 37.3005   3
  -3  -5   4 45.9416 27.3876   1
  -3   5   4 15.8103 16.7754   1
   3  -5  -4 9.51262 8.37462   2
  -3  -5   4-16.4795 29.5428   5
  -3   5   4 7.95186 12.7467   4
  -3   5   3 1488.62 109.379   1
  -3  -5   3 1350.25 110.264   1
  -3  -5   3 1597.63 111.533   5
   3  -5  -3 1404.20 107.822   4
  -3   5   3 1391.28 131.678   3
  -3   5   2 1538.51 113.645   1
  -3  -5   2 1656.43 117.727   5
   3  -5  -2 1504.21 107.766   4
  -3   5   2 1536.03 135.213   3
  -3  -5   1 726.523 68.7666   1
  -3   5   1 733.434 82.4307   1
  -3  -5   1 821.300 84.2335   5
   3  -5  -1 808.169 77.5470   4
  -3   5   0 471.321 71.3119   1
  -3  -5   0 503.958 52.5567   1
  -3   5   0 514.124 64.5833   5
  -3  -5   0 652.371 77.5112   5
  -3  -5   0 529.718 47.8238   4
   3  -5   0 495.208 61.0759   4
  -3  -5  -1 667.756 53.4253   1
  -3   5  -1 739.842 92.9095   1
   3  -5   1 730.784 83.4873   1
  -3   5  -1 718.768 76.1621   5
   3  -5   1 764.460 76.6444   4
  -3  -5  -1 774.664 52.8976   4
  -3   5  -1 649.746 72.6187   3
   3   5   1 680.878 85.4642   3
   3  -5   2 751.933 88.2631   1
  -3   5  -2 750.648 96.3218   1
  -3   5  -2 780.457 84.7888   5
   3  -5   2 941.951 93.0489   5
  -3   5  -2 744.434 72.2898   3
   3   5   2 782.436 98.2175   3
   3  -5   2 868.663 83.8301   4
  -3  -5  -2 743.406 50.7144   4
  -3   5  -3-7.42654 48.8247   1
   3   5   3 93.4974 46.3695   3
  -3   5  -3 63.3972 19.4421   3
   3  -5   3 50.8263 24.2488   4
   3  -5   3 83.3421 32.1901   5
  -3   5  -4 2572.81 204.879   1
   3  -5   4 2843.93 152.035   5
  -3   5  -4 2502.86 106.678   3
   3  -5   4 2763.24 164.695   4
   3   5   4 3040.29 205.834   3
  -3   5  -5 404.274 30.2355   3
   3   5   5 518.215 92.4436   3
  -3  -5  -5 451.308 49.2780   2
   3  -5   5 461.597 61.3465   5
   3  -5   5 496.706 72.0106   4
  -3   5  -5 471.423 32.5121   3
  -3  -5  -6 913.325 63.6581   2
   3  -5   6 997.040 91.4363   5
   3   5   6 955.345 128.198   3
   3  -5   6 923.824 101.536   4
   3   5   7 407.082 89.4380   3
   3  -5   7 414.086 61.6350   5
   3  -5   7 342.360 69.9895   4
   3   5   8 55.8022 39.8612   3
   3  -5   8 48.6491 25.6580   5
   3  -5   8 77.9308 34.9803   4
   3   5   9 224.905 74.4951   3
   3  -5   9 351.377 60.2776   5
   3  -5   9 277.444 67.9258   4
   3   5  10 244.112 83.6562   3
   3  -5  10 302.431 55.2191   5
   3  -5  10 361.553 78.6050   4
   3   5  11 43.7655 32.5689   3
   3  -5  11 81.0127 34.8762   5
   3  -5  11 107.747 42.9018   4
   3  -5  12 62.1678 32.0642   5
   3  -5  13 189.905 53.3421   5
  -3  -6  12 253.434 65.7792   5
  -3   6  11 10.9184 51.0788   3
  -3  -6  11 110.853 43.8222   5
  -3   6  10 250.342 87.4490   3
  -3  -6  10 273.954 64.4529   5
  -3  -6   9 1944.73 155.113   5
  -3   6   9 1982.03 225.771   3
  -3   6   8 117.786 55.5354   3
  -3  -6   8 200.199 52.6812   5
  -3   6   8 146.311 36.7120   1
   3   6  -7 231.629 53.3207   3
  -3   6   7 315.167 84.5206   3
  -3  -6   7 268.374 58.6160   5
  -3   6   7 273.317 46.8254   1
  -3   6   6 237.815 71.5796   3
  -3  -6   6 229.538 53.4404   5
  -3   6   6 300.340 50.7660   1
  -3   6   5 547.373 101.373   3
   3  -6  -5 538.352 29.6644   2
  -3  -6   5 602.008 79.2295   5
  -3   6   5 636.395 74.7649   1
   3  -6  -4 513.126 47.7782   2
  -3   6   4 511.942 93.8988   3
  -3   6   4 587.202 74.3314   1
  -3  -6   4 586.776 77.9418   5
  -3   6   3 1444.80 122.407   1
  -3  -6   3 1133.26 107.581   1
  -3   6   3 1405.28 149.299   3
  -3  -6   3 1339.94 107.114   4
   3  -6  -3 1379.99 119.308   4
  -3   6   2 1671.23 134.364   1
  -3  -6   2 1477.01 114.456   1
  -3  -6   2 1958.73 144.723   5
  -3  -6   2 1572.76 106.156   4
  -3   6   2 1446.46 142.627   3
   3  -6  -2 1561.65 122.539   4
  -3   6   1-12.0858 27.8655   1
  -3  -6   1 17.7479 19.3035   1
  -3   6   1 29.0548 21.8568   3
   3   6  -1-16.2873 32.0594   3
  -3  -6   1-19.0456 20.0747   4
   3  -6  -1 26.2128 19.7728   4
  -3   6   0 4494.25 2516.10   1
   3   6   0 4022.90 2253.71   3
   3  -6   0 4505.27 2047.10   4
  -3   6   0 4497.64 2333.60   3
  -3   6  -1 213.179 56.1131   1
   3   6   1 139.170 47.0633   3
  -3   6  -1 201.185 46.1157   3
   3  -6   1 235.829 47.7525   4
  -3  -6  -1 268.312 35.0322   4
  -3   6  -2 552.608 93.1871   1
   3   6   2 692.315 101.169   3
   3  -6   2 729.862 84.0550   4
  -3  -6  -2 733.913 58.0951   4
  -3   6  -3 336.836 83.0879   1
  -3   6  -3 331.470 52.6861   3
   3   6   3 329.904 78.7234   3
   3  -6   3 449.477 74.5193   5
   3  -6   3 336.966 64.4763   4
   3   6   4 394.002 86.9696   3
   3  -6   4 370.568 66.0461   4
  -3   6  -4 376.735 49.6913   3
   3  -6   4 426.632 67.4972   5
  -3  -6  -5 80.3790 23.6490   2
  -3   6  -5 70.9201 16.5058   3
   3   6   5 49.0839 36.4460   3
   3  -6   5 90.2726 37.1135   4
   3  -6   5 147.224 42.9172   5
   3   6   6 208.638 68.2844   3
   3  -6   6 139.291 41.3915   5
   3  -6   6 154.414 48.9501   4
   3   6   7-32.8773 40.8312   3
   3  -6   7 3.12652 20.4582   5
   3  -6   7-18.8116 32.2744   4
   3   6   8 902.458 150.129   3
   3  -6   8 1068.48 107.031   5
   3  -6   8 1006.21 123.406   4
   3   6   9 145.500 66.8951   3
   3  -6   9 207.401 51.0107   5
   3  -6   9 147.452 53.5108   4
   3  -6  10 254.054 56.5992   5
   3  -6  11 64.2331 32.3228   5
   3  -6  12 54.3167 29.9465   5
  -3   7   9-52.5892 48.9873   3
  -3  -7   9 66.0254 45.1166   5
  -3   7   8 5.24685 43.6534   3
  -3  -7   8-21.0768 33.1940   5
  -3   7   7 92.5090 55.3026   3
  -3  -7   7 146.901 47.1885   5
  -3   7   6 439.587 103.481   3
  -3  -7   6 517.767 83.8980   5
  -3  -7   6 357.052 67.8734   4
  -3   7   5 42.7056 31.6401   1
  -3   7   5 87.3902 46.8420   3
  -3  -7   5-3.07546 26.8456   4
  -3  -7   5 49.9601 34.7145   5
  -3   7   4 26.4939 20.2535   1
  -3   7   4-44.2887 37.9452   3
   3   7  -4 15.5684 20.1373   3
  -3  -7   4-28.8546 27.7929   4
  -3  -7   4 6.35466 21.9315   5
  -3   7   3 141.257 50.1015   1
   3   7  -3 91.1678 32.8095   3
  -3   7   3 102.249 47.5802   3
  -3  -7   3 92.6896 33.0220   4
  -3  -7   3 126.343 46.1578   5
  -3   7   2 378.645 74.3567   1
  -3   7   2 266.093 67.5713   3
   3   7  -2 363.429 70.7863   3
  -3  -7   2 363.114 72.9480   5
  -3  -7   2 437.968 61.1848   4
   3  -7  -2 356.182 63.2208   4
  -3   7   1 50.3060 32.7435   1
  -3   7   1 60.6349 37.8510   3
   3   7  -1 47.5979 28.4591   3
  -3  -7   1 88.4853 28.7443   4
   3  -7  -1 34.0526 25.9515   4
  -3   7   0 0.76457 32.2520   1
  -3   7   0 50.1412 31.5080   3
   3   7   0 76.7167 40.1005   3
   3  -7   0 63.1822 33.8645   4
  -3  -7   0 9.26121 15.1522   4
  -3   7  -1 5.10505 31.2774   1
  -3   7  -1 15.6025 22.1054   3
   3   7   1-20.1505 35.0921   3
   3  -7   1 44.0021 27.3518   4
  -3   7  -2-2.76325 23.5558   3
   3   7   2-66.2046 45.8211   3
   3  -7   2 1.04271 25.8404   4
   3   7   3 60.2510 29.2032   3
   3  -7   3 70.9061 32.1214   4
   3   7   4 360.431 84.8754   3
   3  -7   4 465.960 82.0424   5
   3  -7   4 503.455 81.7224   4
   3   7   5-29.2471 41.4891   3
   3  -7   5-39.9310 29.0409   5
   3  -7   5-4.18530 25.3048   4
   3   7   6 28.3204 39.0469   3
   3  -7   6 31.2279 23.1271   4
   3  -7   6 31.8797 32.2668   5
   3   7   7 289.495 92.0650   3
   3  -7   7 230.970 63.9462   4
   3  -7   7 152.105 48.3545   5
   3  -7   8-33.5901 31.1878   5
   3  -7   9-0.53502 18.2154   5
   3  -7  10 27.2021 28.5110   5
  -3  -8   8-31.4206 36.1335   4
  -3   8   7 0.70694 32.6153   3
  -3  -8   7-23.7090 20.8415   4
  -3   8   6 13.9689 38.6394   3
  -3  -8   6-12.2952 29.9308   4
  -3   8   5-159.386 69.3674   3
  -3  -8   5 24.6651 23.0522   4
  -3   8   4 4.89082 35.8689   3
   3   8  -4 35.9014 30.2519   3
  -3  -8   4 34.7337 25.1695   4
   3   8  -3-8.38231 24.7657   3
  -3   8   3-54.3687 49.6566   3
  -3  -8   3 38.9884 31.0098   4
  -3  -8   3 28.1265 37.7572   5
  -3   8   2 191.050 65.1933   1
  -3   8   2 162.882 61.2231   3
   3   8  -2 227.790 62.0039   3
   3  -8  -2 52.8275 35.8024   4
  -3   8   1-28.6960 28.0714   1
   3   8  -1 15.4976 25.9915   3
  -3   8   1-59.0304 43.4074   3
   3  -8  -1-46.0887 35.4581   4
  -3   8   0-4.00080 25.0806   3
   3   8   0-65.8314 51.5893   3
   3  -8   0-36.3196 36.1131   4
   3   8   1 23.7455 29.7017   3
   3  -8   1 91.8404 42.2451   4
   3   8   2-13.4411 28.3993   3
   3  -8   2 15.3116 22.5257   4
   3   8   3 20.1828 31.5738   3
   3  -8   3-2.03289 21.1972   4
   3   8   4-33.2608 44.0334   3
   3  -8   4 46.3234 31.8033   4
   3  -8   5 80.5313 43.8671   4
   3   9  -1 63.2917 40.9729   3
   3   9   0 1.10245 27.5691   3
  -4   0  18 257.112 80.8597   3
  -4   0  17-35.9954 28.7129   3
  -4   0  17-37.5279 41.9654   5
  -4   0  16 279.152 81.1077   3
  -4   0  16 193.312 77.6230   5
  -4   0  15 40.7458 33.7746   3
  -4   0  15 44.9067 44.3898   5
  -4   0  14 97.1759 43.4751   3
  -4   0  14 71.6303 41.1931   5
  -4   0  13-21.0880 27.2888   3
  -4   0  13-14.1702 46.2510   5
  -4   0  12 1146.54 135.007   3
  -4   0  12 1152.00 157.796   5
   4   0 -11 2.32577 23.3975   3
  -4   0  11 6.73233 25.1491   3
  -4   0  10 766.846 100.185   3
   4   0 -10 813.983 105.386   3
  -4   0   9 9.63629 23.1351   3
   4   0  -9-5.85521 15.4023   3
  -4   0   8 44837.8 856.110   3
   4   0  -8 44603.8 866.850   3
   4   0  -7-5.21644 20.0792   3
  -4   0   7-19.7424 22.2431   3
   4   0  -6 67527.2 1087.98   3
   4   0  -5-9.21189 15.1962   3
   4   0  -4 32416.4 593.053   3
   4   0  -3-22.1037 19.6958   3
   4   0  -2 458380. 5399.31   3
  -4   0   1-4.46189 10.1920   5
  -4   0   0 27092.8 422.382   2
   4   0   0 26845.9 399.196   4
  -4   0  -1-20.0483 16.8945   2
  -4   0  -1-0.64469 9.40257   1
   4   0   1 7.98924 9.77734   4
  -4   0  -1 1.35590 6.28720   4
  -4   0  -2 38785.6 577.736   1
   4   0   2 41234.8 580.210   1
  -4   0  -2 40256.1 619.522   2
   4   0   2 39125.6 617.030   2
   4   0   2 40553.9 551.962   4
   4   0   3 5.74842 8.78947   1
   4   0   3 2.83943 11.0889   2
  -4   0  -3-5.55891 11.5676   1
   4   0   3 6.36895 11.2005   4
   4   0   4 21276.6 386.871   1
  -4   0  -4 20509.0 412.742   1
   4   0   4 20502.4 416.172   2
   4   0   4 21296.9 376.634   3
   4   0   4 20875.3 367.072   4
   4   0   5-15.3966 18.3630   1
   4   0   5 10.5049 13.1140   2
   4   0   5-9.34837 17.8411   3
   4   0   6 17702.2 387.464   1
   4   0   6 18323.0 419.940   2
   4   0   6 18863.9 407.999   3
   4   0   7 13.2283 14.2941   1
   4   0   7 7.36595 18.0609   2
   4   0   7-9.68011 18.3852   3
   4   0   8 3404.86 182.275   2
   4   0   8 3255.12 167.930   1
   4   0   9-0.86104 25.3939   3
   4   0   9-12.9693 18.2316   1
   4   0   9-21.8542 19.9269   2
   4   0   9-39.5637 38.4963   5
   4   0  10 14429.3 414.253   1
   4   0  10 13560.7 463.641   5
   4   0  10 13672.5 433.889   3
   4   0  11 1.29528 31.4601   3
   4   0  11-12.6640 26.4766   5
   4   0  12 246.807 64.4562   3
   4   0  12 297.019 76.8232   5
   4   0  13-22.3347 38.3480   3
   4   0  13 42.3899 32.8289   5
   4   0  14 169.478 59.8031   3
   4   0  14 174.282 60.5656   5
  -4   1  17 98.9120 59.7166   3
  -4  -1  17 48.7372 48.5193   3
  -4  -1  17 4.63755 53.0452   5
  -4   1  16 849.899 146.729   3
  -4  -1  16 1066.93 146.409   3
  -4   1  16 1142.50 189.573   5
  -4  -1  16 1095.72 172.568   5
  -4  -1  15 25.9852 31.5210   3
  -4   1  15-17.7499 28.0193   3
  -4  -1  15-10.2676 31.6594   5
  -4   1  14 362.556 86.5095   3
  -4  -1  14 382.788 82.5646   3
  -4  -1  14 291.867 88.2493   5
  -4  -1  13 49.7741 33.5881   3
  -4   1  13 62.5991 33.6895   3
  -4  -1  13 71.8200 58.1669   5
  -4  -1  12 1028.86 122.366   3
  -4  -1  12 1068.04 148.729   5
  -4   1  12 975.181 132.036   3
   4   1 -11 18.7377 26.2947   3
  -4   1  11-71.6305 50.3002   3
  -4  -1  11-10.9790 29.6672   3
  -4  -1  11 8.73568 35.8574   5
  -4  -1  10 13155.1 420.205   3
  -4  -1  10 13404.8 498.496   5
  -4   1  10 13450.6 468.592   3
   4   1 -10 13212.3 439.567   3
   4  -1 -10 13812.0 459.818   3
  -4  -1   9 651.280 84.2967   3
  -4   1   9 570.219 90.0033   3
  -4  -1   9 670.745 103.381   5
   4  -1  -9 623.379 89.7140   3
   4   1  -9 643.627 88.3734   3
  -4  -1   8 31601.2 657.051   3
   4  -1  -8 31833.5 709.251   3
  -4   1   8 32197.1 721.048   3
   4   1  -8 31379.8 680.884   3
  -4  -1   7 733.995 82.4924   3
   4  -1  -7 695.054 87.6628   3
   4   1  -7 665.809 81.1047   3
  -4  -1   6 33567.9 622.780   3
   4  -1  -6 34787.7 692.640   3
   4   1  -5 90.8695 29.5566   3
   4  -1  -5 68.4141 26.0811   3
  -4  -1   5 101.805 30.8243   3
   4   1  -4 5493.94 196.403   3
   4   1  -4 5865.08 232.788   5
   4  -1  -4 5738.18 213.097   3
   4   1  -3 7482.63 212.085   3
  -4  -1   3 7218.93 223.279   5
   4   1  -3 7124.19 234.723   5
   4  -1  -3 7377.42 227.318   3
  -4   1   3 7077.58 223.745   3
  -4   1   2 117106. 1521.23   3
  -4   1   2 114651. 1437.15   2
   4   1  -2 116675. 1530.58   5
   4  -1  -2 117679. 1525.52   3
  -4   1   1 31309.0 471.177   2
  -4   1   1 30561.5 487.276   3
   4  -1  -1 30386.7 466.353   2
  -4  -1   1 31909.2 457.081   5
   4   1  -1 31491.3 489.643   5
   4  -1  -1 30366.4 493.375   3
  -4   1   1 31143.2 476.076   4
   4  -1   0 433.631 39.7846   2
   4  -1   0 485.271 38.4406   3
  -4   1   0 530.519 37.4037   3
  -4   1   0 494.867 43.6481   2
  -4   1   0 551.590 50.9698   1
  -4  -1   0 531.186 32.4232   5
   4   1   0 471.314 33.5589   5
  -4   1   0 470.362 27.8611   5
  -4   1   0 601.635 44.2708   4
   4  -1   1 6333.00 135.759   3
  -4   1  -1 6824.65 179.777   1
   4  -1   1 6214.66 172.141   1
  -4  -1  -1 6490.92 180.528   2
  -4  -1  -1 6534.58 130.741   5
  -4   1  -1 6902.42 115.267   5
   4   1   1 6087.12 121.502   5
  -4  -1  -1 6390.28 116.821   4
   4  -1   1 5857.23 155.956   4
  -4   1  -1 6085.49 160.366   4
  -4  -1  -2 32501.6 516.075   2
  -4  -1  -2 31051.2 431.440   1
   4  -1   2 32755.1 521.459   1
  -4   1  -2 32908.8 531.308   1
   4  -1   2 29994.6 405.536   5
  -4   1  -2 31720.4 456.009   5
   4   1   2 31297.1 427.678   5
   4  -1   2 32952.0 492.266   4
   4   1   2 32055.9 423.857   4
   4  -1   3 12.7693 6.94929   3
  -4   1  -3 27.1278 19.6446   1
   4   1   3 29.6965 10.2030   1
  -4  -1  -3 25.6347 15.7938   2
   4  -1   3 22.1949 15.0631   1
   4   1   3 2.04601 13.7629   2
  -4  -1  -3 28.0030 10.2020   1
  -4   1  -3 16.5369 9.59510   5
   4  -1   3 11.8352 6.95589   5
   4   1   3 20.1698 9.10216   4
   4  -1   3 23.3754 13.8555   4
  -4  -1  -4 7098.25 207.963   2
  -4   1  -4 7170.26 237.343   1
   4   1   4 7011.75 159.262   1
   4   1   4 6710.31 200.492   2
   4  -1   4 7035.46 217.508   1
   4  -1   4 6518.23 170.316   5
   4   1   4 7065.02 210.946   3
   4  -1   4 6912.81 201.467   4
   4   1   4 6460.45 146.124   4
   4  -1   4 6880.03 155.835   3
   4   1   5 2073.93 111.297   2
   4  -1   5 2010.84 118.861   1
  -4   1  -5 1920.31 132.032   1
   4   1   5 2173.95 92.0766   1
   4  -1   5 2136.67 105.401   5
   4   1   5 2028.26 118.764   3
   4  -1   5 1940.88 89.0249   3
   4   1   6 10772.2 293.269   2
   4  -1   6 10912.9 333.387   2
   4   1   6 11084.0 257.790   1
   4  -1   6 11867.2 323.802   1
   4  -1   6 11282.5 296.935   5
   4  -1   6 10712.7 264.367   3
   4   1   6 10822.1 318.821   3
   4   1   7 2616.51 141.308   2
   4  -1   7 2671.18 164.340   2
   4   1   7 2491.37 121.646   1
   4  -1   7 2581.32 152.781   1
   4  -1   7 2779.74 150.144   5
   4   1   7 2926.31 170.455   3
   4  -1   7 2605.27 128.355   3
   4   1   8 214.196 48.9370   3
   4  -1   8 182.489 37.2946   3
   4   1   8 221.252 40.5538   1
   4  -1   8 239.892 52.8513   1
   4   1   8 188.365 40.4893   2
   4  -1   8 235.475 50.7234   2
   4  -1   8 136.910 36.8510   5
   4   1   9 3066.02 168.966   2
   4  -1   9 3026.68 183.641   1
   4   1   9 3137.50 156.487   1
   4  -1   9 2977.53 182.022   5
   4   1   9 3038.94 197.565   3
   4  -1   9 3057.75 163.040   3
   4   1  10 704.345 84.8910   2
   4   1  10 692.564 78.9724   1
   4  -1  10 687.285 91.2373   5
   4  -1  10 620.066 78.8551   3
   4   1  10 634.608 95.3827   3
   4   1  11 69.0023 34.7702   3
   4  -1  11 46.9952 27.2391   3
   4  -1  11 46.2942 23.3252   5
   4   1  11 96.2434 34.4278   1
   4   1  12-43.5830 39.1914   3
   4  -1  12-7.92995 24.6568   3
   4  -1  12-2.05358 24.5981   5
   4  -1  13 58.1791 31.3160   3
   4   1  13 11.5941 23.7379   3
   4   1  13-32.3539 47.1533   5
   4  -1  13 47.3325 35.8498   5
   4   1  14 43.8772 38.1769   3
   4   1  14-49.0454 52.4979   5
   4  -1  14-2.24472 25.0190   5
   4   1  15-4.10900 39.4628   3
  -4   2  16 164.509 73.8676   3
  -4  -2  16 116.344 50.1732   5
  -4   2  15 99.9171 42.6581   3
  -4  -2  15 56.7392 28.7533   5
  -4   2  14 262.268 86.0206   3
  -4  -2  14 95.5169 52.9415   5
  -4   2  13-16.9224 48.9213   3
  -4  -2  13-3.86224 50.3511   5
  -4  -2  12 2570.89 226.953   5
   4   2 -12 2561.28 199.558   3
  -4   2  12 2501.09 227.041   3
  -4   2  11 306.240 78.6784   3
   4   2 -11 279.705 62.0302   3
  -4  -2  11 429.431 85.9337   5
  -4  -2  10 4179.19 263.912   5
   4   2 -10 4162.16 236.016   3
  -4   2  10 3945.75 261.176   3
  -4   2   9 92.9985 39.7246   3
   4   2  -9 162.811 47.7259   3
   4  -2  -9 130.340 46.3056   3
  -4  -2   9 79.2314 40.4205   5
  -4  -2   8 4387.73 242.677   5
   4   2  -8 4128.10 213.521   3
   4  -2  -8 4407.05 235.394   3
  -4   2   8 3981.30 239.412   3
   4   2  -7 998.875 96.8322   3
   4  -2  -7 1254.52 120.238   3
   4   2  -6 25516.2 550.035   3
   4   2  -6 26642.9 651.540   5
   4  -2  -6 25853.9 586.981   3
   4  -2  -5 202.198 43.7299   3
  -4   2   5 227.944 18.8835   2
   4   2  -5 237.646 44.6865   3
   4   2  -5 242.433 58.2483   5
  -4   2   4 28057.2 391.012   2
   4   2  -4 28878.5 604.542   5
   4  -2  -4 27354.0 558.729   3
  -4   2   4 27961.4 584.202   3
  -4   2   4 27900.9 503.500   4
   4  -2  -3 209.083 39.4315   3
  -4   2   3 204.453 43.9404   3
   4   2  -3 192.639 42.9774   5
  -4   2   3 171.442 29.6686   4
   4  -2  -2 11266.4 226.231   2
   4   2  -2 11134.5 287.438   5
  -4  -2   2 11703.0 256.697   5
  -4   2   2 11480.3 296.447   3
   4  -2  -2 11667.5 284.081   3
  -4   2   2 12112.2 253.036   4
   4  -2  -2 11554.3 276.501   4
   4  -2  -1 32.2215 17.7349   3
  -4   2   1 54.8687 17.7014   3
  -4   2   1 35.9397 19.0168   1
   4  -2  -1 39.1925 14.5218   2
   4   2  -1 23.5555 10.0273   5
  -4  -2   1 74.4704 19.5634   5
  -4   2   1 58.7566 18.1674   4
  -4   2   1 29.5301 11.1216   5
   4  -2  -1 57.4126 19.5062   4
   4  -2   0 41063.9 639.076   2
  -4   2   0 42240.7 654.836   1
  -4   2   0 39814.8 574.618   5
  -4  -2   0 43220.6 594.830   5
   4   2   0 40654.1 603.040   5
   4  -2   0 42597.6 598.983   3
  -4   2   0 42766.0 629.107   4
  -4   2   0 42094.2 610.608   3
   4  -2   1 3775.66 148.681   2
  -4   2  -1 3927.10 101.931   3
  -4   2  -1 4001.35 156.570   1
  -4  -2  -1 4077.29 127.104   5
   4  -2   1 4119.12 116.746   5
  -4   2  -1 3801.08 108.939   5
   4   2   1 3946.89 116.575   5
   4  -2   1 3771.35 95.1596   3
  -4   2  -1 3823.97 142.550   4
  -4  -2  -2 50104.1 752.221   2
  -4   2  -2 51237.5 804.594   1
   4   2   2 48690.8 690.365   5
   4  -2   2 52663.7 677.832   5
  -4   2  -2 48792.8 705.869   5
  -4   2  -3 55.4601 24.5670   1
  -4  -2  -3 48.2074 18.8193   2
   4  -2   3 75.9224 17.3942   5
  -4   2  -3 57.3472 17.6029   5
   4   2   3 68.5329 16.9794   5
  -4  -2  -4 9951.39 246.908   2
  -4   2  -4 9856.13 314.663   1
   4   2   4 9479.94 229.864   5
   4  -2   4 9554.50 208.790   5
  -4   2  -4 9281.59 269.163   5
   4   2   4 9798.58 142.505   4
   4   2   5 228.193 44.4221   3
  -4   2  -5 251.414 53.7981   1
   4   2   5 263.620 22.5650   1
   4  -2   5 246.367 48.3186   1
  -4  -2  -5 242.444 38.6784   2
  -4   2  -5 247.592 46.2940   5
   4  -2   5 262.044 34.4123   5
   4   2   5 230.423 20.1675   4
   4   2   6 6023.95 145.808   1
   4  -2   6 5849.65 239.573   1
   4  -2   6 5650.64 185.450   5
   4   2   6 5969.09 249.564   3
   4  -2   7 909.260 51.4501   3
   4   2   7 830.197 76.9871   2
   4   2   7 952.019 60.1124   1
   4  -2   7 1010.78 101.488   1
   4  -2   7 937.652 77.8593   5
   4   2   7 733.986 90.2337   3
   4  -2   8 9860.71 226.211   3
   4   2   8 9575.96 289.324   2
   4   2   8 10049.8 243.444   1
   4  -2   8 10262.3 304.081   5
   4   2   8 10349.4 384.203   3
   4  -2   9 135.094 27.2226   3
   4   2   9 183.846 58.1657   3
   4   2   9 134.551 30.6402   1
   4   2   9 119.225 33.8193   2
   4  -2   9 171.715 43.2230   5
   4  -2  10 2781.89 132.624   3
   4   2  10 2914.46 142.980   1
   4   2  10 2800.29 160.108   2
   4  -2  10 2911.06 177.168   5
   4   2  10 2766.37 214.133   3
   4   2  11 90.3287 34.6048   3
   4  -2  11 64.4059 23.4138   3
   4  -2  11 100.323 38.4073   5
   4   2  11 92.8807 33.4552   2
   4   2  12 98.7562 49.5940   3
   4  -2  12 129.514 48.4967   5
   4   2  13-61.6793 52.4601   3
   4  -2  13 37.6862 33.4870   5
   4   2  14 439.378 108.264   3
   4  -2  14 597.429 95.5825   5
   4   2  15 999.413 164.476   3
  -4  -3  16 22.4543 41.6115   5
  -4   3  15 196.294 75.5864   3
  -4  -3  15 32.7586 32.5211   5
  -4   3  14 31.9803 52.4692   3
  -4  -3  14 22.8905 31.4880   5
  -4   3  13 291.775 80.9107   3
  -4  -3  13 386.793 91.1356   5
   4   3 -12 358.985 72.7351   3
  -4   3  12 314.210 88.3684   3
  -4  -3  12 379.821 90.4836   5
   4   3 -11 9.76056 23.3955   3
  -4   3  11 30.7562 42.7760   3
  -4  -3  11 3.58956 37.5756   5
  -4  -3  10 1995.76 174.395   5
   4   3 -10 1666.10 146.796   3
  -4   3  10 1710.72 183.867   3
  -4  -3   9 1728.80 153.386   5
  -4   3   9 1811.04 178.360   3
   4   3  -9 1817.89 147.158   3
   4   3  -8 221.210 49.8013   3
  -4   3   8 256.034 72.8355   3
  -4  -3   8 278.377 63.0243   5
   4   3  -7 575.240 74.3032   3
  -4   3   7 579.624 91.1855   3
  -4  -3   7 653.973 83.5456   5
   4   3  -7 606.503 99.8601   5
   4  -3  -7 636.524 85.8158   3
  -4   3   7 488.856 61.4929   4
   4   3  -6 22433.7 504.890   3
   4   3  -6 22667.3 616.803   5
   4  -3  -6 22551.1 544.124   3
  -4   3   6 20841.3 446.824   4
  -4   3   6 22245.2 583.926   3
   4   3  -5 837.227 102.039   5
  -4   3   5 848.377 70.4520   4
   4  -3  -5 867.974 91.5475   3
  -4   3   5 836.207 99.6215   3
   4   3  -4 6505.09 268.275   5
  -4   3   4 6057.86 186.788   4
   4  -3  -4 6187.45 235.945   3
  -4   3   3 102.680 28.6436   3
   4  -3  -3 124.392 31.4316   3
   4  -3  -3 111.369 19.7183   2
   4   3  -3 111.670 36.1404   5
  -4   3   3 117.918 27.5429   4
   4  -3  -2 8066.82 199.512   2
  -4   3   2 8153.75 237.431   1
  -4   3   2 8720.33 233.242   5
   4   3  -2 8716.21 265.963   5
   4  -3  -2 7993.91 236.937   3
  -4   3   2 8466.11 270.016   3
  -4   3   2 8989.12 224.574   4
   4  -3  -2 8216.34 239.831   4
  -4   3   1 20.7921 18.6633   3
   4  -3  -1 53.6491 17.6872   3
   4  -3  -1 46.2853 17.8387   2
  -4   3   1 81.9485 28.7159   1
  -4  -3   1 35.1583 13.6281   1
   4   3  -1 18.9659 14.2895   5
  -4   3   1 20.4150 13.9477   4
   4  -3  -1 19.6002 19.1688   4
  -4   3   1 52.4076 17.6483   5
  -4   3   0 45.8492 17.7787   3
   4  -3   0 60.5097 16.6682   3
  -4  -3   0 44.6758 13.7037   1
  -4   3   0 69.2363 25.8783   1
   4   3   0 54.5070 19.2596   5
  -4   3   0 79.5690 19.5493   5
  -4   3   0 76.4944 22.3917   4
  -4   3  -1 1985.46 121.846   1
  -4  -3  -1 1803.88 57.4786   1
   4  -3   1 1882.88 94.8485   5
  -4   3  -1 1963.91 92.5247   5
   4   3   1 1853.63 93.5983   5
  -4   3  -1 1969.40 90.8473   3
  -4   3  -2 26601.0 558.255   1
   4  -3   2 27685.7 451.826   5
  -4   3  -2 25821.8 469.761   5
   4   3   2 26433.9 459.357   5
  -4   3  -2 26531.6 386.795   3
   4  -3   3 19.3314 12.9294   5
  -4   3  -3 60.0019 27.4037   5
   4   3   3 29.6525 14.5207   5
  -4  -3  -3 56.1037 24.0008   2
  -4   3  -3 20.0046 25.7412   1
  -4  -3  -4 4592.85 162.959   2
  -4   3  -4 4481.44 226.733   1
  -4   3  -4 5054.68 210.036   5
   4   3   4 4608.49 162.375   5
   4  -3   4 4735.53 153.060   5
  -4  -3  -5 3036.20 131.430   2
  -4   3  -5 3330.92 208.474   1
   4  -3   5 3542.36 189.681   1
   4   3   5 3095.65 140.983   5
  -4   3  -5 2962.65 173.220   5
   4  -3   5 3033.92 123.764   5
   4   3   5 2888.77 176.502   3
   4  -3   5 3148.03 164.886   4
  -4  -3  -6 11647.2 291.001   2
  -4   3  -6 11480.5 423.026   1
   4   3   6 11212.2 305.087   5
  -4   3  -6 11838.6 395.001   5
   4  -3   6 12151.4 287.364   5
   4   3   6 12246.9 401.244   3
   4  -3   6 12456.8 360.787   4
   4   3   7-24.7261 38.1801   3
  -4   3  -7-11.9208 19.2402   5
   4  -3   7 27.5971 19.8666   5
   4   3   7 10.7629 4.75324   4
   4   3   8 134.729 49.1813   3
   4   3   8 131.284 16.0903   1
   4  -3   8 102.181 30.5411   5
   4   3   8 99.7256 13.8666   4
   4   3   9 317.149 73.3993   3
   4   3   9 425.844 36.8163   1
   4  -3   9 398.957 58.7044   5
   4   3   9 415.390 35.1643   4
   4   3  10 555.561 99.1406   3
   4  -3  10 439.189 62.9973   5
   4   3  11-51.6107 51.7023   3
   4  -3  11-35.4112 32.0657   5
   4   3  12 26.3816 35.4316   3
   4  -3  12 18.7572 20.1044   5
   4   3  13 57.0185 48.4610   3
   4  -3  13 22.4679 19.6830   5
   4   3  14 19.2319 34.5795   3
  -4  -4  15 88.4288 47.9315   5
  -4   4  14 28.0171 35.9481   3
  -4  -4  14-88.4975 63.8249   5
  -4   4  13 90.4255 65.1695   3
  -4  -4  13-90.6959 61.3309   5
  -4   4  12 97.3885 62.1506   3
  -4  -4  12 100.335 39.9963   5
  -4   4  11 711.482 132.783   3
   4   4 -11 595.362 90.7385   3
  -4  -4  11 630.990 97.2259   5
  -4   4  11 474.285 68.1227   4
  -4   4  10 416.041 97.9497   3
   4   4 -10 358.086 69.6819   3
  -4  -4  10 412.515 75.6195   5
  -4   4  10 330.652 57.1658   4
   4   4  -9 410.665 72.3712   3
  -4   4   9 486.253 104.855   3
  -4  -4   9 490.447 83.3437   5
  -4   4   9 380.272 55.5323   4
   4   4  -8 1440.54 129.616   3
  -4  -4   8 1884.02 147.679   5
  -4   4   8 1937.80 192.330   3
  -4   4   8 1378.68 101.502   4
   4   4  -7 6.05209 18.8857   3
  -4   4   7-11.1695 26.1677   3
  -4  -4   7 22.2049 24.9338   5
  -4   4   7-11.0656 11.8012   4
  -4  -4   6 2921.47 196.799   1
  -4  -4   6 3339.19 173.327   5
   4  -4  -6 3004.89 185.708   3
  -4   4   6 3303.38 223.939   3
  -4   4   6 2878.73 131.613   4
  -4   4   5 382.731 74.1299   3
  -4  -4   5 384.403 66.4242   1
  -4   4   5 437.513 54.6837   1
   4   4  -5 445.272 79.6985   5
  -4  -4   5 476.064 62.4091   5
  -4   4   5 454.489 50.0772   4
   4  -4  -5 526.963 74.8492   3
   4  -4  -4 4398.56 120.252   2
  -4  -4   4 4500.87 217.347   1
  -4   4   4 4746.30 185.879   1
  -4   4   4 4997.77 201.975   5
  -4  -4   4 4887.64 191.043   5
   4   4  -4 5223.50 254.352   5
  -4   4   4 4752.14 244.518   3
   4  -4  -4 4901.94 214.618   3
  -4   4   4 4582.55 164.326   4
   4  -4  -3 67.6201 27.7635   3
   4  -4  -3 31.5619 12.8797   2
  -4   4   3 40.0870 20.2370   1
   4   4  -3 60.4632 31.9965   5
  -4  -4   3 82.5728 31.9865   5
  -4   4   3 42.6010 17.2036   5
  -4   4   3 34.2017 15.9780   4
   4  -4  -2 692.049 59.2380   2
  -4   4   2 777.724 76.2211   1
  -4  -4   2 664.377 68.2685   1
  -4   4   2 723.107 69.7013   5
   4   4  -2 730.716 78.3947   5
  -4  -4   2 758.265 70.3384   5
   4  -4  -2 669.955 67.7131   3
  -4   4   2 752.511 67.5114   4
  -4   4   1 259.528 48.4842   3
  -4  -4   1 197.806 35.5764   1
  -4   4   1 293.869 53.8955   1
  -4   4   1 275.625 42.0196   5
  -4  -4   1 323.648 51.1484   5
   4   4  -1 247.605 45.0877   5
  -4   4   1 298.659 45.8533   4
  -4   4   0 420.855 68.2147   1
  -4  -4   0 270.453 35.8563   1
   4   4   0 128.645 33.0227   5
  -4   4   0 149.538 31.1498   5
  -4   4   0 485.244 62.2231   3
  -4  -4   0 356.271 55.5572   5
   4  -4   0 317.663 52.5591   4
   4  -4   1 7224.87 256.743   1
  -4   4  -1 6986.40 263.218   1
  -4  -4  -1 6279.82 146.815   1
   4   4   1 6741.33 217.710   5
  -4  -4  -1 6985.75 236.266   5
  -4   4  -1 7056.39 216.441   5
  -4  -4  -1 6915.54 139.254   4
   4  -4   1 7343.13 234.166   4
  -4   4  -1 6827.89 213.516   3
  -4   4  -2 2857.53 175.527   1
   4  -4   2 2473.78 151.524   1
   4  -4   2 2851.85 136.084   5
   4   4   2 2601.64 130.072   5
  -4   4  -2 2609.82 136.700   5
   4  -4   2 2631.80 138.461   4
  -4   4  -2 2421.72 108.197   3
   4   4   3 235.962 50.8690   3
   4  -4   3 231.124 48.0725   1
  -4   4  -3 260.255 60.1359   1
  -4   4  -3 170.243 37.1629   5
   4   4   3 245.264 39.6543   5
   4  -4   3 176.865 40.2194   4
  -4   4  -3 237.187 24.7338   3
   4  -4   3 273.606 40.2467   5
  -4   4  -4 2910.98 199.175   1
  -4  -4  -4 2675.38 131.702   2
   4   4   4 2950.49 142.195   5
   4  -4   4 3075.76 137.975   5
  -4   4  -4 2852.77 170.717   5
   4   4   4 2889.79 185.820   3
   4  -4   4 2961.96 161.197   4
  -4  -4  -5 5606.08 189.096   2
  -4   4  -5 5419.12 289.738   1
   4   4   5 5274.88 201.101   5
  -4   4  -5 5789.27 268.063   5
   4  -4   5 5745.62 195.501   5
   4   4   5 5672.77 276.227   3
   4  -4   5 5767.23 241.055   4
   4   4   6 503.949 87.0388   3
  -4  -4  -6 504.516 53.8517   2
   4   4   6 471.753 60.4243   5
   4  -4   6 583.016 62.6658   5
  -4   4  -6 594.125 90.6707   5
   4  -4   6 592.101 80.8419   4
  -4   4  -7 1480.09 153.439   5
   4  -4   7 1495.77 102.619   5
   4  -4   7 1532.71 134.722   4
   4   4   7 1427.50 152.581   3
  -4   4  -8 2280.39 201.750   5
   4  -4   8 2298.14 131.808   5
   4  -4   8 2502.99 179.915   4
   4   4   8 2532.51 214.463   3
   4   4   9 69.1847 43.6558   3
   4  -4   9 68.2797 27.2869   5
   4  -4   9 67.2479 34.3966   4
   4  -4  10 944.933 92.9111   5
   4  -4  10 861.951 113.546   4
   4   4  10 1220.01 162.399   3
   4   4  11-14.1350 51.3509   3
   4  -4  11-11.0733 15.8197   5
   4  -4  11-60.1038 45.1768   4
   4   4  12 36.2840 42.0419   3
   4  -4  12-9.53161 15.2598   5
   4  -4  12 37.5616 35.7686   4
   4   4  13 226.672 85.6682   3
   4  -4  13 226.480 52.2847   5
  -4   5  13 87.6049 59.2378   3
  -4  -5  13 66.4706 44.1599   5
  -4   5  12 142.151 76.4562   3
  -4  -5  12 39.3502 24.9720   5
  -4   5  11 13.2416 38.5857   3
  -4  -5  11 112.881 47.1973   5
  -4   5  10 928.274 149.386   3
  -4  -5  10 905.790 110.686   5
  -4   5   9 596.775 116.762   3
   4   5  -9 587.626 88.6848   3
  -4  -5   9 580.530 83.8658   5
  -4   5   9 605.816 65.3912   4
   4   5  -8 1467.85 134.514   3
  -4   5   8 1449.51 109.658   1
  -4  -5   8 1526.44 131.015   5
  -4   5   8 1633.09 182.702   3
  -4   5   8 1455.92 97.8250   4
  -4   5   7 480.148 98.9064   3
   4   5  -7 524.156 80.6407   3
  -4   5   7 485.536 64.0748   1
  -4  -5   7 527.660 78.3170   5
  -4   5   7 434.222 54.6955   4
  -4   5   6 1392.81 105.802   1
  -4  -5   6 1533.41 120.583   5
  -4   5   6 1439.33 160.930   3
  -4   5   6 1354.49 93.7691   4
  -4   5   5 297.723 67.2336   3
  -4  -5   5 333.810 64.4418   1
  -4   5   5 440.608 59.2023   1
  -4  -5   5 500.456 68.6958   5
  -4   5   5 343.613 46.9713   4
  -4   5   4-19.1855 38.6460   3
   4  -5  -4 37.1220 12.5846   2
  -4  -5   4 47.1295 25.1788   1
  -4   5   4 53.9950 30.6727   1
  -4  -5   4-15.0670 20.1634   5
  -4   5   4 26.0660 17.8463   4
  -4   5   3 12.4636 26.4911   3
  -4   5   3 25.6053 26.7589   1
  -4  -5   3 20.4055 19.6178   1
   4  -5  -3 30.7448 19.7359   2
  -4  -5   3 3.27512 14.6956   5
   4  -5  -3-15.5875 37.1925   4
  -4   5   3 3.07627 11.9919   4
  -4   5   2 2651.74 156.953   1
  -4  -5   2 2890.57 156.188   5
  -4   5   2 2455.98 171.364   3
   4  -5  -2 2577.98 149.746   4
  -4   5   1 753.264 86.1414   1
  -4  -5   1 531.109 57.6094   1
  -4  -5   1 701.757 76.8251   5
   4  -5  -1 639.555 74.0339   4
  -4  -5   0 350.054 40.7983   1
  -4   5   0 366.440 62.7371   1
  -4   5   0 340.393 51.1484   5
   4  -5   0 380.120 58.2098   4
  -4  -5   0 427.017 65.0612   5
  -4  -5   0 348.244 37.8634   4
  -4  -5  -1 2455.04 99.7393   1
  -4   5  -1 2722.42 181.267   1
   4  -5   1 2782.90 169.398   1
  -4   5  -1 2814.95 151.753   5
  -4   5  -1 2910.59 154.417   3
  -4  -5  -1 2841.28 95.3110   4
   4  -5   1 2993.11 156.744   4
  -4   5  -2 1369.97 134.012   1
   4  -5   2 1387.49 109.904   5
  -4   5  -2 1193.12 104.872   5
   4   5   2 1455.24 130.606   3
   4  -5   2 1346.58 108.847   4
  -4  -5  -2 1228.24 54.9175   4
  -4   5  -2 1236.65 89.9988   3
   4   5   3 485.542 82.6607   3
  -4   5  -3 422.368 80.3363   1
   4  -5   3 475.212 63.6028   5
  -4   5  -3 416.415 63.2719   5
   4  -5   3 438.367 64.9948   4
  -4   5  -3 360.170 42.0732   3
   4   5   4 596.036 90.3919   3
  -4  -5  -4 710.344 71.9236   2
  -4   5  -4 715.469 108.271   1
   4  -5   4 775.644 77.1692   5
  -4   5  -4 696.571 39.2984   3
   4  -5   4 731.873 85.6069   4
  -4  -5  -5 588.954 61.0622   2
   4   5   5 444.091 84.2007   3
  -4   5  -5 494.626 95.5092   1
   4  -5   5 606.309 70.6132   5
   4  -5   5 637.056 83.7446   4
   4   5   6-24.9097 39.8851   3
  -4  -5  -6 3.85954 11.1312   2
   4  -5   6-13.3429 14.6189   5
   4  -5   6-22.2110 30.2672   4
   4   5   7 13.7338 27.5005   3
   4  -5   7 23.2980 18.9857   5
   4  -5   7-13.0818 32.8314   4
   4   5   8 649.394 121.535   3
   4  -5   8 674.178 77.6932   5
   4  -5   8 677.556 96.7475   4
   4   5   9 57.7130 45.9780   3
   4  -5   9 103.232 28.9025   5
   4  -5   9 55.5960 40.6327   4
   4   5  10 73.4396 51.6869   3
   4  -5  10 60.7415 27.2714   5
   4  -5  10 113.644 47.6787   4
   4   5  11 69.6824 55.0020   3
   4  -5  11 41.2358 25.8705   5
   4  -5  11 7.88226 31.0537   4
   4  -5  12 60.3114 31.2596   5
  -4   6  11 757.181 154.208   3
  -4  -6  11 718.193 101.904   5
  -4   6  10 345.269 101.699   3
  -4  -6  10 327.560 72.0321   5
  -4   6   9-28.3668 53.2137   3
  -4  -6   9 96.2120 45.6197   5
  -4   6   8 588.574 118.412   3
  -4  -6   8 651.932 89.3993   5
  -4   6   8 531.139 68.2046   1
  -4   6   7-43.6515 48.5179   3
  -4   6   7 33.1756 24.2594   1
  -4  -6   7-14.5475 21.8778   5
  -4   6   6 539.768 105.061   3
  -4   6   6 658.836 77.9789   1
  -4  -6   6 696.568 90.0481   5
  -4   6   6 500.346 63.6114   4
  -4   6   5 443.077 88.1340   3
  -4  -6   5 489.604 74.3159   5
  -4   6   5 512.132 69.8662   1
   4  -6  -5 490.619 32.4819   2
  -4   6   4-53.0272 42.9676   3
   4  -6  -4 9.63513 12.6480   2
  -4   6   4-4.34846 25.4136   1
  -4  -6   4 6.30840 24.9057   5
  -4   6   3 425.215 82.5003   3
   4  -6  -3 430.010 52.0290   2
  -4  -6   3 407.284 64.5547   1
  -4   6   3 445.014 69.6009   1
  -4  -6   3 526.714 75.5671   5
   4  -6  -3 319.660 57.4186   4
  -4  -6   2 695.821 76.9142   1
  -4   6   2 719.064 92.7231   1
  -4  -6   2 769.396 92.8651   5
  -4   6   2 725.300 101.345   3
   4  -6  -2 622.284 79.8896   4
  -4  -6   2 701.361 69.1614   4
  -4   6   1 96.8179 36.4457   1
  -4   6   1 117.009 34.3134   3
  -4  -6   1 84.9231 37.5995   5
   4  -6  -1 138.509 42.3770   4
  -4   6   0 1727.21 153.955   1
  -4  -6   0 1601.47 99.5166   1
   4   6   0 1664.88 145.442   3
  -4   6   0 1476.72 129.989   3
   4  -6   0 1686.18 126.542   4
  -4   6  -1 2.07814 28.3535   1
   4   6   1 52.0779 32.4948   3
   4  -6   1 91.9028 35.6557   4
  -4  -6  -1 50.3130 17.8353   4
  -4   6  -2-20.3808 38.6700   1
  -4   6  -2 0.41540 17.1487   3
   4   6   2 52.2700 34.1903   3
   4  -6   2 17.7665 18.0540   4
  -4   6  -3 34.7428 33.3705   1
   4   6   3-12.8379 29.8541   3
  -4   6  -3-12.4273 22.6456   3
   4  -6   3-6.46575 23.1173   4
   4  -6   3-1.52908 23.9986   5
  -4   6  -4 284.537 75.6320   1
   4   6   4 374.105 78.0463   3
   4  -6   4 367.294 65.5685   4
   4  -6   4 326.627 60.3031   5
  -4   6  -4 309.589 37.5102   3
   4   6   5 534.317 101.789   3
  -4  -6  -5 523.957 59.0275   2
   4  -6   5 600.594 79.1854   5
   4  -6   5 516.218 79.5852   4
   4   6   6 768.396 124.660   3
   4  -6   6 692.425 84.3362   5
   4  -6   6 790.198 100.695   4
   4   6   7 19.3330 37.8216   3
   4  -6   7 38.7962 29.0679   5
   4  -6   7-12.4778 35.2390   4
   4   6   8 81.0590 69.3458   3
   4  -6   8 43.2441 25.3777   5
   4  -6   8-31.9753 33.4744   4
   4  -6   9-1.14035 17.7042   5
   4  -6   9-14.5303 29.6992   4
   4  -6  10 97.9450 41.8796   5
   4  -6  11 30.1050 28.1275   5
  -4   7   9 425.415 108.060   3
  -4  -7   9 349.534 72.2451   5
  -4   7   8-40.7599 53.4097   3
  -4  -7   8 32.4415 28.3756   5
  -4   7   7 55.7827 45.7877   3
  -4  -7   7 32.9397 30.6077   5
  -4   7   6 93.9013 49.2987   3
  -4   7   6 182.092 47.7504   1
  -4  -7   6 197.454 52.9770   5
  -4   7   5 27.3693 33.6639   3
  -4   7   5 60.9553 28.6721   1
  -4  -7   5 54.4641 24.8309   4
  -4   7   4 45.7342 31.3460   1
  -4  -7   4 59.6919 30.6758   5
  -4  -7   4 33.4618 23.9048   4
  -4   7   3 28.0836 22.7949   1
  -4   7   3-42.8179 48.6632   3
  -4  -7   3-4.92574 19.8716   4
  -4  -7   3 42.1442 34.7962   5
  -4   7   2-4.44779 29.3816   1
  -4   7   2-5.57055 23.9067   3
   4   7  -2-18.3467 25.9443   3
  -4  -7   2-4.57867 13.8302   4
  -4  -7   2-33.2920 37.8084   5
   4  -7  -2-18.4114 35.0515   4
  -4   7   1-22.2403 29.6402   1
  -4   7   1-50.6672 35.5465   3
   4   7  -1 37.8151 29.9947   3
  -4  -7   1 31.7919 22.2171   4
   4  -7  -1 30.7141 29.2057   4
  -4   7   0 56.5309 33.2889   1
  -4   7   0 70.1967 34.5925   3
   4   7   0 160.151 59.3883   3
   4  -7   0 118.723 45.0492   4
  -4   7  -1-3.57207 40.9161   1
   4   7   1 27.6090 29.3722   3
  -4   7  -1-17.4250 27.6778   3
   4  -7   1-2.07923 20.4543   4
  -4   7  -2 347.717 85.8440   1
  -4   7  -2 354.125 62.6537   3
   4   7   2 338.409 83.0227   3
   4  -7   2 424.649 72.3003   4
   4   7   3 30.7083 39.5054   3
   4  -7   3 28.9184 30.7814   4
   4   7   4 36.4182 46.2172   3
   4  -7   4 85.6283 38.8213   4
   4  -7   5-40.6052 30.6329   4
   4  -7   5-66.0880 39.0192   5
   4   7   6-68.6940 57.6059   3
   4  -7   6 64.3665 36.5685   4
   4  -7   6-10.7201 33.3420   5
   4   7   7 48.1472 43.1642   3
   4  -7   7 21.6136 26.1483   4
   4  -7   7 58.9152 33.5488   5
   4  -7   8-19.5202 25.5953   5
   4  -7   9 582.652 91.5920   5
  -4  -8   8 42.7198 36.8249   4
  -4   8   7-131.992 68.3459   3
  -4  -8   7 48.2611 30.7002   4
  -4   8   6-95.6366 62.8867   3
  -4  -8   6 4.55729 23.1882   4
   4   8  -5-13.5119 23.6897   3
  -4   8   5-24.9119 37.4278   3
  -4  -8   5 38.2980 24.5443   4
  -4   8   4 157.825 61.2125   3
   4   8  -4 167.433 57.2483   3
  -4  -8   4 152.594 39.8412   4
  -4   8   3-19.6149 41.3250   3
   4   8  -3 108.594 42.7724   3
  -4  -8   3 143.507 59.9922   5
  -4   8   2 121.272 54.1244   1
  -4   8   2 52.5128 38.1036   3
   4   8  -2 154.161 56.2177   3
   4  -8  -2 89.4453 40.2144   4
  -4   8   1 11.9948 26.2742   1
  -4   8   1-43.3590 46.9615   3
   4   8  -1 32.4538 31.5112   3
   4  -8  -1-18.2090 32.9563   4
  -4   8   0 643.614 116.791   1
   4   8   0 493.636 99.1190   3
   4  -8   0 601.719 93.0021   4
   4   8   1-52.6661 37.9648   3
   4  -8   1-23.4566 27.6379   4
   4   8   2 72.1142 45.5543   3
   4  -8   2 95.1481 40.1193   4
   4   8   3-36.0849 46.1320   3
   4  -8   3 68.2201 41.9019   4
   4  -8   4 238.207 63.6188   4
   4   9  -2 57.2732 45.4481   3
   4   9  -1 24.9698 30.8551   3
  -5   0  18 76.8316 46.4525   3
  -5   0  17-0.19000 36.5255   3
  -5   0  17 9.07732 49.2439   5
  -5   0  16 159.680 63.1677   3
  -5   0  16 173.248 80.8905   5
  -5   0  15 133.121 58.9355   3
  -5   0  15 126.274 65.2066   5
  -5   0  14 428.890 92.7795   3
  -5   0  14 546.951 125.154   5
  -5   0  13-4.40679 30.1020   3
  -5   0  13 21.7406 42.8132   5
  -5   0  12 3639.97 248.447   3
  -5   0  12 3898.81 296.102   5
  -5   0  11 1.79247 25.8027   3
  -5   0  10 22846.1 615.719   3
   5   0 -10 23036.1 636.321   3
  -5   0   9 4.03204 23.4738   3
   5   0  -9 14.8037 22.5286   3
  -5   0   8 2955.86 183.903   3
   5   0  -8 3047.41 194.234   3
   5   0  -7 8.43381 16.3660   3
   5   0  -6 7734.94 286.574   3
   5   0  -5 10.6536 18.6552   3
   5   0  -4 24929.3 507.027   3
   5   0  -3-0.33748 8.29337   3
   5   0  -2 31209.9 535.703   3
  -5   0   1-13.2762 20.2108   2
  -5   0   1-6.43909 12.4560   5
  -5   0   1-22.5046 18.9566   4
  -5   0   0 67745.6 928.175   2
  -5   0   0 65634.3 806.126   5
  -5   0   0 67133.6 873.254   4
   5   0   0 65794.7 901.218   4
  -5   0  -1 2.75107 15.2057   2
  -5   0  -1-10.7481 13.2271   1
  -5   0  -1-4.40443 8.36349   4
   5   0   1 8.14354 9.90693   4
  -5   0  -2 238.206 31.0987   1
  -5   0  -2 308.081 41.0917   2
  -5   0  -2 266.581 29.7692   4
   5   0   2 271.889 28.6633   4
  -5   0  -3-14.2146 16.3179   1
   5   0   3-4.92526 13.7761   2
   5   0   3-5.75106 14.6758   1
  -5   0  -3 15.7200 19.1664   2
   5   0   3-0.43250 11.3122   4
  -5   0  -4 6779.48 216.186   1
   5   0   4 7689.71 205.284   1
   5   0   4 6867.48 225.305   2
   5   0   4 6842.46 190.200   3
   5   0   4 7393.57 187.305   4
   5   0   5 54.1379 23.3023   1
   5   0   5 68.1682 26.6436   2
  -5   0  -5 46.3568 26.6573   1
   5   0   5 53.0478 21.5672   3
   5   0   5 37.2633 20.3549   4
   5   0   6 5669.58 222.481   2
   5   0   6 5820.43 202.240   1
   5   0   6 5396.45 208.061   5
   5   0   6 5970.32 207.447   3
   5   0   6 5506.50 183.574   4
   5   0   7 9.18236 14.3528   3
   5   0   7-11.5871 25.5264   5
   5   0   7-2.33400 14.9905   2
   5   0   7-24.5680 20.6324   1
   5   0   8 206.815 45.5121   3
   5   0   8 237.917 48.7534   5
   5   0   8 236.236 49.4577   2
   5   0   8 234.430 44.9666   1
   5   0   9-9.71094 27.6431   3
   5   0   9-15.7514 25.6064   5
   5   0   9 26.8203 25.5546   2
   5   0   9 9.44997 18.2233   1
   5   0  10 125.618 37.3342   3
   5   0  10 159.775 44.7787   5
   5   0  10 235.280 47.7428   1
   5   0  11 9.32164 24.8534   3
   5   0  11-11.4242 22.9733   5
   5   0  12 192.905 54.5249   3
   5   0  12 211.013 61.9217   5
   5   0  13-22.4470 29.3976   3
   5   0  13-46.3353 44.9073   5
   5   0  15 42.8522 24.0136   4
  -5   1  17 10.8691 38.9228   3
  -5  -1  17 34.8837 37.8172   3
  -5   1  16 241.518 79.5134   3
  -5  -1  16 239.084 71.6141   3
  -5   1  16 157.243 64.1962   5
  -5  -1  16 106.573 48.5810   5
  -5   1  15-23.9260 34.8092   3
  -5  -1  15-3.39891 24.2025   3
  -5  -1  15-17.6125 35.6851   5
  -5   1  14-18.4343 59.2514   3
  -5  -1  14 66.2009 43.9019   3
  -5  -1  14 2.73940 35.3946   5
  -5  -1  13 22.7727 22.1243   3
  -5   1  13-35.6156 43.5776   3
  -5  -1  13-75.3294 62.6275   5
  -5  -1  12 405.395 79.8560   3
  -5   1  12 381.783 79.9411   3
  -5  -1  12 245.260 76.8751   5
  -5  -1  11 904.425 111.411   3
  -5  -1  11 1126.09 149.160   5
  -5   1  11 916.619 124.396   3
   5   1 -11 1096.64 127.168   3
   5  -1 -10 57.9124 37.8238   3
   5   1 -10 87.0045 43.3778   3
  -5   1  10 10.3966 36.4704   3
  -5  -1  10 130.362 43.8754   3
  -5  -1  10 157.040 59.2529   5
  -5  -1   9 944.018 104.656   3
  -5  -1   9 873.564 118.699   5
   5  -1  -9 948.106 113.871   3
  -5   1   9 868.615 111.242   3
   5   1  -9 926.016 109.703   3
  -5  -1   8 4058.62 203.943   3
   5  -1  -8 4180.25 231.762   3
   5   1  -8 3665.36 209.433   3
  -5  -1   7 495.202 69.0797   3
   5   1  -7 597.964 79.9307   3
   5  -1  -7 618.683 86.1633   3
  -5  -1   6 36822.4 682.678   3
   5   1  -6 37537.9 724.501   3
   5  -1  -6 38039.9 749.557   3
   5  -1  -5 66.6373 27.5343   3
   5   1  -5 53.5925 23.8698   3
   5   1  -4 8617.50 265.427   3
  -5  -1   4 8746.43 273.615   5
   5  -1  -4 8707.91 278.070   3
  -5   1   3 1127.20 86.2150   3
  -5   1   3 1115.40 64.5148   2
  -5  -1   3 1131.20 83.6649   5
   5   1  -3 1047.88 88.8645   5
   5  -1  -3 1071.51 86.1882   3
  -5   1   2 290.144 39.7544   3
   5  -1  -2 214.367 34.8220   3
  -5   1   2 295.958 38.4605   2
   5   1  -2 227.025 38.1176   5
  -5  -1   2 239.429 37.4667   5
  -5   1   2 175.374 28.3350   4
  -5   1   1 4641.13 149.156   3
   5  -1  -1 4427.84 151.093   3
  -5   1   1 4943.89 149.812   2
   5  -1  -1 4480.61 145.162   2
   5   1  -1 4568.49 147.918   5
  -5  -1   1 4580.92 124.136   5
  -5   1   1 4503.13 141.327   4
   5  -1   0 73383.7 981.329   3
   5  -1   0 72726.9 1011.30   2
  -5   1   0 74187.2 1018.91   2
  -5   1   0 71784.5 1009.53   1
   5   1   0 72724.9 948.576   5
  -5  -1   0 74544.2 911.114   5
  -5   1   0 70662.3 975.137   4
  -5  -1   0 74064.0 954.341   4
  -5   1  -1 16387.1 344.450   2
   5  -1   1 15551.3 276.226   3
  -5   1  -1 15992.4 323.291   1
  -5  -1  -1 16081.1 337.866   2
  -5  -1  -1 16527.0 248.624   5
  -5   1  -1 15565.9 220.914   5
   5   1   1 15077.1 242.691   5
  -5   1  -1 14888.4 297.415   4
   5  -1   1 16275.4 304.089   4
  -5  -1  -1 15362.6 246.916   4
  -5  -1  -2 10302.8 256.065   2
   5  -1   2 9253.89 246.427   1
  -5   1  -2 9996.61 255.433   1
  -5  -1  -2 9959.44 194.858   1
   5  -1   2 10134.1 153.415   5
  -5   1  -2 10654.4 189.452   5
   5   1   2 10015.9 171.676   5
   5  -1   2 10336.1 232.540   4
  -5  -1  -2 9543.96 180.503   4
   5   1   2 10073.3 193.303   4
  -5  -1  -3 3183.96 136.508   2
  -5   1  -3 3035.52 140.684   1
  -5  -1  -3 3172.51 108.145   1
   5  -1   3 3148.88 136.338   1
   5   1   3 3209.25 141.222   2
   5   1   3 3191.95 91.3019   5
   5  -1   3 3071.12 75.4455   5
   5  -1   3 3297.97 125.270   4
   5   1   3 3204.81 91.4625   4
  -5  -1  -4 41650.5 696.815   2
  -5  -1  -4 42800.0 642.579   1
  -5   1  -4 44513.6 750.757   1
   5   1   4 40863.5 700.029   2
   5   1   4 43383.7 611.666   1
   5  -1   4 41657.8 694.577   1
   5  -1   4 41462.0 581.272   5
   5   1   4 43238.5 687.559   3
   5  -1   4 42974.7 586.829   3
   5  -1   4 43596.5 671.423   4
   5   1   4 40332.2 575.544   4
  -5   1  -5 1162.90 105.181   1
   5   1   5 1287.75 71.4993   1
   5  -1   5 1521.94 105.172   1
   5   1   5 1350.82 95.8106   2
   5  -1   5 1553.70 80.9495   5
   5   1   5 1421.86 100.263   3
   5   1   5 1403.37 68.7093   4
   5  -1   5 1538.00 98.2105   4
   5  -1   5 1285.63 73.4498   3
   5  -1   6 2308.93 148.984   2
   5   1   6 2197.47 128.759   2
   5   1   6 2450.38 110.173   1
  -5   1  -6 2246.91 156.627   1
   5  -1   6 2416.99 141.426   1
   5  -1   6 2451.48 119.887   5
   5  -1   6 2248.56 109.055   3
   5  -1   6 2266.94 125.762   4
   5   1   6 2392.54 101.065   4
   5   1   6 2299.06 139.280   3
   5  -1   7 13.0592 11.3172   3
   5   1   7 33.0153 18.6769   3
   5   1   7 52.4791 23.9523   2
   5   1   7 41.4746 17.7233   1
   5  -1   7 38.3495 24.6357   2
   5  -1   7 62.1699 29.0938   1
   5  -1   7 49.9745 19.5626   5
   5   1   7 56.4527 16.1239   4
   5   1   8 3078.35 168.342   2
   5   1   8 3069.48 144.925   1
   5  -1   8 3191.90 179.856   1
   5  -1   8 3343.36 171.799   5
   5   1   8 3159.09 191.082   3
   5  -1   8 3228.63 156.639   3
   5   1   9 799.900 88.8512   2
   5   1   9 731.076 74.9932   1
   5  -1   9 780.055 89.4201   5
   5   1   9 765.216 99.4747   3
   5  -1   9 794.314 83.3406   3
   5   1  10 1758.49 138.954   2
   5   1  10 1856.26 126.056   1
   5  -1  10 1948.91 148.803   5
   5   1  10 1934.47 168.687   3
   5  -1  10 1812.19 132.344   3
   5   1  11 9.58050 25.8361   3
   5  -1  11 20.5530 16.4936   3
   5   1  11 0.67796 18.5852   1
   5  -1  11 21.6524 25.8378   5
   5   1  12 564.516 104.127   5
   5  -1  12 643.957 95.9527   5
   5  -1  12 631.931 89.3166   3
   5   1  12 736.682 115.659   3
   5   1  13 225.670 69.9706   3
   5   1  13 276.282 75.8169   5
   5  -1  13 234.874 60.8902   5
   5   1  14 115.284 55.4063   3
   5  -1  15 237.264 60.9662   4
  -5   2  16 36.0865 45.1997   3
  -5  -2  16 24.6431 47.5320   5
  -5   2  15-13.2663 35.1686   3
  -5  -2  15 17.3215 36.2019   5
  -5   2  14 60.5802 30.5781   3
  -5  -2  14 45.6152 42.2197   5
  -5   2  13 362.777 92.5485   3
  -5  -2  13 372.300 90.7525   5
  -5  -2  12 4915.19 316.577   5
  -5   2  12 4184.61 295.917   3
  -5   2  11 474.955 97.2827   3
   5   2 -11 568.209 92.9773   3
  -5  -2  11 585.875 104.614   5
  -5  -2  10 1323.30 147.452   5
  -5   2  10 1255.88 146.375   3
   5   2 -10 1163.41 125.698   3
  -5  -2   9 2400.51 189.074   5
  -5   2   9 2128.59 182.304   3
   5   2  -9 2135.08 164.893   3
   5  -2  -9 2131.97 175.250   3
   5   2  -8 5728.88 263.489   3
  -5  -2   8 6033.91 289.156   5
  -5   2   8 5488.78 286.799   3
   5  -2  -8 5743.15 275.320   3
   5  -2  -7 49.2329 26.9164   3
   5   2  -7 37.4306 22.2179   3
   5   2  -6 9389.26 312.729   3
  -5   2   6 9537.60 187.807   2
   5   2  -6 9470.45 370.872   5
   5  -2  -6 9457.46 334.105   3
   5   2  -5 559.055 70.2894   3
  -5   2   5 632.257 41.0200   2
   5   2  -5 739.913 93.7517   5
   5  -2  -5 593.635 76.1139   3
  -5   2   4 19561.2 316.856   2
   5   2  -4 18313.8 475.874   5
  -5   2   4 18653.7 457.338   3
   5  -2  -4 19252.6 454.650   3
  -5   2   4 18926.9 401.949   4
  -5   2   3 7503.67 177.517   2
  -5  -2   3 7349.76 216.957   5
   5   2  -3 7092.53 255.673   5
   5  -2  -3 7211.25 242.627   3
  -5   2   3 6935.91 244.462   3
  -5   2   3 6911.75 206.353   4
   5  -2  -2 623.926 50.0664   2
  -5  -2   2 750.103 58.4743   5
   5   2  -2 759.523 70.6923   5
  -5   2   2 628.801 64.7778   3
   5  -2  -2 713.016 66.0969   3
  -5   2   2 699.213 57.0867   4
  -5   2   1 3720.15 144.943   3
   5  -2  -1 3804.94 137.404   2
  -5   2   1 4115.79 156.233   1
  -5   2   1 3667.76 120.359   5
   5   2  -1 3799.73 143.055   5
  -5  -2   1 3769.36 120.003   5
   5  -2  -1 3940.95 146.886   3
  -5   2   1 4101.99 140.771   4
  -5   2   0 1313.35 71.6558   3
   5  -2   0 1287.08 82.6702   2
  -5   2   0 1293.54 86.7527   1
  -5   2   0 1280.02 60.3476   5
   5   2   0 1217.90 70.1661   5
  -5  -2   0 1330.85 66.7812   5
  -5   2   0 1322.49 78.8366   4
   5  -2   0 1373.68 73.6985   3
   5  -2   1 75.1811 15.1113   3
   5  -2   1 44.2523 20.8484   2
  -5   2  -1 68.6034 26.1432   1
   5   2   1 83.6094 19.0092   5
  -5   2  -1 72.4215 14.7507   5
  -5   2  -1 78.5473 22.9286   4
  -5  -2  -1 69.6471 19.0367   5
  -5  -2  -1 64.9143 10.6107   4
  -5  -2  -2 16075.3 220.827   1
  -5   2  -2 15642.7 370.255   1
  -5  -2  -2 15539.5 348.822   2
   5  -2   2 16141.4 271.130   5
  -5   2  -2 15494.9 291.196   5
   5   2   2 14973.6 281.837   5
  -5  -2  -3 313.803 42.5107   2
  -5   2  -3 320.209 52.7878   1
   5   2   3 308.154 33.0272   5
  -5   2  -3 282.160 38.3210   5
   5  -2   3 315.596 28.8420   5
  -5  -2  -4 887.391 73.6248   2
  -5   2  -4 818.741 88.9671   1
   5   2   4 802.220 57.0560   5
  -5   2  -4 758.998 70.3967   5
   5  -2   4 726.616 47.6950   5
   5   2   4 789.667 78.9228   3
   5   2   4 742.408 33.4925   4
  -5  -2  -5 4036.54 165.912   2
  -5   2  -5 4099.47 215.021   1
   5  -2   5 4459.51 202.237   1
  -5   2  -5 4051.13 184.707   5
   5  -2   5 4070.19 128.442   5
   5   2   5 3873.50 189.522   3
   5  -2   5 4078.27 175.496   4
   5   2   5 3957.51 93.6318   4
   5   2   6 38.1677 26.6366   3
   5  -2   6 49.7878 22.8668   1
  -5   2  -6 10.4591 26.7505   1
   5   2   6 46.5255 13.4400   1
   5  -2   6 37.5359 22.5316   2
   5  -2   6 37.5075 16.3592   5
   5   2   6 43.4921 11.0351   4
   5  -2   6 42.5061 20.4906   4
   5  -2   7 1792.69 67.1020   3
   5   2   7 1624.52 115.878   2
   5   2   7 1941.96 85.4025   1
   5  -2   7 2189.05 150.909   1
   5  -2   7 1770.97 103.028   5
   5  -2   7 1763.77 127.119   4
   5   2   7 1856.18 77.8869   4
   5   2   7 2091.35 153.346   3
   5  -2   8 209.014 26.9221   3
   5   2   8 264.716 64.0714   3
   5   2   8 241.501 47.5989   2
   5   2   8 214.962 32.0212   1
   5  -2   8 183.498 35.6947   5
   5   2   8 164.580 27.8703   4
   5  -2   9 5078.78 161.522   3
   5   2   9 5478.15 181.623   1
   5   2   9 4803.26 219.998   2
   5  -2   9 5370.11 216.038   5
   5   2   9 5447.64 292.446   3
   5   2   9 5124.15 167.651   4
   5  -2  10-5.35732 12.5148   3
   5   2  10-5.21256 25.2291   3
   5   2  10-14.6439 19.1683   1
   5   2  10 7.43235 13.8239   2
   5  -2  10 34.5232 28.6021   5
   5   2  10-3.13109 19.6374   4
   5   2  11 174.598 61.4109   3
   5   2  11 190.620 35.3755   4
   5   2  12 55.9031 33.2971   3
   5  -2  12 142.495 43.7784   5
   5   2  13 91.5816 45.7857   3
   5  -2  13 126.953 43.7918   5
   5   2  14 48.8921 36.8113   3
   5  -2  14 59.3870 33.2380   4
   5   2  15 308.854 96.5328   3
  -5   3  15 24.1882 39.5086   3
  -5  -3  15-45.0789 30.5261   5
  -5   3  14-33.0342 50.9018   3
  -5  -3  14 55.6979 47.1266   5
  -5   3  13 18.5749 33.6547   3
  -5  -3  13 78.3194 49.8781   5
  -5  -3  12 1356.89 158.488   5
  -5   3  12 1222.93 167.681   3
  -5  -3  11 1140.95 137.534   5
   5   3 -11 910.969 118.055   3
  -5   3  11 1206.92 159.450   3
  -5   3  10 517.663 102.360   3
   5   3 -10 393.531 72.7639   3
  -5  -3  10 548.756 93.6449   5
  -5   3   9 9.76862 28.5922   3
   5   3  -9-8.01989 21.3333   3
  -5  -3   9 53.8818 38.2524   5
   5   3  -8 1912.88 151.936   3
  -5  -3   8 2247.06 165.366   5
  -5   3   8 2036.21 183.292   3
   5   3  -7 3728.81 202.127   3
   5   3  -7 3844.01 255.359   5
  -5  -3   7 4006.77 209.273   5
  -5   3   7 3717.26 234.763   3
   5  -3  -7 3958.68 220.610   3
  -5   3   7 3522.29 174.592   4
   5   3  -6 6280.70 253.477   3
   5   3  -6 5913.72 300.372   5
  -5   3   6 6221.00 293.167   3
  -5   3   6 5990.94 217.369   4
   5  -3  -6 6181.39 270.657   3
   5   3  -5 798.914 100.597   5
  -5   3   5 806.297 98.2676   3
   5  -3  -5 915.067 96.6236   3
  -5   3   5 812.431 73.2291   4
   5   3  -4 320.125 59.8317   5
   5  -3  -4 429.159 63.1704   3
  -5   3   4 354.120 45.7887   4
   5  -3  -3 4615.83 141.212   2
   5   3  -3 5363.49 228.338   5
  -5   3   3 4946.93 218.767   3
  -5   3   3 4882.42 166.927   4
   5  -3  -3 4961.90 201.146   3
   5  -3  -2 10140.4 245.748   2
   5   3  -2 10955.8 314.094   5
  -5   3   2 10926.7 270.224   5
  -5   3   2 10988.2 321.090   3
   5  -3  -2 10243.9 285.002   3
  -5   3   2 11062.3 268.833   4
   5  -3  -1 2051.45 107.934   2
  -5   3   1 2317.73 127.483   1
  -5   3   1 2371.53 105.934   5
   5   3  -1 2384.37 125.295   5
   5  -3  -1 2185.20 109.421   3
  -5   3   1 2290.71 125.156   3
  -5   3   1 2214.38 111.715   4
   5  -3   0 3135.22 143.316   2
  -5   3   0 3381.95 160.883   1
   5   3   0 3270.61 136.291   5
  -5   3   0 3154.76 118.664   5
  -5   3   0 3088.68 130.722   3
   5  -3   0 3072.26 114.713   3
  -5   3   0 3527.60 149.832   4
   5  -3   1 21.2816 10.4935   3
  -5   3  -1 16.2241 14.5522   3
   5   3   1 6.61418 12.3827   5
  -5   3  -1 21.6451 13.3586   5
  -5  -3  -1 11.8720 6.84671   1
  -5   3  -2 5095.57 105.559   3
  -5   3  -2 5433.06 223.408   1
   5  -3   2 5693.58 167.568   5
  -5   3  -2 5315.83 172.196   5
   5   3   2 5150.58 166.206   5
  -5  -3  -3 9800.25 274.679   2
  -5   3  -3 10125.3 335.585   1
   5  -3   3 10799.0 237.972   5
   5   3   3 9826.95 242.611   5
  -5   3  -3 10145.6 276.945   5
  -5  -3  -4 3786.30 158.501   2
  -5   3  -4 3873.31 214.301   1
   5  -3   4 3948.42 192.951   1
   5   3   4 3682.16 142.272   5
  -5   3  -4 3725.57 176.980   5
   5  -3   4 3575.02 127.998   5
   5   3   4 4014.95 197.885   3
   5  -3   4 3868.33 174.976   4
   5   3   5 307.177 65.4802   3
   5  -3   5 397.662 65.6062   1
  -5  -3  -5 335.739 47.2834   2
  -5   3  -5 344.948 68.6476   1
   5   3   5 344.916 44.7522   5
  -5   3  -5 354.508 59.4198   5
   5  -3   5 419.071 45.0011   5
   5  -3   5 400.367 60.0298   4
  -5  -3  -6 3922.59 169.122   2
  -5   3  -6 4241.98 253.159   1
   5   3   6 4185.19 169.467   5
  -5   3  -6 3863.33 214.815   5
   5  -3   6 4112.50 148.786   5
   5   3   6 4165.69 227.489   3
   5  -3   6 4358.47 202.911   4
   5   3   7-18.3592 35.2015   3
  -5   3  -7 22.5006 25.1479   5
   5  -3   7 34.1433 17.7057   5
   5  -3   7 32.4201 20.7838   4
   5   3   7 42.2338 22.3880   5
   5  -3   8 5282.32 193.255   5
   5  -3   8 5408.28 253.317   4
   5   3   8 5352.78 102.235   4
   5   3   8 5799.67 302.276   3
   5   3   9-2.07482 24.6859   3
   5  -3   9 45.2592 22.4917   5
   5   3   9 39.7628 11.3307   4
   5   3  10 719.091 118.968   3
   5  -3  10 492.263 69.7986   5
   5  -3  10 666.544 94.8157   4
   5   3  11 22.3141 32.1319   3
   5  -3  11 40.1886 25.1201   5
   5  -3  11 1.24882 28.5338   4
   5   3  12 160.355 58.4779   3
   5  -3  12 132.543 35.0532   5
   5  -3  12 173.513 56.3337   4
   5   3  13-16.4402 36.8663   3
   5  -3  13-18.4355 27.6595   4
   5   3  14 9.56260 47.7419   3
  -5   4  14-6.24933 48.4376   3
  -5  -4  14-39.7734 38.1970   5
  -5   4  13 277.601 88.3083   3
  -5  -4  13 219.813 70.3672   5
  -5   4  12 714.652 132.364   3
  -5  -4  12 739.299 109.227   5
  -5   4  11 194.123 69.4222   3
   5   4 -11 250.879 63.3820   3
  -5  -4  11 219.617 59.2528   5
   5   4 -10 762.417 104.599   3
  -5  -4  10 786.505 104.108   5
  -5   4  10 959.158 146.709   3
  -5   4  10 727.217 83.8440   4
   5   4  -9 1387.03 137.854   3
  -5  -4   9 1410.08 131.690   5
  -5   4   9 1616.02 181.514   3
  -5   4   9 1291.82 108.248   4
   5   4  -8 392.414 70.8068   3
  -5   4   8 493.824 101.529   3
  -5  -4   8 436.487 70.0241   5
  -5   4   8 442.100 59.7950   4
  -5   4   7 70.3944 42.3849   3
   5   4  -7 101.313 38.9970   3
  -5  -4   7 79.4949 34.6650   5
  -5   4   7 91.2389 29.4727   4
  -5  -4   6 1083.08 118.826   1
  -5  -4   6 1095.34 100.497   5
  -5   4   6 1101.66 84.5615   4
  -5   4   6 1104.40 129.234   3
   5  -4  -6 1166.44 115.277   3
  -5   4   5 51.7193 40.0972   3
   5  -4  -5 113.354 36.6199   3
  -5  -4   5 71.8332 32.8509   1
  -5  -4   5 82.7155 31.0820   5
   5   4  -5 101.663 40.2907   5
  -5   4   5 83.9691 25.3070   4
  -5  -4   4 3796.05 200.687   1
   5  -4  -4 3827.17 122.344   2
  -5   4   4 3943.41 177.025   1
  -5   4   4 3968.06 183.361   5
   5   4  -4 4326.68 238.747   5
  -5  -4   4 4230.15 177.935   5
   5  -4  -4 4081.96 197.920   3
  -5   4   4 4075.57 227.587   3
  -5   4   4 4223.92 165.146   4
   5  -4  -3 98.9733 28.8924   3
   5  -4  -3 60.1021 19.0900   2
  -5   4   3 16.7102 18.2462   1
   5   4  -3 119.476 43.8123   5
  -5  -4   3 182.363 43.0657   5
   5  -4  -3-1.43397 32.3449   4
  -5   4   3 55.2265 21.5325   4
  -5   4   3 46.9938 21.4723   5
   5  -4  -2 2418.26 117.386   2
  -5  -4   2 2151.33 125.750   1
  -5   4   2 2472.48 139.980   1
  -5   4   2 2502.48 127.022   5
   5   4  -2 2411.44 151.902   5
  -5  -4   2 2550.22 130.470   5
   5  -4  -2 2400.91 130.487   3
  -5   4   2 2492.05 130.138   4
   5  -4  -2 2361.06 138.448   4
   5  -4  -1 12690.6 323.777   2
  -5  -4   1 12257.6 300.134   1
  -5   4   1 13454.7 366.189   1
  -5   4   1 13923.1 317.155   5
  -5  -4   1 13936.5 333.518   5
   5   4  -1 13698.6 364.144   5
  -5   4   1 13912.7 346.133   4
   5  -4  -1 13288.0 346.316   4
  -5   4   1 13216.4 360.471   3
   5  -4  -1 12511.1 303.731   3
  -5   4   0 279.518 46.6693   3
  -5  -4   0 362.375 37.2881   1
  -5   4   0 483.252 69.1476   1
  -5   4   0 348.163 45.6662   5
   5   4   0 335.563 48.9691   5
   5  -4   0 325.650 50.3793   4
  -5  -4   0 362.077 48.0649   5
  -5   4  -1 753.652 88.1675   1
  -5  -4  -1 678.926 37.9841   1
  -5  -4  -1 785.433 74.8591   5
  -5   4  -1 811.117 69.4707   5
   5   4   1 674.086 66.9211   5
   5  -4   1 803.949 77.6693   4
  -5   4  -1 750.458 65.1507   3
  -5  -4  -1 746.025 35.6488   4
  -5   4  -2 247.972 56.4756   1
   5  -4   2 303.453 55.5247   1
   5   4   2 267.494 42.1995   5
  -5   4  -2 230.009 38.1000   5
   5  -4   2 250.975 45.7603   4
   5  -4   2 275.700 43.6792   5
  -5   4  -2 252.439 30.2856   3
   5   4   3 292.462 54.0965   3
  -5   4  -3 386.780 73.4101   1
   5  -4   3 299.742 57.1941   1
   5   4   3 281.358 41.1536   5
  -5   4  -3 245.728 45.3234   5
   5  -4   3 258.791 47.1950   4
   5  -4   3 353.378 46.5474   5
   5   4   4-23.0723 34.1723   3
  -5  -4  -4-10.6132 13.3730   2
  -5   4  -4 10.1895 32.0446   1
  -5   4  -4 6.13547 15.7401   5
   5   4   4-0.76298 16.4768   5
   5  -4   4-20.2157 28.9607   4
   5  -4   4 10.6381 16.9792   5
   5   4   5 30.2195 30.6307   3
  -5  -4  -5 32.6796 22.2725   2
  -5   4  -5 34.0120 32.5084   1
   5  -4   5 23.8139 15.4950   5
  -5   4  -5 14.0992 23.5915   5
   5   4   5 2.38498 14.7165   5
   5  -4   5 7.67813 27.2532   4
   5   4   6 126.425 45.9230   3
  -5   4  -6 231.221 63.1263   1
  -5  -4  -6 255.203 43.3601   2
  -5   4  -6 177.308 48.2402   5
   5  -4   6 307.397 45.3656   5
   5  -4   6 270.455 56.6424   4
   5   4   6 280.082 47.1250   5
  -5   4  -7 3593.54 239.422   5
   5  -4   7 3691.18 162.029   5
   5  -4   7 3677.90 208.867   4
   5   4   7 3616.12 245.180   3
  -5   4  -8 63.6217 39.1385   5
   5  -4   8 164.133 39.0165   5
   5  -4   8 96.7515 33.8527   4
   5   4   9 242.970 77.4150   3
   5  -4   9 253.337 44.7955   5
   5  -4   9 248.462 60.3176   4
   5   4  10 108.829 55.9399   3
   5  -4  10 156.516 39.6270   5
   5  -4  10 178.081 50.9977   4
   5   4  11 526.319 113.079   3
   5  -4  11 536.664 70.8008   5
   5  -4  11 311.983 73.4276   4
   5   4  12 12.7600 36.6222   3
   5  -4  12 32.3356 23.9579   5
   5  -4  12 42.2561 40.3540   4
  -5   5  13 37.5889 47.9699   3
  -5  -5  13 29.4872 31.2543   5
  -5   5  12 9.19248 48.8161   3
  -5  -5  12-37.0066 37.8951   5
  -5   5  11 822.147 151.889   3
  -5  -5  11 588.801 104.007   5
  -5   5  10 162.456 65.7330   3
  -5  -5  10 118.170 49.9311   5
   5   5  -9 35.6139 18.4856   3
  -5   5   9 112.920 64.6963   3
  -5  -5   9 18.0823 30.2720   5
  -5   5   9 33.8890 26.3165   4
  -5   5   8 259.292 79.8091   3
   5   5  -8 206.157 54.7740   3
  -5  -5   8 217.098 53.3152   5
  -5   5   8 245.555 43.2863   4
   5   5  -7 3156.93 201.297   3
  -5   5   7 3364.34 172.608   1
  -5  -5   7 3428.57 191.311   5
  -5   5   7 3166.49 154.046   4
  -5   5   7 3259.21 249.005   3
  -5   5   6 1022.87 95.0083   1
  -5  -5   6 1079.51 102.692   5
  -5   5   6 1003.20 84.6766   4
  -5   5   6 953.966 133.327   3
  -5   5   5 136.065 49.8572   3
  -5  -5   5 107.038 40.7208   1
  -5   5   5 228.657 49.4656   1
  -5  -5   5 267.701 56.8553   5
  -5   5   5 154.797 33.7722   4
   5  -5  -4 1148.57 70.9806   2
  -5   5   4 1217.19 103.563   1
  -5  -5   4 1205.12 113.645   1
  -5  -5   4 1216.24 104.250   5
   5  -5  -4 1236.41 110.200   3
  -5   5   4 1152.32 92.3097   4
  -5   5   4 1090.49 125.195   3
   5  -5  -3 621.743 59.1981   2
  -5  -5   3 671.819 78.6450   1
  -5   5   3 725.000 84.0637   1
  -5  -5   3 729.741 76.8545   5
  -5   5   3 702.795 95.8836   3
  -5   5   3 718.882 75.9373   4
   5  -5  -3 581.325 74.2025   4
  -5   5   2 1118.05 106.100   1
  -5  -5   2 1222.12 102.626   5
  -5   5   2 1096.84 114.183   3
   5  -5  -2 1149.76 105.400   4
  -5  -5   1 439.004 50.9158   1
  -5   5   1 410.096 70.2837   1
  -5  -5   1 469.951 64.7750   5
   5  -5  -1 434.373 66.8704   4
  -5   5   0 2516.20 168.989   1
  -5  -5   0 2526.12 110.133   1
  -5  -5   0 2861.09 165.472   5
  -5   5   0 2505.66 138.036   5
  -5  -5   0 2587.17 101.557   4
  -5   5   0 2580.40 154.814   3
   5  -5   0 2680.58 152.988   4
  -5  -5  -1 1149.48 60.5849   1
  -5   5  -1 1260.43 125.336   1
  -5   5  -1 1204.78 98.6435   5
  -5  -5  -1 1299.00 56.8548   4
   5  -5   1 1268.41 106.363   4
  -5   5  -1 1200.46 96.7659   3
  -5   5  -2 887.725 110.940   1
  -5   5  -2 965.988 92.6911   5
   5   5   2 1043.96 111.598   3
  -5   5  -2 948.190 75.3513   3
   5  -5   2 890.771 91.1792   4
  -5   5  -3 1197.09 136.226   1
   5  -5   3 1249.87 104.641   5
  -5   5  -3 1212.18 112.909   5
   5   5   3 1428.68 138.453   3
   5  -5   3 1315.39 111.038   4
  -5   5  -3 1278.38 65.6335   3
  -5   5  -4 295.637 70.6798   1
  -5  -5  -4 385.304 55.7543   2
   5   5   4 430.375 81.1418   3
   5  -5   4 359.582 62.6774   4
   5  -5   4 408.676 60.0102   5
  -5  -5  -5 36.8385 21.5339   2
  -5   5  -5 51.6012 32.3835   1
   5   5   5 85.0302 40.0415   3
   5  -5   5 43.9828 20.7464   5
   5  -5   5 42.5693 31.7595   4
   5   5   6 143.458 50.0966   3
  -5  -5  -6 176.643 35.5607   2
   5  -5   6 183.005 40.0227   5
   5  -5   6 164.062 43.9408   4
   5   5   7-7.99628 36.6327   3
  -5  -5  -7-5.05057 13.5337   2
   5  -5   7-3.52013 14.8424   5
   5  -5   7-55.3372 39.7937   4
   5  -5   8 73.1427 26.7646   5
   5  -5   8 22.3340 32.1245   4
   5   5   9-31.4098 45.2380   3
   5  -5   9 32.5000 21.6155   5
   5  -5   9-6.66844 30.3776   4
   5   5  10 737.886 139.969   3
   5  -5  10 596.793 76.3099   5
   5  -5  10 650.610 103.404   4
   5   5  11-73.0603 50.0760   3
   5  -5  11-31.7910 27.4480   5
  -5   6  11-11.0765 43.0089   3
  -5  -6  11 117.799 55.2851   5
  -5   6  10 982.575 168.211   3
  -5  -6  10 946.958 116.614   5
  -5   6   9 135.957 73.5692   3
  -5  -6   9 165.258 52.7444   5
  -5   6   9 118.062 36.1997   1
  -5   6   8 10.4518 24.4789   3
  -5  -6   8 97.9180 45.1305   5
  -5   6   8 102.286 34.5959   1
  -5   6   7-3.09988 40.4673   3
  -5  -6   7 22.3694 22.9720   5
  -5   6   7 1.25947 19.5360   1
  -5   6   6-15.2482 35.7417   3
  -5   6   6 23.5063 21.3981   1
  -5  -6   6-3.29671 27.3590   5
  -5   6   5-25.3372 42.8296   3
  -5   6   5 21.8671 24.7712   1
  -5  -6   5-6.70031 27.4737   5
  -5   6   5 26.8625 16.9579   4
   5  -6  -4 1076.68 76.3596   2
  -5  -6   4 1024.38 107.558   1
  -5   6   4 1135.52 111.480   1
  -5  -6   4 1179.82 112.494   5
  -5   6   4 1104.10 135.679   3
  -5   6   3 281.641 65.2022   3
  -5   6   3 392.695 67.1635   1
  -5  -6   3 379.287 61.1636   1
  -5  -6   3 460.250 72.1731   5
   5  -6  -3 305.807 57.3053   4
   5  -6  -2 23.7669 18.7468   2
  -5   6   2 76.5424 40.9343   1
  -5  -6   2 11.2349 16.4312   1
  -5   6   2-9.49284 39.4055   3
  -5  -6   2 17.2710 27.1901   5
   5  -6  -2-42.1714 39.7689   4
  -5  -6   2-17.4233 19.9243   4
  -5   6   1 445.371 81.2188   1
   5  -6  -1 416.813 63.4064   2
  -5   6   1 374.287 68.6053   3
  -5  -6   1 615.950 84.3898   5
   5  -6  -1 470.217 71.9469   4
  -5   6   0 201.463 59.1369   1
  -5  -6   0 200.493 33.9170   1
  -5   6   0 193.516 46.3554   3
  -5  -6   0 231.251 32.8780   4
   5  -6   0 237.834 52.7348   4
  -5   6  -1 95.3311 37.2739   1
   5   6   1 129.665 49.2594   3
   5  -6   1 140.534 42.4005   4
  -5  -6  -1 131.287 22.1987   4
  -5   6  -2 130.695 49.6262   1
  -5   6  -2 118.413 34.8472   3
   5   6   2 149.892 50.3768   3
   5  -6   2 175.465 46.6545   4
  -5   6  -3 255.909 70.7140   1
  -5   6  -3 200.235 32.7378   3
   5   6   3 188.469 58.8924   3
   5  -6   3 267.364 56.9901   4
  -5   6  -4 17.4774 30.5046   1
  -5  -6  -4-0.20727 13.8700   2
   5   6   4-19.6772 21.1068   3
   5  -6   4-50.5231 38.6299   4
   5  -6   4 3.04900 23.0355   5
  -5   6  -5 268.770 78.6478   1
  -5  -6  -5 287.392 46.5119   2
   5   6   5 271.182 73.2874   3
   5  -6   5 308.992 62.7922   4
   5  -6   5 330.632 59.7752   5
   5   6   6 121.774 54.6298   3
   5  -6   6 102.868 41.2117   4
   5  -6   6 111.028 36.8660   5
   5   6   7-38.3730 40.0185   3
   5  -6   7 30.3553 27.2112   4
   5  -6   7 24.9650 24.0971   5
   5   6   8 34.3474 25.8993   3
   5  -6   8 27.7142 31.2656   4
   5  -6   8 58.7971 28.5169   5
   5  -6   9 568.066 80.3843   5
   5  -6  10 66.0770 35.4305   5
  -5   7   9 40.6395 50.8435   3
  -5   7   8 49.5803 46.6328   3
  -5  -7   8 58.5942 31.7323   5
  -5   7   7 22.4180 34.1895   3
  -5  -7   7 106.044 40.4365   5
  -5   7   6 1.65675 40.5571   3
  -5  -7   6 69.5380 38.7222   5
  -5   7   6 85.5603 34.4806   1
  -5   7   5-23.2477 35.5458   3
  -5   7   5 54.4299 31.1390   1
  -5  -7   5 65.0778 38.1050   5
  -5   7   4 15.0415 21.3606   1
  -5   7   4-29.8926 42.9685   3
  -5  -7   4 61.6119 24.8241   4
  -5  -7   4 19.9618 21.8977   5
  -5   7   3 49.2259 34.6912   1
  -5   7   3-7.61573 40.5873   3
  -5  -7   3 51.5605 20.6742   4
  -5  -7   3 80.7135 37.3825   5
  -5   7   2-4.99614 24.7238   1
  -5   7   2-37.3859 43.8929   3
  -5  -7   2-25.7751 16.8805   4
  -5  -7   2 2.12242 25.3042   5
   5  -7  -2-57.9521 38.3251   4
  -5   7   1 63.6077 40.3334   1
  -5   7   1 32.3637 22.5003   3
   5   7  -1 64.2777 37.0488   3
  -5  -7   1 97.2011 26.5209   4
  -5  -7   1 105.708 44.2960   5
   5  -7  -1 152.017 46.5603   4
  -5   7   0 23.8736 33.0278   1
  -5   7   0-17.8260 29.4261   3
   5   7   0 9.05816 28.2691   3
   5  -7   0 32.2855 28.2080   4
  -5   7  -1-43.4823 46.2769   1
  -5   7  -1 23.7958 28.4380   3
   5   7   1 33.6228 34.5620   3
   5  -7   1 28.8304 30.3037   4
  -5   7  -2 46.6916 33.7238   1
   5   7   2 182.728 66.5778   3
   5  -7   2 229.444 57.3535   4
  -5   7  -3 437.999 100.839   1
   5   7   3 522.586 101.401   3
   5  -7   3 618.769 89.4690   4
   5   7   4 108.160 57.5124   3
   5  -7   4 152.693 47.5046   4
   5   7   5-13.8623 27.5143   3
   5  -7   5 0.22949 20.7303   4
   5  -7   5-38.7627 42.0790   5
   5   7   6 0.59121 33.9451   3
   5  -7   6 30.6681 32.5241   4
   5  -7   6 6.77588 31.4402   5
   5  -7   7-28.0485 27.2231   5
   5  -7   8 184.133 53.4914   5
   5  -7   9 97.6551 42.7645   5
  -5  -8   8 172.490 59.1458   4
  -5   8   7-3.21245 46.0067   3
  -5  -8   7-78.3292 38.4815   4
  -5   8   6 53.7813 50.8812   3
  -5  -8   6 15.3407 23.8177   4
  -5   8   5-83.7757 56.0183   3
   5   8  -5-34.0914 29.1710   3
  -5  -8   5-4.21093 20.5045   4
   5   8  -4 93.5234 42.8137   3
  -5   8   4 30.1979 37.6744   3
  -5   8   3 15.6678 29.9613   1
   5   8  -3-19.4552 26.4525   3
  -5   8   2 58.0224 30.8621   1
  -5   8   2-3.44321 28.8584   3
   5   8  -2 83.4516 46.6311   3
   5  -8  -2 4.87881 34.3999   4
  -5   8   1-103.974 51.3145   1
   5  -8  -1-30.7945 40.1423   4
  -5   8   0 4.83918 37.5016   1
   5   8   0 33.4771 32.8512   3
   5  -8   0 42.4256 29.4970   4
  -5   8  -1-48.0052 43.0777   1
   5   8   1-57.7023 49.7004   3
   5  -8   1 92.0984 41.7277   4
   5   8   2-20.8716 27.2710   3
   5  -8   2 18.7724 27.1025   4
   5   8   3 111.052 56.9092   3
   5  -8   3 71.6162 38.7919   4
   5  -8   4 39.1013 34.4091   4
  -6   0  18 482.510 113.885   3
  -6   0  17-12.7022 31.5145   3
  -6   0  16 190.304 74.2937   3
  -6   0  16 146.019 76.9418   5
  -6   0  15-18.6144 24.6376   3
  -6   0  15-27.1483 44.4094   5
  -6   0  14 108.385 56.0017   3
  -6   0  14 41.8552 39.6693   5
  -6   0  13 8.55309 22.5710   3
  -6   0  13 42.2840 37.4747   5
  -6   0  12 3616.02 246.540   3
  -6   0  12 3495.19 282.116   5
  -6   0  11 0.36392 27.9363   3
  -6   0  11 7.38759 33.0766   5
  -6   0  10 1647.02 155.268   3
   6   0 -10 1698.27 160.859   3
  -6   0   9-9.54465 23.3008   3
   6   0  -9-12.7771 13.4461   3
  -6   0   8 20866.1 540.912   3
   6   0  -8 21292.7 570.200   3
   6   0  -7 12.3815 18.2338   3
   6   0  -6 145.568 41.7522   3
   6   0  -5-24.6093 26.0595   3
   6   0  -4 22182.6 492.222   3
   6   0  -3 18.4406 15.2020   3
   6   0  -2 32274.7 568.455   3
  -6   0   2 31963.0 544.994   5
  -6   0   1-2.67944 18.8369   2
  -6   0   1 7.37560 8.82712   5
  -6   0   1-6.12328 12.8414   4
  -6   0   0 2457.39 123.641   2
  -6   0   0 2366.41 62.4955   5
  -6   0   0 2180.50 90.7272   4
   6   0   0 2527.82 114.535   4
  -6   0  -1-6.88262 18.1755   2
  -6   0  -1-8.45146 11.9411   1
  -6   0  -1 10.3881 12.8528   4
   6   0   1 2.59685 11.7910   4
  -6   0  -2 5269.70 163.069   1
  -6   0  -2 5213.87 189.054   2
   6   0   2 5396.40 149.968   4
  -6   0  -3-2.93078 17.4034   2
  -6   0  -3-21.9951 22.4127   1
   6   0   3-6.28322 15.7391   4
   6   0   4 9249.93 282.293   2
  -6   0  -4 9106.63 260.091   1
   6   0   4 9535.15 248.197   1
   6   0   4 8864.54 196.806   5
   6   0   4 9285.28 220.172   4
   6   0   5-5.78686 13.5037   3
  -6   0  -5-2.91941 16.5191   1
   6   0   5-2.90841 13.7839   2
   6   0   5-13.6524 17.4595   1
   6   0   5-5.98776 10.9259   5
   6   0   5-9.20935 15.3710   4
   6   0   6 5986.28 241.452   2
   6   0   6 5631.66 199.575   1
   6   0   6 5977.38 204.441   5
   6   0   6 5524.21 184.679   4
   6   0   6 5566.39 202.791   3
   6   0   7 11.4109 24.5743   3
   6   0   7-20.9469 20.0158   1
   6   0   7-7.13794 25.2155   2
   6   0   7-4.17970 12.9241   5
   6   0   7-28.8389 25.0715   4
   6   0   8 5418.70 245.383   2
   6   0   8 4980.05 214.002   1
   6   0   8 5230.10 229.235   5
   6   0   8 5061.20 196.286   4
   6   0   8 5157.58 227.463   3
   6   0   9-14.7113 30.9754   3
   6   0   9-27.0885 19.8774   1
   6   0   9-11.9333 22.8223   5
   6   0   9-49.1727 34.5619   4
   6   0  10 3961.22 224.123   5
   6   0  10 3817.57 187.916   4
   6   0  10 4044.30 228.542   3
   6   0  11-11.6417 26.7746   3
   6   0  11-2.46520 18.6078   5
   6   0  11-11.4394 18.3413   4
   6   0  12 2521.45 193.245   5
   6   0  12 2532.11 197.951   3
   6   0  12 2399.82 162.962   4
   6   0  13-6.20117 20.9335   4
   6   0  14 25.2551 20.2068   4
  -6  -1  18 75.7583 26.3764   3
  -6  -1  17 27.8094 23.9719   3
  -6   1  17-24.2146 30.7716   3
  -6   1  16 671.108 131.207   3
  -6  -1  16 372.587 88.7849   3
  -6   1  16 370.217 111.152   5
  -6  -1  16 490.982 120.849   5
  -6   1  15-15.8855 25.3704   3
  -6  -1  15 27.8825 29.4576   3
  -6  -1  15-54.0870 60.6872   5
  -6   1  14-15.0466 49.4514   3
  -6  -1  14-6.73263 33.0170   3
  -6  -1  14 18.7473 42.6900   5
  -6   1  13-29.5075 47.8753   3
  -6  -1  13-13.5139 27.1884   3
  -6  -1  13 14.5530 49.4942   5
  -6   1  12 2911.90 234.522   3
  -6  -1  12 2601.54 200.047   3
  -6  -1  12 2865.78 249.684   5
  -6   1  11 23.9430 28.3089   3
  -6  -1  11 36.2123 34.4893   3
  -6  -1  11 16.0845 26.4417   5
  -6  -1  10 8545.75 343.013   3
  -6   1  10 8477.24 372.500   3
  -6  -1  10 8716.57 401.389   5
   6   1 -10 8445.54 365.928   3
   6   1  -9 431.695 77.6221   3
   6  -1  -9 336.820 72.4275   3
  -6  -1   9 418.454 72.3367   3
  -6   1   9 348.271 71.7994   3
  -6  -1   9 465.690 89.5071   5
  -6  -1   8 9273.69 329.412   3
   6   1  -8 9210.78 350.660   3
   6  -1  -8 9299.15 365.398   3
  -6  -1   7 3504.60 185.053   3
   6   1  -7 3393.96 198.045   3
   6  -1  -7 3441.91 206.124   3
   6   1  -6 1508.06 125.005   3
   6  -1  -6 1501.91 129.253   3
   6   1  -5 1571.36 119.469   3
   6  -1  -5 1517.49 124.060   3
   6   1  -4 51530.8 879.251   3
  -6  -1   4 54430.2 881.830   5
   6  -1  -4 52486.3 896.330   3
  -6   1   3 2399.55 132.321   3
  -6   1   3 2379.63 106.908   2
   6   1  -3 2388.18 139.406   5
  -6  -1   3 2477.01 128.275   5
   6  -1  -3 2555.98 139.514   3
  -6   1   3 2316.03 123.646   4
  -6   1   2 332.109 45.0545   3
  -6   1   2 310.742 40.7887   2
   6  -1  -2 252.918 41.6154   3
  -6  -1   2 270.662 36.0672   5
   6   1  -2 251.240 40.3046   5
  -6   1   2 266.844 37.9052   4
   6  -1  -1 6821.77 205.645   3
  -6   1   1 7194.11 201.743   2
   6  -1  -1 6476.29 197.333   2
  -6  -1   1 6798.01 159.715   5
   6   1  -1 6499.73 189.214   5
  -6   1   1 7050.12 190.906   4
   6  -1   0 25191.8 439.610   3
  -6   1   0 26607.9 476.917   2
  -6   1   0 25582.4 466.829   1
   6   1   0 25362.7 410.760   5
  -6  -1   0 26285.7 362.590   5
  -6   1   0 25529.6 434.126   4
  -6   1  -1 4152.50 165.000   2
   6  -1   1 3457.12 121.196   3
  -6   1  -1 3841.48 146.907   1
  -6  -1  -1 3908.73 158.703   2
  -6  -1  -1 3823.29 94.8947   5
   6   1   1 3809.18 101.305   5
  -6   1  -1 3872.80 75.9759   5
  -6  -1  -1 3588.33 103.116   4
   6  -1   1 3592.83 133.678   4
  -6   1  -1 3607.38 131.469   4
  -6  -1  -2 3408.43 150.584   2
  -6   1  -2 3679.24 151.554   1
  -6  -1  -2 3386.46 110.346   1
  -6   1  -2 3363.36 85.6876   5
   6   1   2 3189.27 82.4528   5
  -6   1  -2 3404.48 135.588   4
  -6  -1  -2 3063.01 95.4632   4
   6  -1   2 3437.98 129.883   4
   6   1   2 3362.89 111.368   4
   6  -1   3 220.848 36.5345   1
   6   1   3 231.222 38.8861   2
  -6  -1  -3 247.518 30.5616   1
  -6   1  -3 226.191 38.7793   1
  -6  -1  -3 281.613 42.3488   2
   6   1   3 259.377 22.0957   5
   6  -1   3 264.337 17.0677   5
   6  -1   3 228.140 34.0558   4
   6   1   3 267.177 29.8400   4
  -6  -1  -4 412.772 55.8614   2
  -6  -1  -4 418.015 45.4716   1
  -6   1  -4 330.620 52.8904   1
   6  -1   4 398.181 53.2745   1
   6   1   4 420.075 56.4615   2
   6   1   4 371.510 31.8486   5
   6  -1   4 404.261 28.2468   5
   6  -1   4 343.634 33.1583   3
   6  -1   4 435.468 49.5485   4
   6   1   4 382.088 35.0954   4
   6  -1   5 795.593 84.6921   2
  -6  -1  -5 814.626 81.1263   2
   6   1   5 877.229 83.5075   2
  -6   1  -5 814.367 90.8392   1
   6  -1   5 875.786 81.2140   1
   6   1   5 809.166 59.4223   1
   6  -1   5 757.938 49.3307   5
   6   1   5 746.413 74.3222   3
   6  -1   5 853.270 59.3446   3
   6  -1   5 912.602 75.1319   4
   6   1   5 801.367 53.6016   4
   6  -1   6 2.92988 9.63539   3
   6   1   6-11.5038 15.0905   3
   6  -1   6 17.1022 15.5423   2
   6  -1   6 3.68853 14.9605   1
   6   1   6 1.57113 9.23159   1
  -6   1  -6-20.7249 33.5134   1
   6   1   6 16.1968 12.3748   2
   6  -1   6 19.7743 14.8505   5
   6  -1   6-18.9259 22.5834   4
   6   1   6 14.6923 13.2272   4
   6  -1   7 1978.35 148.289   2
   6  -1   7 1904.67 132.326   1
   6   1   7 1935.37 133.816   2
   6   1   7 1871.48 103.898   1
   6  -1   7 2014.31 110.512   5
   6  -1   7 1861.07 110.610   3
   6  -1   7 1768.21 118.339   4
   6   1   7 2016.30 142.279   3
   6   1   7 1971.35 98.3338   4
   6  -1   8 8.32340 21.5754   3
   6   1   8 41.0960 18.5571   1
   6  -1   8-12.2780 27.9064   1
   6   1   8 24.0807 19.3909   2
   6  -1   8 26.5891 22.2296   5
   6  -1   8-15.0845 30.4236   4
   6   1   8 5.37388 15.1199   4
   6  -1   9 4.40299 15.3419   3
   6   1   9 29.7249 28.2046   3
   6   1   9 20.5684 25.6746   2
   6   1   9 23.9740 16.0184   1
   6  -1   9-0.40978 15.0411   5
   6  -1   9-42.7698 34.2597   4
   6   1   9-1.12398 14.5767   4
   6   1  10-15.9236 31.4691   3
   6  -1  10 5.78911 21.5915   3
   6   1  10-24.2333 24.7009   1
   6  -1  10 34.8007 25.1717   5
   6  -1  10 4.27409 24.2935   4
   6   1  10-25.3481 20.0542   4
   6   1  11 45.2050 31.8137   3
   6  -1  11 35.6673 25.7892   3
   6  -1  11 27.0101 16.4138   5
   6  -1  11 56.0796 26.9272   4
   6   1  11 36.9790 18.2816   4
   6   1  12 47.4898 40.9686   3
   6   1  12 38.0214 31.2287   5
   6  -1  12-4.40892 27.5341   5
   6  -1  12-10.5899 27.6459   4
   6   1  12 40.7580 22.5388   4
   6   1  13 359.235 84.6229   3
   6  -1  13 346.982 68.3257   4
   6   1  14 201.211 66.2085   3
   6  -1  14 135.953 49.2086   4
   6  -1  15 553.495 92.3185   4
  -6   2  16 143.808 68.2423   3
  -6  -2  16 130.481 54.3305   5
  -6   2  15-38.4955 58.7756   3
  -6  -2  15-14.6477 31.3926   5
  -6   2  14-48.3032 48.4300   3
  -6  -2  14 26.0653 39.2336   5
  -6   2  13 276.286 81.4749   3
  -6  -2  13 240.053 74.3623   5
  -6  -2  12 2530.17 225.497   5
  -6   2  12 2158.52 214.300   3
  -6  -2  11 1595.41 171.700   5
   6   2 -11 1351.08 146.991   3
  -6   2  11 1407.76 161.827   3
   6   2 -10 80.1870 34.3283   3
  -6   2  10 42.6255 30.9514   3
  -6  -2  10 106.763 41.4884   5
  -6   2   9-1.11835 28.2375   3
   6   2  -9 23.1999 23.9364   3
  -6  -2   9-54.4711 45.0802   5
   6   2  -8 870.964 104.032   3
  -6  -2   8 722.945 101.255   5
   6  -2  -8 803.152 106.473   3
  -6   2   8 794.373 108.145   3
   6  -2  -7 64.3033 28.0341   3
   6   2  -7 131.485 39.2581   3
   6  -2  -6 348.306 64.0532   3
   6   2  -6 432.517 68.2629   3
  -6   2   6 432.509 37.9602   2
   6   2  -6 399.508 75.6951   5
  -6   2   5 3316.53 112.965   2
   6   2  -5 3359.83 177.807   3
   6   2  -5 3352.67 204.975   5
   6  -2  -5 3329.87 188.810   3
  -6   2   5 3217.56 162.534   4
  -6   2   4 2243.06 94.6686   2
   6   2  -4 2272.77 154.474   5
  -6   2   4 2402.66 129.840   4
   6  -2  -4 2343.24 149.615   3
  -6   2   3 5042.59 210.176   3
  -6   2   3 5131.31 157.029   2
   6   2  -3 5140.90 217.835   5
  -6  -2   3 4865.50 177.935   5
   6  -2  -3 5095.72 208.907   3
  -6   2   3 4951.39 179.529   4
  -6   2   2 351.533 45.5754   3
  -6   2   2 407.718 43.6666   2
   6  -2  -2 417.815 44.9642   2
   6   2  -2 471.981 60.1638   5
  -6  -2   2 418.770 44.7239   5
   6  -2  -2 398.379 52.9145   3
  -6   2   2 431.529 49.4362   4
   6  -2  -1 1670.98 96.5309   2
  -6   2   1 1797.04 99.2928   3
  -6   2   1 1908.68 112.053   1
   6   2  -1 1769.49 101.780   5
  -6  -2   1 1863.51 82.6551   5
  -6   2   1 1834.41 98.5475   4
   6  -2  -1 1715.11 98.8888   3
  -6   2   0 4290.89 138.502   3
   6  -2   0 3748.86 154.866   2
  -6   2   0 4477.21 173.921   1
  -6   2   0 3876.12 111.184   5
   6   2   0 3866.76 138.538   5
  -6  -2   0 4032.59 122.215   5
  -6   2   0 3953.90 148.070   4
   6  -2   0 4166.01 144.168   3
  -6   2  -1 2402.15 129.965   1
  -6  -2  -1 2385.52 97.0482   5
   6   2   1 2379.02 95.7915   5
  -6   2  -1 2398.78 80.8745   5
   6  -2   1 2388.90 93.4482   3
  -6   2  -1 2344.48 118.300   4
  -6  -2  -1 2420.46 73.3351   4
  -6   2  -2 633.602 68.5740   1
  -6  -2  -2 818.091 39.1816   1
  -6  -2  -2 776.052 74.5513   2
  -6   2  -2 721.192 49.1719   5
   6   2   2 650.594 45.7093   5
  -6  -2  -2 681.519 32.4282   4
   6  -2   2 758.179 41.9177   3
  -6  -2  -3-1.03353 8.13784   1
  -6   2  -3-14.4358 24.5002   1
  -6  -2  -3 23.2344 18.0283   2
   6   2   3 5.81646 8.89984   5
  -6   2  -3 17.2813 10.5711   5
   6  -2   3-0.09744 6.78364   5
  -6  -2  -4 6485.53 223.133   2
   6  -2   4 6236.66 236.253   1
  -6   2  -4 6656.30 263.667   1
   6   2   4 6099.84 166.433   5
  -6   2  -4 6560.66 213.100   5
   6  -2   4 6486.55 151.418   5
   6  -2   4 6502.87 219.623   4
   6  -2   5 765.773 90.0480   2
  -6  -2  -5 690.539 72.4172   2
  -6   2  -5 714.897 90.6440   1
   6  -2   5 707.187 79.4301   1
   6   2   5 682.660 55.3344   5
   6  -2   5 746.715 49.1117   5
   6   2   5 786.157 87.2857   3
   6  -2   5 809.021 77.8898   4
   6   2   5 701.096 41.7704   4
   6   2   6-18.9213 23.4748   3
  -6  -2  -6 28.4786 22.6710   2
   6  -2   6-7.82737 15.0602   1
   6  -2   6 20.8652 12.6989   5
   6  -2   6-8.55267 23.8607   4
   6   2   6 8.46313 11.8590   5
   6   2   6 11.4582 9.89589   4
   6  -2   7 3061.34 85.9647   3
   6   2   7 3136.11 114.563   1
   6  -2   7 3139.26 128.664   5
   6   2   7 3278.86 198.963   3
   6  -2   7 3029.91 167.035   4
   6   2   7 2980.13 101.534   4
   6  -2   8 6360.41 156.511   3
   6   2   8 7024.39 193.709   1
   6   2   8 6018.00 250.941   2
   6  -2   8 6481.54 209.565   5
   6   2   8 6817.53 307.836   3
   6  -2   8 6866.03 269.589   4
   6   2   8 6094.92 166.318   4
   6  -2   9 2444.61 102.512   3
   6   2   9 2715.41 123.293   1
   6   2   9 2342.28 158.775   2
   6  -2   9 2428.60 133.221   5
   6  -2   9 2522.55 165.709   4
   6   2   9 2497.57 108.374   4
   6   2   9 2520.75 199.972   3
   6  -2  10 1678.83 91.1161   3
   6   2  10 1688.72 138.321   2
   6  -2  10 1814.22 121.503   5
   6  -2  10 1678.70 144.004   4
   6   2  10 1842.31 97.8949   4
   6   2  10 1745.20 172.457   3
   6   2  11 93.3190 47.5801   3
   6  -2  11 77.7763 24.3920   5
   6  -2  11 75.8437 37.1493   4
   6   2  11 99.9429 26.7776   4
   6  -2  12 1808.55 135.745   5
   6   2  12 1641.30 186.985   3
   6  -2  12 1745.60 158.534   4
   6   2  13-39.2474 49.5915   3
   6  -2  13-15.7384 28.5445   4
   6   2  14-43.5809 40.9723   3
   6  -2  14-34.4625 37.2270   4
  -6   3  15-29.0329 60.0937   3
  -6  -3  15-5.77787 25.9089   5
  -6   3  14 1.04914 29.6648   3
  -6  -3  14 10.7471 27.5078   5
  -6   3  13 155.485 64.5012   3
  -6  -3  13 119.672 55.6874   5
  -6  -3  12 3212.46 247.393   5
  -6   3  12 3010.68 262.680   3
  -6   3  11 66.4237 46.5383   3
  -6  -3  11 20.8307 34.1816   5
  -6   3  10 3.80835 31.5223   3
   6   3 -10 3.22477 24.9485   3
  -6  -3  10 69.8213 47.0481   5
   6   3  -9 214.515 58.1246   3
  -6   3   9 208.444 64.5717   3
  -6  -3   9 353.693 76.3447   5
   6   3  -8 23.3716 26.0424   3
  -6   3   8-41.2851 35.3678   3
  -6  -3   8 55.6988 40.9603   5
  -6   3   8-27.0779 28.9803   4
   6   3  -7 2405.21 167.263   3
   6   3  -7 2411.55 204.612   5
  -6  -3   7 2392.03 165.100   5
   6  -3  -7 2581.46 184.893   3
  -6   3   7 2369.66 187.284   3
  -6   3   7 2431.16 148.683   4
   6   3  -6 1772.72 140.798   3
   6   3  -6 1918.83 177.283   5
  -6  -3   6 2726.89 171.420   5
  -6   3   6 2974.70 205.262   3
   6  -3  -6 1885.20 154.109   3
  -6   3   6 2280.60 138.581   4
   6   3  -5 1584.03 145.473   5
  -6   3   5 1440.23 131.367   3
  -6   3   5 1479.36 103.874   4
   6  -3  -5 1660.37 133.093   3
   6   3  -4 4628.52 236.021   5
  -6  -3   4 4509.34 183.863   5
  -6   3   4 4425.32 173.289   4
   6  -3  -4 4411.96 210.602   3
   6  -3  -3 1267.07 77.8831   2
   6   3  -3 1456.56 122.954   5
  -6   3   3 1435.45 93.1060   4
   6  -3  -3 1527.25 113.299   3
   6  -3  -2 9294.11 247.537   2
  -6   3   2 9461.05 287.325   1
  -6   3   2 9905.45 254.208   5
   6   3  -2 10021.9 308.383   5
  -6   3   2 9812.88 300.766   3
  -6   3   2 10207.3 265.785   4
   6  -3  -2 9810.12 283.547   3
   6  -3  -1 11292.1 291.787   2
  -6   3   1 13066.2 336.353   1
  -6   3   1 11333.7 261.114   5
   6   3  -1 12397.5 321.137   5
  -6   3   1 12758.5 306.965   4
   6  -3  -1 11825.9 292.741   3
  -6   3   1 12174.0 315.439   3
  -6   3   0 12488.1 289.236   3
   6   3   0 11440.3 294.149   5
  -6   3   0 11651.8 256.963   5
  -6   3   0 12402.6 313.756   4
   6  -3   0 12125.1 268.043   3
  -6   3  -1 638.409 48.9165   3
  -6   3  -1 578.481 68.4887   1
   6   3   1 580.939 54.2314   5
  -6   3  -1 624.558 51.3956   5
   6  -3   1 675.364 44.4969   3
   6  -3   2 1977.90 133.736   2
  -6   3  -2 1980.46 135.888   1
  -6   3  -2 1861.44 97.8812   5
   6   3   2 1680.08 90.1567   5
  -6   3  -3 15.3003 19.1164   1
   6  -3   3 9.00350 23.2738   2
  -6  -3  -3 26.5271 19.8860   2
   6   3   3 12.9560 11.8347   5
  -6   3  -3 34.2281 19.5636   5
   6  -3   3 35.9597 17.5078   5
  -6  -3  -4 1145.35 91.9379   2
   6  -3   4 1092.59 108.755   2
   6  -3   4 1088.81 103.734   1
  -6   3  -4 971.693 110.988   1
   6   3   4 997.211 70.8041   5
  -6   3  -4 1057.74 92.0412   5
   6  -3   4 1039.82 65.9477   5
   6   3   4 1034.98 105.925   3
   6  -3   4 1055.68 91.9020   4
  -6  -3  -5 3091.27 154.828   2
  -6   3  -5 3371.20 215.476   1
   6   3   5 2989.66 130.077   5
  -6   3  -5 2959.91 170.547   5
   6  -3   5 3075.11 119.074   5
   6   3   5 3027.45 189.880   3
   6  -3   5 3083.70 164.977   4
  -6  -3  -6 571.046 68.3094   2
   6   3   6 575.223 87.0274   3
  -6   3  -6 538.048 93.4193   1
   6   3   6 556.803 58.9378   5
  -6   3  -6 567.322 79.6875   5
   6  -3   6 661.949 57.2700   5
   6  -3   6 576.061 75.0961   4
   6   3   7 44.4621 30.7515   3
   6  -3   7 115.523 27.1072   5
   6  -3   7 54.2767 27.2949   4
   6   3   7 107.096 28.8948   5
   6   3   8 77.8017 29.6260   3
   6  -3   8 124.086 28.8638   5
   6  -3   8 81.5584 31.4949   4
   6   3   8 104.412 28.7011   5
   6   3   9 56.3655 49.0834   3
   6  -3   9 102.631 28.7966   5
   6  -3   9 33.7622 22.7294   4
   6   3   9 47.6192 18.6803   5
   6   3  10 271.156 77.5613   3
   6  -3  10 133.743 33.2550   5
   6  -3  10 155.438 48.3907   4
   6   3  11 4.40483 35.7957   3
   6  -3  11-6.43786 17.6307   5
   6  -3  11-13.8493 31.9754   4
   6   3  12 149.345 68.1264   3
   6  -3  12 197.483 57.4732   4
   6   3  13 78.9816 39.6120   3
   6  -3  13 89.9037 46.2963   4
   6   3  14 182.873 78.4809   3
  -6   4  14-86.0104 61.9958   3
  -6  -4  14 13.6012 26.2009   5
  -6   4  13 264.268 87.5006   3
  -6  -4  13 327.054 76.9817   5
  -6   4  12 198.150 75.9450   3
  -6  -4  12 115.784 50.0385   5
  -6   4  11 667.081 127.822   3
  -6  -4  11 602.517 99.4690   5
  -6  -4  10 85.3692 35.7304   5
  -6   4  10 80.8766 31.8693   4
   6   4  -9 713.311 103.116   3
  -6  -4   9 675.907 93.6867   5
  -6   4   9 776.021 127.344   3
  -6   4   9 648.190 80.6368   4
  -6   4   8 434.652 91.8034   3
   6   4  -8 404.137 72.8179   3
  -6  -4   8 421.390 71.8956   5
  -6   4   8 500.670 66.9419   4
   6   4  -7-10.6051 18.9372   3
  -6   4   7 17.9997 33.2488   3
  -6  -4   7-29.4450 28.2352   5
  -6   4   7-14.8153 13.2626   4
  -6   4   6 140.322 51.7716   3
   6  -4  -6 55.8233 27.1076   3
  -6  -4   6 135.763 38.4753   5
  -6   4   6 122.497 32.9185   4
  -6  -4   5 1268.48 102.593   5
  -6   4   5 1226.55 132.270   3
   6  -4  -5 1246.62 117.153   3
  -6   4   5 1287.09 93.9660   4
   6  -4  -4 1187.20 73.4249   2
  -6   4   4 1214.68 102.465   1
  -6   4   4 1358.70 105.017   5
   6   4  -4 1422.79 138.087   5
  -6  -4   4 1495.83 106.755   5
  -6   4   4 1419.70 133.128   3
   6  -4  -4 1349.72 113.475   3
  -6   4   4 1295.95 94.8885   4
   6  -4  -3 286.616 48.5738   3
  -6   4   3 333.901 56.2206   1
   6  -4  -3 271.417 39.5205   2
   6   4  -3 339.624 64.3505   5
  -6  -4   3 386.238 58.1028   5
   6  -4  -3 165.651 37.1316   4
  -6   4   3 312.726 47.9262   4
  -6   4   3 287.112 48.6644   5
   6  -4  -2 76.0363 27.3607   3
   6  -4  -2 58.3209 23.0669   2
  -6   4   2 82.2627 34.9176   1
  -6  -4   2 49.1232 22.5722   1
   6   4  -2 158.987 44.1967   5
  -6  -4   2 85.0378 30.2306   5
  -6   4   2 84.5771 26.4964   4
  -6   4   2 70.8908 22.5320   5
   6  -4  -2 35.6063 20.0426   4
  -6  -4   1 7790.73 229.408   1
  -6   4   1 8989.46 300.463   1
  -6   4   1 8927.93 243.158   5
  -6  -4   1 8725.70 254.936   5
   6   4  -1 8214.15 282.578   5
   6  -4  -1 7944.79 234.517   3
  -6   4   1 8014.74 272.248   3
   6  -4  -1 8400.61 279.339   4
  -6   4   1 8795.85 273.801   4
   6  -4   0 1577.70 114.749   2
  -6  -4   0 1485.52 76.9377   1
  -6   4   0 1922.99 135.282   1
  -6  -4   0 1695.56 106.913   5
   6   4   0 1651.72 114.064   5
  -6   4   0 1702.85 99.9907   5
  -6   4   0 1583.10 106.410   3
   6  -4   0 1726.67 116.098   4
   6  -4   1 3909.01 193.315   2
  -6   4  -1 3870.97 204.642   1
  -6  -4  -1 3449.14 89.7305   1
  -6  -4  -1 3734.01 171.641   5
   6   4   1 3879.91 167.360   5
  -6   4  -1 3973.38 157.068   5
  -6   4  -1 3913.96 146.351   3
  -6  -4  -1 3749.07 83.2670   4
   6  -4   1 4173.48 184.837   4
  -6   4  -2 324.699 30.2913   3
   6  -4   2 306.263 55.6724   1
  -6   4  -2 283.325 60.5887   1
   6  -4   2 297.546 58.5267   2
  -6   4  -2 340.439 49.7651   5
   6   4   2 353.486 48.2863   5
   6  -4   2 258.287 48.2334   4
  -6   4  -3 9.32243 33.2326   1
  -6  -4  -3 5.54283 19.6435   2
  -6   4  -3-6.56903 17.2599   5
   6   4   3 37.0531 17.7512   5
   6  -4   3-3.81617 20.8526   4
   6  -4   3-10.4816 17.7405   5
  -6   4  -4 961.444 119.766   1
  -6  -4  -4 959.995 86.6286   2
   6  -4   4 1061.52 79.5454   5
  -6   4  -4 912.044 95.4138   5
   6   4   4 915.676 77.4341   5
   6   4   4 898.673 104.547   3
   6  -4   4 942.384 94.2661   4
  -6  -4  -5 1221.16 97.9053   2
  -6   4  -5 1129.88 135.322   1
   6  -4   5 1179.80 85.4566   5
  -6   4  -5 1125.18 115.941   5
   6   4   5 1054.49 85.1789   5
   6   4   5 1155.87 127.402   3
   6  -4   5 1278.10 111.546   4
   6   4   6-41.1100 48.8882   3
  -6   4  -6 30.7017 30.4377   1
  -6  -4  -6 20.4792 15.4162   2
  -6   4  -6-32.7990 30.4384   5
   6   4   6 18.0397 18.9557   5
   6  -4   6 1.20088 12.6745   5
   6  -4   6-35.3144 39.4470   4
   6   4   7 182.178 51.6484   3
  -6  -4  -7 209.292 41.3901   2
   6  -4   7 210.724 37.3724   5
  -6   4  -7 230.092 62.0283   5
   6  -4   7 173.818 43.7221   4
   6   4   8 140.580 48.2417   3
   6  -4   8 229.308 39.6418   5
  -6   4  -8 210.950 62.5114   5
   6  -4   8 111.497 35.6389   4
   6   4   9 89.7753 60.8151   3
   6  -4   9 74.0976 26.0818   5
   6  -4   9-21.3534 36.8442   4
   6   4  10 644.244 125.083   3
   6  -4  10 562.120 68.4560   5
   6  -4  10 620.907 96.2779   4
   6   4  11-8.54947 39.1570   3
   6  -4  11 47.2189 25.2706   5
   6  -4  11 14.0116 30.6243   4
   6   4  12 958.465 162.172   3
  -6   5  13 4.79336 35.4448   3
  -6  -5  13-42.5958 40.1470   5
  -6   5  12-0.66699 32.8147   3
  -6  -5  12 29.1437 34.0079   5
  -6   5  11 155.262 68.0460   3
  -6  -5  11 103.927 44.0551   5
  -6   5  10 344.201 96.4762   3
  -6  -5  10 367.850 73.3306   5
  -6   5   9 290.720 81.0827   3
  -6  -5   9 319.841 66.4907   5
  -6   5   8 68.5938 46.6289   3
  -6  -5   8 54.7936 27.2992   5
  -6   5   8 64.7997 26.3284   4
  -6   5   7 81.1255 51.7750   3
  -6   5   7 24.2807 24.5787   1
  -6  -5   7 132.120 45.0024   5
  -6   5   7 52.4214 23.6374   4
  -6   5   6 190.363 60.3599   3
  -6   5   6 201.687 46.4266   1
  -6  -5   6 284.410 56.2900   5
  -6   5   6 267.868 46.4338   4
  -6  -5   5 1943.12 155.620   1
  -6   5   5 1979.00 138.776   1
  -6  -5   5 2251.36 144.521   5
  -6   5   5 2077.06 184.229   3
  -6   5   5 2167.47 129.230   4
   6  -5  -4 732.399 61.2298   2
  -6  -5   4 721.347 90.8906   1
  -6   5   4 811.109 87.5026   1
  -6  -5   4 850.002 88.6311   5
  -6   5   4 720.345 104.891   3
   6  -5  -4 739.953 87.5327   3
  -6   5   4 830.149 80.7069   4
  -6   5   3 556.686 86.2732   3
   6  -5  -3 487.488 55.1543   2
  -6  -5   3 440.902 65.4077   1
  -6   5   3 679.172 84.0498   1
  -6  -5   3 643.419 75.9725   5
   6  -5  -3 585.962 71.9999   3
  -6   5   3 567.422 69.4521   4
   6  -5  -3 524.671 76.3785   4
  -6   5   2-4.39447 22.1373   3
  -6   5   2 99.9167 43.6032   1
  -6  -5   2 56.9094 27.8962   5
  -6   5   2 30.5936 19.4995   4
   6  -5  -2-16.6329 28.9555   4
   6  -5  -1 1946.54 128.789   2
  -6  -5   1 1952.17 109.028   1
  -6   5   1 2267.71 160.219   1
  -6  -5   1 2143.39 137.025   5
   6  -5  -1 2415.55 154.281   4
   6  -5   0 2762.34 165.184   2
  -6  -5   0 2548.99 106.630   1
  -6   5   0 3006.01 191.982   1
  -6  -5   0 2763.77 164.209   5
  -6   5   0 2689.89 144.230   5
  -6  -5   0 2583.87 98.8261   4
  -6   5   0 2636.50 154.803   3
   6  -5   0 2834.97 165.355   4
   6  -5   1 470.020 71.4425   2
  -6   5  -1 569.183 88.1225   1
  -6  -5  -1 453.410 33.5890   1
  -6   5  -1 522.943 64.7100   5
  -6   5  -1 471.198 58.6570   3
  -6  -5  -1 530.486 30.7314   4
   6  -5   1 483.391 68.7460   4
  -6   5  -2 170.389 28.8859   3
  -6   5  -2 165.252 55.5051   1
  -6   5  -2 192.012 41.4685   5
   6  -5   2 200.351 48.5157   4
   6   5   3 35.0611 36.2363   3
  -6   5  -3 116.081 47.8518   1
  -6   5  -3-33.4718 30.0281   5
   6  -5   3 66.9567 31.3770   4
  -6   5  -4 823.300 117.766   1
  -6  -5  -4 701.700 77.6444   2
   6  -5   4 776.476 82.3411   5
  -6   5  -4 678.322 92.4369   5
   6   5   4 765.657 107.704   3
   6  -5   4 718.502 89.3284   4
  -6  -5  -5 1278.68 103.155   2
  -6   5  -5 1149.11 149.848   1
   6  -5   5 1334.57 106.738   5
   6   5   5 1515.13 156.829   3
   6  -5   5 1237.19 119.677   4
  -6   5  -6-51.7357 60.2844   1
  -6  -5  -6 39.0577 23.5142   2
   6   5   6-34.8070 40.7427   3
   6  -5   6-18.9839 28.2560   4
   6  -5   6 3.90059 16.6364   5
   6   5   7 144.636 60.0262   3
  -6  -5  -7 234.943 43.3919   2
   6  -5   7 246.293 46.5990   5
   6  -5   7 306.577 63.5461   4
   6   5   8 228.343 69.0419   3
   6  -5   8 413.224 62.1711   5
   6  -5   8 382.641 73.7599   4
   6   5   9 163.530 74.0729   3
   6  -5   9 61.6621 25.3021   5
   6  -5   9 132.993 52.8242   4
   6   5  10 178.410 72.0295   3
   6  -5  10 88.3979 29.8941   5
   6  -5  10 108.077 46.9976   4
  -6   6  11 713.456 144.141   3
  -6  -6  11 693.579 102.836   5
  -6   6  10-13.8320 49.8691   3
  -6  -6  10 7.39182 28.1124   5
  -6   6   9 136.878 62.5489   3
  -6  -6   9 58.2962 36.8625   5
  -6   6   9 44.1747 27.3350   1
  -6   6   8 790.065 136.863   3
  -6  -6   8 954.644 109.855   5
  -6   6   8 757.554 91.9839   1
  -6   6   7 9.41630 35.5890   3
  -6  -6   7 50.6017 31.1929   5
  -6   6   7 16.5159 20.3838   1
  -6   6   6 606.589 111.770   3
  -6  -6   6 618.290 87.0288   5
  -6   6   6 662.023 85.5259   1
  -6   6   5 272.715 73.2965   3
  -6   6   5 207.203 52.4486   1
  -6  -6   5 414.231 69.7640   5
   6  -6  -4 853.158 70.6552   2
  -6  -6   4 793.576 94.5769   1
  -6   6   4 970.080 106.698   1
  -6  -6   4 955.543 103.532   5
  -6   6   4 843.015 121.497   3
  -6   6   3 79.5459 41.3869   3
  -6  -6   3 81.8675 29.5897   1
  -6   6   3 104.844 39.8229   1
  -6  -6   3 125.496 45.1494   5
  -6   6   2 380.640 72.5213   1
   6  -6  -2 330.578 53.5038   2
  -6  -6   2 270.182 46.8677   1
  -6   6   2 349.939 74.3526   3
  -6  -6   2 381.959 66.4479   5
   6  -6  -2 233.056 54.1534   4
  -6   6   1 257.084 64.6390   1
   6  -6  -1 214.682 47.0161   2
  -6   6   1 335.985 65.9791   3
  -6  -6   1 330.970 67.4585   5
   6  -6  -1 226.439 55.7360   4
  -6  -6   0 58.1048 21.6722   1
  -6   6   0 107.949 51.5139   1
   6  -6   0 42.7599 18.6197   2
  -6  -6   0 49.3885 15.3987   4
   6  -6   0 84.8336 37.8895   4
  -6   6  -1 81.3305 39.0175   1
  -6   6  -1 175.474 40.7341   3
   6   6   1 204.862 55.3101   3
   6  -6   1 173.241 48.3302   4
  -6  -6  -1 196.109 22.6158   4
  -6   6  -2 227.719 62.7131   1
   6   6   2 254.073 67.4295   3
  -6   6  -2 191.111 37.5370   3
   6  -6   2 200.508 51.5450   4
  -6   6  -3 182.232 63.6301   1
   6   6   3 160.192 56.8905   3
   6  -6   3 211.115 56.4961   4
  -6   6  -4 52.2956 35.2862   1
  -6  -6  -4 79.6203 27.0186   2
   6   6   4 93.7538 42.8439   3
   6  -6   4 69.7210 32.4334   4
  -6  -6  -5 165.472 38.6560   2
  -6   6  -5 102.497 47.2091   1
   6   6   5 128.256 57.6282   3
   6  -6   5 217.606 58.4179   4
   6  -6   5 181.458 45.4495   5
   6   6   6 55.5651 40.2955   3
   6  -6   6 26.7522 26.4268   4
   6  -6   6 51.7252 30.8630   5
   6   6   7 101.421 56.2282   3
   6  -6   7 184.834 54.0767   4
   6  -6   7 76.3487 34.8812   5
   6   6   8-23.9976 39.8220   3
   6  -6   8-2.58881 27.7599   4
   6  -6   8 26.0160 23.2164   5
   6  -6   9 167.845 44.7930   5
  -6   7   9-25.9729 42.0801   3
  -6   7   8 146.941 67.5283   3
  -6  -7   8 115.998 46.2709   5
  -6   7   7 209.664 73.9376   3
  -6  -7   7 172.520 53.1660   5
  -6   7   7 110.690 40.0482   1
  -6   7   6 204.204 76.0405   3
  -6  -7   6 247.924 61.0915   5
  -6   7   6 272.378 60.0075   1
  -6   7   5 332.678 85.6662   3
  -6   7   5 384.075 72.9925   1
  -6  -7   5 355.356 69.3654   5
  -6   7   4 26.4695 29.8368   1
  -6   7   4 27.5131 32.9087   3
  -6  -7   4 31.5698 32.4617   5
  -6   7   3-24.0659 27.1846   1
  -6   7   3 20.8485 28.5744   3
  -6  -7   3-10.0087 18.5464   4
  -6  -7   3-16.7111 34.5881   5
  -6   7   2 100.233 44.6596   1
  -6   7   2 152.661 55.5547   3
  -6  -7   2 143.089 33.8018   4
  -6  -7   2 189.619 60.3941   5
   6  -7  -2 85.2731 36.0206   4
  -6   7   1 559.015 100.224   1
  -6   7   1 467.978 83.9054   3
  -6  -7   1 368.531 75.8453   5
   6  -7  -1 466.587 83.5754   4
  -6   7   0 223.286 69.5809   1
  -6   7   0 171.161 48.6004   3
   6   7   0 172.049 60.6765   3
   6  -7   0 149.195 50.0549   4
  -6   7  -1 477.493 93.1413   1
   6   7   1 434.353 89.7797   3
   6  -7   1 538.271 86.9613   4
  -6   7  -2-23.4429 34.2934   1
   6   7   2 49.5366 40.4124   3
   6  -7   2-34.0886 29.4485   4
  -6   7  -3-57.8702 65.5297   1
   6   7   3-58.9131 44.9945   3
   6  -7   3 17.6232 27.8807   4
  -6   7  -4 199.815 68.1467   1
   6   7   4 109.290 53.9119   3
   6  -7   4 163.121 53.5675   4
   6   7   5-126.184 67.1318   3
   6  -7   5 8.87738 20.9809   4
   6  -7   6 62.5603 41.4807   4
   6  -7   7 115.255 46.8094   5
   6  -7   8 65.1878 38.5714   5
  -6   8   7 16.7917 34.2030   3
  -6  -8   7 5.25360 26.1062   4
  -6   8   6 46.5433 45.8213   3
  -6  -8   6-20.3205 29.0253   4
  -6   8   5 25.8305 30.4598   3
  -6   8   4 26.8686 30.5160   3
   6   8  -4 30.2459 29.3471   3
  -6   8   3 6.64503 25.9119   1
   6   8  -3 16.8126 26.7378   3
  -6   8   3 85.4962 45.6512   3
  -6   8   2 209.959 73.1007   1
   6   8  -2 288.199 73.4670   3
   6  -8  -2 240.634 70.8975   4
   6   8  -1 6.88134 29.9027   3
   6  -8  -1-40.0748 34.6206   4
  -6   8   0 31.3962 29.1060   1
   6   8   0 13.4238 23.1472   3
   6  -8   0-23.4509 28.8155   4
  -6   8  -1-37.4118 53.1065   1
   6   8   1 28.5383 30.6789   3
   6  -8   1-13.4621 29.7665   4
  -6   8  -2 33.2563 44.7621   1
   6   8   2 50.4059 46.8775   3
   6  -8   2 53.6220 36.0067   4
   6  -8   3 106.757 47.5035   4
  -7   0  17-52.4489 49.8016   3
  -7   0  16 937.479 147.949   3
  -7   0  16 945.470 170.438   5
  -7   0  15 43.7520 38.4456   3
  -7   0  15-35.5228 54.2460   5
  -7   0  14 283.376 78.6000   3
  -7   0  14 303.790 92.5668   5
  -7   0  13-60.4848 50.1227   3
  -7   0  13-38.4457 47.1533   5
  -7   0  12 649.926 108.379   3
  -7   0  12 800.306 137.734   5
  -7   0  11-0.12435 21.1741   3
  -7   0  11 27.5976 34.5150   5
  -7   0  10 1802.10 161.250   3
   7   0  -9 6.21576 20.5823   3
  -7   0   9-20.7004 32.8160   3
  -7   0   8 632.970 88.7696   3
   7   0  -8 720.183 98.4588   3
   7   0  -7 85.5992 35.8754   3
   7   0  -6 3660.82 205.768   3
   7   0  -5-18.5026 24.8130   3
   7   0  -4 21009.4 491.048   3
   7   0  -3 6.93069 15.1979   3
  -7   0   3-24.3478 23.0772   5
   7   0  -2 110833. 1505.97   3
  -7   0   2 108566. 1451.81   5
  -7   0   2 107701. 1479.32   4
  -7   0   1 33.3235 28.6591   2
  -7   0   1-3.91427 14.2853   5
  -7   0   1-0.30549 14.0832   4
  -7   0   0 3672.49 80.0809   5
  -7   0   0 3361.47 123.746   4
  -7   0  -1 9.64086 15.4681   1
  -7   0  -1-0.86670 11.6727   4
   7   0   1-17.6473 19.2662   4
  -7   0  -2 3795.43 145.436   1
  -7   0  -2 4042.65 176.226   2
  -7   0  -2 3563.28 129.727   4
   7   0   2 3940.21 138.666   4
  -7   0  -3-14.4764 18.0245   1
  -7   0  -3-10.4836 17.2485   2
   7   0   3-4.83188 12.1419   4
   7   0   4 74.6290 26.0237   2
  -7   0  -4 39.9648 22.0554   1
   7   0   4 40.2676 8.73441   5
   7   0   4 69.2466 19.9715   4
   7   0   5-5.06716 16.1243   3
   7   0   5-3.15805 12.0198   2
   7   0   5-6.52213 12.0882   1
  -7   0  -5-46.6968 28.6621   1
   7   0   5 6.36848 11.0751   5
   7   0   5 9.77245 12.0665   4
   7   0   6 5106.47 231.181   2
  -7   0  -6 4239.46 209.454   1
   7   0   6 4896.49 195.610   1
   7   0   6 4495.60 163.190   5
   7   0   6 4730.34 187.879   3
   7   0   6 4672.49 168.460   4
   7   0   7 190.718 43.4561   3
   7   0   7 197.357 42.2164   1
   7   0   7 224.641 54.4199   2
   7   0   7 379.713 54.6331   5
   7   0   7 268.030 47.6558   4
   7   0   8 33.3253 25.7142   3
   7   0   8-16.1731 23.4233   1
   7   0   8 3.96324 15.7384   5
   7   0   8 0.05543 17.2263   4
   7   0   9-24.7251 30.0334   3
   7   0   9-14.8975 23.3584   1
   7   0   9-17.5060 17.0759   5
   7   0   9-37.9199 27.6033   4
   7   0  10 1023.43 104.578   5
   7   0  10 972.886 112.341   3
   7   0  10 1037.92 95.6053   4
   7   0  11-33.7559 28.8746   3
   7   0  11-20.4679 26.4656   5
   7   0  11-14.3635 22.0002   4
   7   0  12 511.594 88.8428   3
   7   0  12 512.799 74.2668   4
   7   0  13-37.0528 25.3275   4
  -7  -1  18 60.6960 27.1360   3
  -7  -1  17-24.4279 28.7160   3
  -7   1  17 49.0971 47.0774   3
  -7  -1  16 297.500 82.7603   3
  -7   1  16 394.013 106.330   3
  -7   1  16 415.989 123.726   5
  -7  -1  16 307.333 90.7801   5
  -7  -1  15 55.9763 25.0036   3
  -7   1  15 23.6590 39.9559   3
  -7  -1  15 55.0450 62.5180   5
  -7   1  14 449.893 104.527   3
  -7  -1  14 540.289 99.9138   3
  -7  -1  14 658.816 134.666   5
  -7   1  13 48.7831 41.3545   3
  -7  -1  13 48.5479 39.7728   3
  -7  -1  13 30.2100 52.6303   5
  -7   1  12 210.752 61.0300   3
  -7  -1  12 344.527 75.6352   3
  -7  -1  12 355.132 90.9038   5
  -7  -1  11 1029.38 124.368   3
  -7   1  11 1100.85 139.411   3
  -7  -1  11 965.714 140.203   5
  -7   1  10 1263.04 142.376   3
  -7  -1  10 1190.65 124.836   3
  -7  -1  10 1337.84 158.379   5
   7   1 -10 1172.78 135.639   3
  -7   1   9 50.4672 34.8088   3
  -7  -1   9 16.4587 22.7818   3
   7  -1  -9 34.8460 27.2178   3
   7   1  -9 68.3091 33.0830   3
  -7  -1   9 93.5822 49.0326   5
   7  -1  -8 581.674 88.3826   3
  -7  -1   8 595.221 86.8797   3
  -7  -1   8 658.067 104.362   5
   7   1  -8 606.985 90.8385   3
   7   1  -7 598.275 82.6383   3
   7  -1  -7 463.683 77.5733   3
   7   1  -6 10966.0 366.674   3
   7  -1  -6 11625.7 386.575   3
   7   1  -5 2439.88 156.526   3
   7  -1  -5 2430.27 161.336   3
   7   1  -4 4375.93 200.939   3
  -7   1   4 4290.38 194.138   3
  -7   1   4 4056.82 155.365   2
  -7  -1   4 3853.66 183.893   5
   7  -1  -4 4396.90 205.912   3
  -7   1   3 3177.66 154.679   3
  -7   1   3 3014.35 131.268   2
   7   1  -3 2895.52 158.942   5
  -7  -1   3 2951.76 142.925   5
  -7   1   3 2715.90 139.092   4
   7  -1  -3 2994.71 159.653   3
   7  -1  -2 123844. 1701.87   3
  -7   1   2 124800. 1666.05   3
  -7  -1   2 124349. 1613.97   5
   7   1  -2 124255. 1690.84   5
  -7   1   2 122016. 1655.15   4
   7  -1  -1 27.0849 20.1771   3
  -7   1   1 7.90417 24.5389   2
   7   1  -1 18.3915 14.1900   5
  -7  -1   1 60.3258 17.0920   5
  -7   1   1 59.7225 22.6095   4
   7  -1   0 113464. 1486.22   3
  -7   1   0 111623. 1527.69   2
  -7  -1   0 111794. 1550.35   2
  -7   1   0 117787. 1522.63   1
  -7   1   0 111992. 1339.76   5
   7   1   0 108928. 1438.26   5
  -7  -1   0 117217. 1360.57   5
  -7   1   0 109647. 1463.50   4
  -7  -1   0 113202. 1430.33   4
   7  -1   1 1435.09 80.9301   3
  -7   1  -1 1500.39 100.381   2
  -7  -1  -1 1646.70 107.484   2
  -7   1  -1 1679.68 103.600   1
  -7  -1  -1 1339.49 53.3278   5
   7   1   1 1421.89 65.6334   5
  -7   1  -1 1591.50 41.4875   5
  -7   1  -1 1599.27 90.7969   4
  -7  -1  -1 1340.57 65.6579   4
   7  -1   1 1552.59 92.6248   4
  -7  -1  -2 706.750 72.8378   2
  -7   1  -2 751.293 70.7674   1
  -7  -1  -2 724.980 53.2702   1
   7   1   2 681.240 37.2045   5
  -7   1  -2 701.210 62.1886   4
  -7  -1  -2 645.641 45.9298   4
   7  -1   2 713.721 60.0088   4
   7   1   2 698.859 54.7398   4
  -7  -1  -3 322.614 37.7989   1
  -7   1  -3 265.698 43.7334   1
  -7  -1  -3 300.782 48.0860   2
   7   1   3 303.639 23.7338   5
   7  -1   3 276.013 39.4277   4
   7   1   3 230.548 29.4744   4
  -7  -1  -4 1693.84 117.129   2
  -7  -1  -4 1613.18 96.3139   1
  -7   1  -4 1593.00 117.674   1
   7  -1   4 1735.31 114.691   1
   7   1   4 1490.02 113.445   2
   7   1   4 1529.64 60.1687   5
   7  -1   4 1648.54 46.5223   5
   7  -1   4 1629.47 97.5328   4
   7   1   4 1603.03 79.1601   4
  -7  -1  -5 1451.82 113.862   2
   7  -1   5 1552.46 124.345   2
  -7  -1  -5 1441.77 98.7057   1
  -7   1  -5 1577.68 125.042   1
   7   1   5 1305.99 110.482   2
   7  -1   5 1765.92 121.551   1
   7   1   5 1466.16 66.3582   5
   7  -1   5 1568.28 58.1533   5
   7   1   5 1642.33 111.109   3
   7  -1   5 1550.16 99.6207   4
   7  -1   5 1442.74 79.5035   3
   7   1   5 1479.56 77.6877   4
   7  -1   6 1640.27 132.631   2
  -7   1  -6 1415.24 130.738   1
   7   1   6 1458.31 118.845   2
   7  -1   6 1649.47 119.202   1
   7   1   6 1585.33 93.3476   1
   7  -1   6 1483.36 71.7091   5
   7   1   6 1555.31 119.006   3
   7  -1   6 1576.59 105.868   4
   7  -1   6 1576.11 93.9778   3
   7   1   6 1487.69 82.4277   4
   7   1   7 5225.84 236.900   2
   7  -1   7 5529.62 232.840   1
   7   1   7 5169.81 189.564   1
   7  -1   7 5225.48 166.054   5
   7  -1   7 5578.15 197.209   3
   7  -1   7 5397.66 212.021   4
   7   1   7 5275.93 170.006   4
   7   1   7 5418.09 239.849   3
   7  -1   8 127.382 28.5716   3
   7   1   8 165.152 47.1516   3
   7   1   8 136.031 32.0939   1
   7  -1   8 173.212 34.0581   5
   7  -1   8 148.279 36.8365   4
   7   1   8 156.902 31.5904   4
   7   1   9 1378.52 102.691   1
   7  -1   9 1527.38 106.857   5
   7  -1   9 1328.46 112.052   4
   7   1   9 1559.14 98.1376   4
   7  -1   9 1398.59 111.091   3
   7   1   9 1521.94 145.757   3
   7   1  10 2901.24 158.438   1
   7  -1  10 3031.30 162.313   5
   7   1  10 2777.02 205.523   3
   7  -1  10 3162.75 177.558   3
   7  -1  10 3108.22 179.374   4
   7   1  10 2870.21 144.336   4
   7   1  11 91.5231 41.7927   3
   7  -1  11 64.1227 27.5106   5
   7   1  11 48.6717 27.8032   5
   7  -1  11 28.0932 26.1045   4
   7   1  11 51.1686 22.6784   4
   7   1  12 390.370 85.0082   3
   7  -1  12 400.948 69.6632   4
   7   1  12 321.036 52.3220   4
   7   1  13 50.6901 43.4389   3
   7  -1  13 55.0277 23.8848   4
   7  -1  14 18.1109 23.7404   4
  -7   2  16 174.912 74.1277   3
  -7  -2  16 172.924 70.7082   5
  -7   2  15 3.91861 27.5536   3
  -7  -2  15-63.9060 61.4551   5
  -7   2  14 240.038 79.0669   3
  -7  -2  14 157.766 68.8267   5
  -7   2  13 406.219 101.785   3
  -7  -2  13 354.188 87.2523   5
  -7   2  12 3195.41 261.823   3
  -7  -2  12 3516.72 270.495   5
  -7   2  11 99.5847 39.2140   3
  -7  -2  11 162.173 65.5960   5
   7   2 -10-12.4129 26.1395   3
  -7   2  10-13.9670 33.9630   3
  -7  -2  10-30.7444 30.2662   5
  -7   2   9 99.1176 38.6440   3
   7   2  -9 136.357 38.2029   3
  -7  -2   9 156.322 53.1475   5
   7  -2  -8-14.3276 34.8419   3
   7   2  -8-38.4927 27.7564   3
  -7   2   8 10.1401 33.0651   3
  -7  -2   8 5.91151 26.8170   5
   7  -2  -7 99.1249 35.4790   3
   7   2  -7 178.333 49.7119   3
  -7   2   7 95.1484 36.8651   3
  -7   2   7 146.152 24.9090   2
  -7  -2   7 132.644 45.1610   5
   7   2  -6 648.228 85.7628   3
  -7   2   6 532.183 79.1950   3
  -7   2   6 601.038 49.9854   2
  -7  -2   6 667.106 84.9729   5
   7   2  -6 647.610 95.6739   5
   7  -2  -6 674.607 91.2849   3
   7   2  -5 70.1521 29.7778   3
   7  -2  -5 55.0433 25.1956   3
  -7   2   5 70.3942 19.9042   2
   7   2  -5 99.5024 43.5734   5
  -7   2   5 12.9211 24.6305   4
  -7   2   4 1143.65 73.8629   2
   7   2  -4 1008.17 105.981   5
   7  -2  -4 1064.34 101.417   3
  -7   2   4 1021.44 88.3534   4
  -7   2   3 3790.44 144.906   2
  -7   2   3 3943.46 183.165   3
   7   2  -3 3535.63 184.016   5
  -7  -2   3 3666.92 151.297   5
   7  -2  -3 3480.36 176.908   3
  -7   2   2 9125.11 274.748   3
  -7   2   2 9546.45 256.162   2
   7  -2  -2 8779.11 249.256   2
   7   2  -2 9342.02 291.726   5
  -7  -2   2 9718.59 235.405   5
   7  -2  -2 9296.50 283.216   3
  -7   2   2 10000.7 259.590   4
  -7   2   1 9910.97 271.669   2
  -7   2   1 9824.87 257.521   3
   7  -2  -1 9151.30 260.573   2
  -7   2   1 9700.56 281.835   1
   7   2  -1 9263.32 264.111   5
  -7  -2   1 9556.55 213.564   5
   7  -2  -1 9055.03 261.945   3
  -7   2   1 9672.52 255.997   4
  -7   2   0 410.054 59.5337   1
  -7  -2   0 440.886 40.9716   5
  -7   2   0 452.436 35.0368   5
   7   2   0 428.584 47.2809   5
   7  -2   0 416.391 47.3042   3
  -7   2   0 447.110 51.2186   4
  -7   2  -1 17512.7 408.538   1
  -7  -2  -1 18675.9 428.129   2
  -7  -2  -1 18518.4 327.935   5
   7   2   1 17294.2 330.727   5
  -7   2  -1 17140.6 284.788   5
  -7   2  -1 18441.0 391.288   4
  -7  -2  -1 17489.3 282.452   4
   7  -2   1 17234.2 333.297   3
  -7  -2  -2 421.274 34.0329   1
  -7  -2  -2 364.801 52.8999   2
  -7   2  -2 330.643 52.0352   1
  -7   2  -2 362.706 35.6726   5
   7   2   2 359.621 35.2822   5
   7  -2   2 402.234 36.1428   3
  -7  -2  -2 391.118 28.0301   4
  -7  -2  -3 2144.33 128.924   2
   7  -2   3 2082.04 132.989   1
  -7   2  -3 2019.29 137.748   1
  -7  -2  -3 1881.87 76.6213   1
   7  -2   3 1967.10 74.3178   5
  -7   2  -3 2006.17 97.6465   5
   7   2   3 2014.48 84.6687   5
   7  -2   3 1873.33 67.5903   3
   7  -2   3 2003.60 118.268   4
  -7  -2  -4 439.550 60.3336   2
   7  -2   4 448.441 68.1037   2
   7  -2   4 412.682 60.2216   1
  -7   2  -4 431.290 68.7251   1
   7  -2   4 401.220 32.4418   5
  -7   2  -4 442.831 52.6385   5
   7   2   4 448.401 39.7262   5
   7  -2   4 489.632 60.4925   4
  -7  -2  -5 2760.31 153.808   2
   7  -2   5 2616.27 171.972   2
   7  -2   5 3043.28 173.844   1
  -7   2  -5 2710.65 181.622   1
   7   2   5 2513.92 104.003   5
   7  -2   5 2765.60 93.7322   5
   7   2   5 2603.54 159.768   3
   7  -2   5 2563.22 142.102   4
   7   2   5 2593.64 92.6846   4
  -7  -2  -6 5321.10 228.568   2
  -7   2  -6 4899.05 265.625   1
   7   2   6 4914.06 162.686   5
   7  -2   6 5352.93 144.058   5
   7   2   6 5322.73 244.686   3
   7  -2   6 5577.55 220.987   4
   7   2   6 5576.56 143.993   4
  -7   2  -7 1114.42 131.525   1
   7   2   7 1158.15 80.0999   5
   7  -2   7 1294.97 73.1350   5
   7   2   7 1282.73 124.995   3
   7  -2   7 1458.05 116.413   4
   7   2   7 1228.77 65.8236   4
   7  -2   7 1266.52 51.0266   3
   7  -2   8 832.503 47.8548   3
   7   2   8 739.450 100.137   3
   7  -2   8 845.040 65.1698   5
   7  -2   8 753.372 87.5542   4
   7   2   8 888.816 58.9511   4
   7  -2   9 0.24219 7.85357   3
   7  -2   9-5.97483 13.2028   5
   7  -2  10 1234.80 92.8356   5
   7  -2  10 1223.75 121.563   4
   7   2  10 1304.33 80.9925   4
   7   2  10 1147.41 144.659   3
   7   2  11 13.7357 34.0174   3
   7  -2  11 0.50135 19.7829   4
   7   2  12 373.045 88.8759   3
   7  -2  12 481.052 81.8418   4
   7   2  13 239.315 75.6908   3
   7  -2  13 433.605 82.5042   4
   7   2  14 262.633 81.0721   3
   7  -2  14 336.428 75.3480   4
  -7   3  15 69.6000 57.0587   3
  -7  -3  15 98.6277 54.0666   5
  -7   3  14 306.458 94.3297   3
  -7  -3  14 314.169 85.8008   5
  -7   3  13-82.2322 68.1437   3
  -7  -3  13 43.2775 42.5654   5
  -7   3  12 16.7125 34.5196   3
  -7  -3  12-3.92554 36.0900   5
  -7  -3  11 1872.49 180.080   5
  -7   3  11 1752.10 193.037   3
  -7   3  10 296.719 19.2341   2
  -7   3  10 326.760 80.3539   3
  -7  -3  10 312.316 73.4584   5
   7   3  -9 129.807 43.7025   3
  -7   3   9 140.136 15.9789   2
  -7   3   9 137.582 48.7621   3
  -7   3   8 391.592 81.6870   3
  -7   3   8 362.921 30.3028   2
   7   3  -8 359.658 70.9065   3
  -7  -3   8 441.951 79.6950   5
  -7   3   8 354.157 61.2545   4
  -7   3   7 53.5586 33.3182   3
   7   3  -7 60.9200 30.1499   3
   7  -3  -7 85.0914 40.5445   3
  -7   3   7 70.7364 15.6187   2
  -7  -3   7 141.993 50.3676   5
   7   3  -7 3.92304 31.8616   5
  -7   3   7 65.9071 25.4308   4
   7   3  -6 1961.16 148.149   3
   7   3  -6 2001.63 177.362   5
  -7  -3   6 1928.75 137.075   5
  -7   3   6 1867.45 160.989   3
  -7   3   6 1981.53 130.774   4
   7  -3  -6 2066.71 158.306   3
   7   3  -5 648.447 94.6948   5
  -7  -3   5 587.761 70.1828   5
  -7   3   5 570.515 66.4448   4
  -7   3   5 557.313 83.8813   3
   7  -3  -5 609.934 83.2288   3
   7   3  -4 3085.89 194.986   5
  -7  -3   4 2857.04 147.169   5
   7  -3  -4 2946.38 173.338   3
  -7   3   4 2782.72 141.409   4
   7  -3  -3 6374.80 201.223   2
   7   3  -3 7062.01 282.035   5
  -7  -3   3 6724.81 212.534   5
   7  -3  -3 6468.23 247.553   3
  -7   3   3 6985.06 222.937   4
  -7   3   2 13358.1 359.839   3
   7  -3  -2 12172.2 310.011   2
  -7   3   2 13475.9 360.210   1
  -7   3   2 13067.0 301.017   5
   7   3  -2 13392.9 376.583   5
  -7   3   2 13806.1 330.334   4
   7  -3  -2 11992.1 354.517   4
   7  -3  -2 12755.9 339.498   3
  -7   3   1 12012.5 318.022   3
  -7   3   1 11855.8 338.798   1
  -7   3   1 12802.7 274.332   5
   7   3  -1 12109.0 331.792   5
  -7   3   1 11440.9 304.454   4
   7  -3  -1 11935.7 304.586   3
  -7   3   0 49612.2 755.922   3
  -7   3   0 51700.1 863.631   1
   7   3   0 49662.4 795.976   5
  -7   3   0 47399.9 709.946   5
   7  -3   0 47760.8 744.970   3
   7  -3   1 1216.61 103.486   2
  -7   3  -1 1170.56 105.071   1
   7   3   1 1111.08 80.8460   5
  -7   3  -1 1277.41 73.4289   5
  -7   3  -1 1237.26 98.7671   4
   7  -3   1 1212.83 65.6910   3
  -7  -3  -1 1221.77 49.4833   4
   7  -3   2 37.0257 8.91907   3
   7  -3   2 14.9341 17.2038   2
  -7   3  -2 61.2402 29.5913   1
  -7  -3  -2 16.4385 19.9938   2
   7   3   2 26.4681 12.3723   5
  -7   3  -2 7.85242 10.5121   5
   7  -3   2 20.9014 18.9843   4
  -7   3  -3 225.165 49.4109   1
   7  -3   3 229.391 46.9959   1
   7  -3   3 346.328 59.5538   2
  -7  -3  -3 312.545 50.7809   2
   7  -3   3 342.115 39.4901   5
  -7   3  -3 300.467 44.5582   5
   7   3   3 266.875 35.7445   5
   7  -3   3 246.175 45.2682   4
  -7   3  -4 73.9739 34.4889   1
  -7  -3  -4 117.403 32.7962   2
   7   3   4 186.930 29.4723   5
  -7   3  -4 130.127 33.3765   5
   7  -3   4 95.6049 27.7097   4
   7  -3   4 142.474 24.8965   5
  -7  -3  -5 463.352 63.3476   2
   7   3   5 550.144 79.6684   3
  -7   3  -5 426.176 79.5799   1
   7   3   5 445.655 48.4611   5
   7  -3   5 445.609 43.8422   5
  -7   3  -5 420.186 62.2524   5
   7  -3   5 566.776 73.1191   4
   7   3   6 271.440 63.9328   3
  -7  -3  -6 513.783 67.4325   2
  -7   3  -6 486.048 88.8783   1
   7   3   6 496.023 53.6248   5
  -7   3  -6 466.195 70.4486   5
   7  -3   6 459.852 45.4623   5
   7  -3   6 522.358 72.2932   4
   7   3   7 74.7325 30.1424   3
  -7   3  -7 62.3022 63.1361   1
   7  -3   7 153.056 28.6404   5
   7  -3   7 90.1385 28.2710   4
   7   3   7 133.250 29.2409   5
   7  -3   8 4.79108 11.1468   5
   7  -3   8 36.3500 31.4042   4
   7   3   8 9.51063 12.8573   5
   7   3   9 363.350 81.0025   3
   7  -3   9 275.613 41.8449   5
   7  -3   9 289.676 62.6089   4
   7  -3  10 1360.00 94.2769   5
   7  -3  10 1563.14 145.613   4
   7   3  10 1473.95 174.324   3
   7   3  11 136.643 59.5042   3
   7  -3  11 126.190 44.9558   4
   7   3  12 219.370 71.6013   3
   7  -3  12 206.160 62.2362   4
   7   3  13 138.215 59.2980   3
  -7   4  14 98.3090 67.7908   3
  -7  -4  14 40.7375 41.4826   5
  -7   4  13 411.489 111.128   3
  -7  -4  13 429.003 91.2717   5
  -7   4  12 748.775 138.683   3
  -7  -4  12 763.924 117.539   5
  -7   4  11 135.173 64.8126   3
  -7  -4  11 78.2922 33.6072   5
  -7   4  10-17.0960 43.0827   3
  -7  -4  10-60.0518 47.8675   5
  -7  -4   9 983.954 115.590   5
  -7   4   9 862.046 132.425   3
  -7   4   8 278.973 74.9554   3
  -7  -4   8 273.239 58.4269   5
  -7   4   8 241.106 48.5040   4
   7   4  -7 1089.08 122.231   3
  -7  -4   7 1179.93 113.830   5
  -7   4   7 1246.89 105.201   4
  -7   4   7 1174.56 141.119   3
  -7   4   6-5.45865 23.9470   3
   7  -4  -6-13.0652 19.6181   3
  -7  -4   6 7.55782 17.9848   5
  -7   4   6 23.9193 20.3775   4
  -7   4   5 58.7298 27.9081   3
   7  -4  -5 59.3407 31.9497   3
  -7  -4   5 66.9924 30.0336   5
  -7   4   5 106.448 29.8718   4
  -7   4   4 7.97237 27.0373   3
   7  -4  -4-8.11160 13.8827   3
  -7   4   4-9.50187 28.8969   1
   7  -4  -4-9.31127 13.8861   2
  -7  -4   4 77.0575 33.6252   5
   7   4  -4 28.1782 27.8996   5
  -7   4   4 11.1242 14.6164   4
  -7   4   4-11.4426 19.5492   5
   7  -4  -3 3808.25 158.452   2
  -7   4   3 4469.13 208.827   1
  -7   4   3 4537.18 187.235   5
   7   4  -3 4509.66 238.851   5
  -7  -4   3 4545.54 183.445   5
   7  -4  -3 4106.87 194.080   3
  -7   4   3 4463.57 186.664   4
   7  -4  -3 4103.95 211.453   4
  -7   4   2 2685.18 162.134   1
  -7   4   2 2561.03 129.389   5
   7   4  -2 2758.36 174.163   5
  -7  -4   2 2609.94 135.627   5
   7  -4  -2 2361.06 135.628   3
  -7   4   2 2470.21 139.714   4
   7  -4  -2 2617.86 161.847   4
  -7   4   1 361.834 55.8864   3
  -7   4   1 454.805 70.7609   1
  -7  -4   1 286.357 44.4274   1
  -7  -4   1 398.509 55.1242   5
   7   4  -1 363.550 60.9261   5
  -7   4   1 370.235 47.0366   5
  -7   4   1 339.856 52.6418   4
   7  -4  -1 373.617 48.5518   3
   7  -4  -1 366.814 60.9551   4
  -7   4   0 269.002 44.0177   3
  -7   4   0 221.216 49.9103   1
  -7  -4   0 233.490 33.1926   1
   7  -4   0 280.095 53.1356   2
   7   4   0 234.270 45.5975   5
  -7   4   0 433.745 51.2293   5
   7  -4   0 269.885 36.6849   3
  -7  -4   0 246.899 43.8558   5
   7  -4   0 280.009 52.9853   4
  -7   4   0 272.958 49.5537   4
  -7   4  -1 29.7344 17.1083   3
  -7  -4  -1 37.8630 9.89665   1
  -7   4  -1 67.6147 35.5088   1
   7  -4   1 59.7586 31.2065   2
  -7   4  -1 57.8985 22.9153   5
   7   4   1 37.2638 15.4989   5
   7  -4   1 40.0816 26.7689   4
  -7  -4  -1-34.5122 30.6176   5
  -7   4  -2 216.166 53.3856   1
   7  -4   2 166.987 44.7066   2
   7   4   2 155.517 31.9390   5
  -7   4  -2 163.715 33.5902   5
   7  -4   2 150.729 41.7723   4
  -7  -4  -3 828.128 88.7240   2
  -7   4  -3 795.086 102.772   1
  -7   4  -3 772.769 80.3884   5
   7   4   3 805.753 73.0959   5
   7  -4   3 760.665 83.7882   4
   7   4   4 415.004 79.6170   3
  -7   4  -4 443.228 86.0376   1
  -7  -4  -4 523.012 68.7125   2
   7  -4   4 519.508 57.9466   5
  -7   4  -4 435.386 67.0558   5
   7   4   4 520.120 58.8417   5
   7  -4   4 493.656 71.7593   4
   7   4   5 124.455 47.0341   3
  -7  -4  -5 70.6867 31.9493   2
  -7   4  -5 34.3014 40.6405   1
   7   4   5 66.1630 23.8427   5
  -7   4  -5 32.0811 21.1847   5
   7  -4   5 87.2088 37.0179   4
   7  -4   5 68.4928 24.7742   5
   7   4   6 370.813 77.5825   3
  -7  -4  -6 314.372 56.5737   2
  -7   4  -6 104.890 45.2013   1
  -7   4  -6 240.876 58.3265   5
   7   4   6 261.827 43.7094   5
   7  -4   6 256.623 54.5053   4
   7  -4   6 262.826 40.5226   5
  -7  -4  -7 1417.87 114.939   2
  -7   4  -7 1315.13 161.674   1
   7  -4   7 1432.21 95.8869   5
  -7   4  -7 1209.58 136.148   5
   7   4   7 1447.78 153.932   3
   7  -4   7 1374.06 128.328   4
   7   4   8-17.5438 40.5285   3
   7  -4   8 2.52405 15.0509   5
   7  -4   8 24.4490 32.6578   4
   7   4   9 808.607 130.479   3
   7  -4   9 674.809 69.6367   5
   7  -4   9 875.347 108.442   4
   7   4  10 112.888 52.5105   3
   7  -4  10 185.853 52.1045   4
   7   4  11 20.5464 35.1465   3
   7  -4  11 19.3896 21.0252   4
   7   4  12 247.368 80.9126   3
  -7   5  13 26.3082 44.3932   3
  -7  -5  13-6.62590 25.5835   5
  -7   5  12 132.482 73.2978   3
  -7  -5  12 99.7756 49.5303   5
  -7   5  11 596.049 125.956   3
  -7  -5  11 506.587 88.5838   5
  -7   5  10 618.312 126.409   3
  -7  -5  10 848.611 109.439   5
  -7   5   9 39.8526 45.2978   3
  -7  -5   9 14.6929 21.3308   5
  -7   5   8 724.045 126.230   3
  -7  -5   8 648.565 87.3735   5
  -7   5   7 54.7557 38.4108   3
  -7  -5   7 82.2663 37.2731   5
  -7   5   7 29.6933 22.3794   1
  -7   5   6 47.6302 29.1451   3
  -7  -5   6 119.629 42.1401   5
  -7   5   6 179.107 45.3040   1
  -7   5   5 642.624 101.917   3
  -7  -5   5 634.624 91.1084   1
  -7   5   5 651.258 85.7431   1
  -7  -5   5 794.375 88.5492   5
  -7   5   4 399.588 77.8745   3
   7  -5  -4 362.762 45.7707   2
  -7   5   4 506.982 74.1498   1
  -7  -5   4 388.442 68.2246   1
  -7  -5   4 395.964 63.0441   5
   7  -5  -4 432.014 68.8944   3
  -7  -5   3 1409.30 116.813   1
  -7   5   3 1883.94 141.942   1
  -7  -5   3 1742.41 123.413   5
   7  -5  -3 1750.44 126.238   3
  -7   5   3 1543.39 144.425   3
   7  -5  -3 1645.15 141.454   4
   7  -5  -2 2255.06 135.860   2
  -7   5   2 2528.98 171.819   1
  -7  -5   2 2507.30 149.433   5
   7  -5  -2 2394.10 138.008   3
   7  -5  -2 2501.70 170.996   4
  -7   5   2 2327.49 165.408   3
   7  -5  -1 5710.76 235.895   2
  -7  -5   1 5710.81 193.032   1
  -7   5   1 6236.49 280.789   1
  -7  -5   1 6047.09 238.836   5
   7  -5  -1 5994.35 265.226   4
   7  -5   0 2213.58 151.721   2
  -7   5   0 2395.09 176.075   1
  -7  -5   0 2212.68 95.2604   1
  -7  -5   0 2655.93 160.452   5
  -7   5   0 2355.51 133.224   5
  -7   5   0 2348.46 142.961   3
   7  -5   0 2553.46 165.843   4
  -7   5  -1 3.39780 13.2656   3
  -7  -5  -1 12.3057 7.56012   1
  -7   5  -1 9.65023 30.4333   1
  -7   5  -1-10.8525 11.5388   5
  -7  -5  -1 29.8503 6.79234   4
   7  -5   1 8.57689 23.8107   4
  -7   5  -2 175.609 24.9901   3
  -7   5  -2 241.190 58.5330   1
  -7   5  -2 122.635 35.4908   5
   7  -5   2 152.419 43.9387   4
   7   5   3 12.8034 27.7135   3
  -7   5  -3 59.2700 40.1819   1
  -7  -5  -3-17.6326 28.8961   2
  -7   5  -3-7.96542 22.4763   5
   7  -5   3-6.27875 26.3721   4
   7   5   4 50.5084 44.9804   3
  -7   5  -4 63.1538 44.5600   1
  -7  -5  -4 24.3106 18.5828   2
  -7   5  -4 33.0142 24.5651   5
   7  -5   4 21.9064 25.9833   4
  -7  -5  -5 995.909 96.6352   2
  -7   5  -5 845.264 131.546   1
   7  -5   5 1047.51 93.9416   5
   7   5   5 923.082 127.389   3
   7  -5   5 991.279 110.428   4
  -7  -5  -6 514.302 68.8346   2
   7   5   6 534.238 99.7688   3
  -7   5  -6 374.874 89.2549   1
   7  -5   6 490.803 64.9955   5
   7  -5   6 448.274 77.9602   4
  -7  -5  -7 8.44593 15.1429   2
   7   5   7 5.56204 30.3862   3
   7  -5   7-32.8345 29.9721   4
   7  -5   7-6.79222 18.8061   5
   7   5   8 31.7124 36.4269   3
   7  -5   8 51.7654 37.1529   4
   7  -5   8 40.1655 21.3575   5
   7  -5   9 59.4369 27.2015   5
   7  -5   9 53.3601 34.5421   4
   7   5  10 386.732 109.064   3
  -7   6  11 44.3329 44.9534   3
  -7  -6  11 58.0597 35.0973   5
  -7   6  10 72.5402 58.9872   3
  -7  -6  10 32.4723 34.1938   5
  -7   6  10-20.0360 31.5174   1
  -7  -6   9 62.7336 40.7995   5
  -7   6   9 19.5829 26.7718   1
  -7   6   8 20.0159 30.7640   3
  -7  -6   8 122.380 45.9804   5
  -7   6   8 74.1092 32.4459   1
  -7   6   7 117.276 50.5090   3
  -7   6   7 172.796 46.0435   1
  -7   6   6 11.0483 23.9205   3
  -7  -6   6 76.7010 35.2879   5
  -7   6   6 66.8913 34.8146   1
  -7   6   5 115.978 53.6131   3
  -7  -6   5 159.854 44.9531   5
  -7   6   5 102.688 36.9415   1
  -7   6   4 37.2989 22.6618   3
  -7   6   4 24.7847 24.0790   1
  -7  -6   4 7.13683 22.6513   1
   7  -6  -4 49.6978 18.6195   2
  -7  -6   4 60.6886 30.6960   5
  -7   6   3 337.250 75.4216   3
   7  -6  -3 334.297 51.4616   2
  -7  -6   3 398.170 62.0624   1
  -7   6   3 452.472 77.8925   1
  -7  -6   3 478.444 73.1358   5
   7  -6  -3 304.659 63.2808   4
   7  -6  -2 1063.93 98.3922   2
  -7   6   2 1129.34 125.056   1
  -7  -6   2 1158.09 114.018   5
  -7   6   2 1054.53 120.494   3
   7  -6  -2 976.787 115.776   4
  -7  -6   1 41.3645 20.9255   1
  -7   6   1 62.3141 38.8042   1
   7  -6  -1 23.1010 18.3271   2
  -7   6   1 101.920 37.5901   3
  -7  -6   1 13.4426 11.1217   4
  -7  -6   1 24.2541 26.1829   5
   7  -6  -1 9.52199 27.4766   4
  -7   6   0 266.092 66.6618   1
  -7  -6   0 249.515 28.9642   4
   7  -6   0 277.431 62.3933   4
  -7   6  -1 388.348 83.1163   1
  -7   6  -1 332.798 52.8836   3
   7  -6   1 367.892 69.3811   4
  -7   6  -2 224.920 69.3034   1
   7   6   2 152.366 55.7412   3
   7  -6   2 194.871 53.5621   4
  -7   6  -3 2.92870 37.7567   1
   7   6   3 145.454 58.9647   3
   7  -6   3 164.101 53.7605   4
  -7   6  -4-27.3013 52.0437   1
  -7  -6  -4 1.65345 16.6475   2
   7   6   4-28.4410 42.4275   3
   7  -6   4 4.49879 23.1611   4
  -7   6  -5 54.3482 33.8315   1
  -7  -6  -5 147.417 41.3082   2
   7   6   5 94.0710 48.9884   3
   7  -6   5 156.025 51.6578   4
  -7   6  -6 87.1797 54.5727   1
   7   6   6 253.148 76.8724   3
   7  -6   6 266.307 66.6332   4
   7  -6   6 250.267 54.6028   5
   7   6   7 494.733 110.330   3
   7  -6   7 524.499 90.7304   4
   7  -6   7 411.087 69.0803   5
   7  -6   8 62.1487 33.9568   5
  -7   7   9-22.9550 56.8668   3
  -7   7   8-2.35915 18.1185   3
  -7  -7   8-6.66995 28.5899   5
  -7   7   7 284.909 91.5249   3
  -7  -7   7 449.151 80.6666   5
  -7   7   7 299.522 64.9154   1
  -7   7   6-25.7098 45.0813   3
  -7  -7   6 19.5317 20.5181   5
  -7   7   6-3.65893 27.2312   1
  -7   7   5 4.99498 27.5549   3
  -7   7   5 100.176 43.4354   1
  -7  -7   5 28.6104 27.2946   5
  -7   7   4 14.1220 25.5235   1
  -7   7   4-53.6606 48.3402   3
  -7  -7   4-30.7848 34.6699   5
  -7   7   3 26.7136 30.6309   1
  -7   7   3 2.72877 24.8122   3
  -7  -7   3 13.2125 18.1392   4
  -7  -7   3 18.8341 28.3133   5
  -7   7   2 262.484 66.7701   1
  -7   7   2 463.916 87.5282   3
  -7  -7   2 363.964 75.3520   5
   7  -7  -2 300.889 68.6555   4
  -7   7   1 53.5190 33.9229   3
  -7  -7   1 22.4296 21.2627   5
   7  -7  -1 41.5109 30.7776   4
  -7   7   0 548.078 104.563   1
   7   7   0 391.077 82.2780   3
   7  -7   0 440.953 84.0017   4
  -7   7  -1-47.5283 45.3746   1
   7   7   1 124.979 58.4323   3
   7  -7   1 51.9216 42.3534   4
  -7   7  -2 82.4443 46.4768   1
   7   7   2 57.8511 37.2313   3
   7  -7   2 2.98732 35.6130   4
  -7   7  -3-87.8544 52.4478   1
   7   7   3-4.75274 35.8837   3
   7  -7   3 30.1328 36.1095   4
  -7   7  -4 24.0644 45.3569   1
   7   7   4 36.9969 45.3468   3
   7  -7   4 17.1488 28.6657   4
   7  -7   5 60.2456 42.6163   4
  -7   8   7-2.26212 34.2097   3
  -7   8   6-8.22176 28.0226   3
  -7   8   5-79.0028 49.7643   3
  -7   8   4 124.934 52.2558   1
  -7   8   4 87.3935 55.2747   3
  -7   8   3 72.6182 44.1986   1
   7   8  -3 39.8547 33.2800   3
  -7   8   2 2.72870 29.4788   1
   7   8  -2 34.0668 45.5826   3
   7  -8  -2-46.3040 40.9724   4
  -7   8   1 11.4668 27.3053   1
   7   8  -1-19.7731 27.3431   3
   7  -8  -1-39.8206 49.4899   4
  -7   8   0-33.3912 49.4113   1
   7   8   0 19.3328 43.5169   3
   7  -8   0-39.8033 33.0869   4
  -7   8  -1 7.69848 39.5035   1
   7  -8   1 43.3724 36.9735   4
  -7   8  -2 91.5385 52.8724   1
   7  -8   2 58.7981 45.2149   4
  -8   0  17-13.3713 29.1700   3
  -8   0  16 285.381 85.1562   3
  -8   0  16 466.876 125.722   5
  -8   0  15 33.9089 36.2553   3
  -8   0  15 5.45533 28.3355   5
  -8   0  14 3094.01 252.932   3
  -8   0  14 3031.63 290.956   5
  -8   0  13 25.0763 34.9410   3
  -8   0  13 6.68089 42.9837   5
  -8   0  12 8850.69 406.826   3
  -8   0  12 8664.16 462.071   5
  -8   0  11 31.3569 31.8730   3
  -8   0  11-49.4269 59.8011   5
  -8   0  10 8470.77 366.311   3
  -8   0  10 8881.04 425.426   5
   8   0  -9 29.1896 25.5135   3
  -8   0   9 1.18824 27.4374   3
  -8   0   8 3583.62 217.026   3
   8   0  -8 3574.94 227.420   3
   8   0  -7-10.7505 31.0035   3
   8   0  -6 1092.18 113.808   3
   8   0  -5-28.3421 31.2881   3
   8   0  -4 17666.7 453.360   3
  -8   0   4 16918.5 437.871   5
   8   0  -3 17.7865 20.0366   3
  -8   0   3-30.7240 27.0703   5
   8   0  -2 34702.5 657.149   3
  -8   0   2 36065.5 645.180   2
  -8   0   2 35760.4 598.695   5
  -8   0   2 35391.9 626.344   4
  -8   0   1-28.9064 29.5379   2
  -8   0   1-11.5228 15.1814   5
  -8   0   1 3.55861 14.0589   4
  -8   0   0 26594.7 350.918   5
  -8   0   0 26082.6 456.581   4
  -8   0  -1-0.27218 18.7535   1
  -8   0  -1 10.1003 13.0619   4
   8   0   1 17.6874 15.7628   4
  -8   0  -2 1589.52 96.9097   1
  -8   0  -2 1644.66 117.216   2
  -8   0  -2 1570.85 88.3729   4
   8   0   2 1691.87 97.1814   4
  -8   0  -3 6.59027 22.6785   2
  -8   0  -3 5.57312 13.0790   1
   8   0   3 0.83374 11.7673   2
   8   0   3-3.05215 14.3566   4
  -8   0  -4 8311.42 262.158   1
   8   0   4 8094.60 288.672   2
  -8   0  -4 7800.22 290.750   2
   8   0   4 8164.92 224.542   4
   8   0   5 1.66725 14.0733   3
  -8   0  -5-17.8367 24.4512   1
   8   0   5-14.0421 24.6316   2
   8   0   5 1.38687 7.10604   5
   8   0   5-11.2827 13.8195   4
   8   0   5-1.74122 3.95580   5
   8   0   6 16916.1 469.862   2
  -8   0  -6 17417.9 464.653   1
   8   0   6 16982.9 406.321   1
   8   0   6 17424.1 321.557   5
   8   0   6 16409.7 396.964   3
   8   0   6 17568.2 376.500   4
   8   0   7-35.8153 28.9814   3
   8   0   7 12.0531 19.2520   1
   8   0   7 0.04078 13.1234   5
   8   0   7 11.0879 17.5172   4
   8   0   8 14839.4 410.345   1
   8   0   8 16161.3 370.774   5
   8   0   8 15384.6 374.751   4
   8   0   8 15556.5 433.641   3
   8   0   9 9.10784 20.4725   3
   8   0   9 3.67698 14.1050   5
   8   0   9 10.5245 16.7029   4
   8   0  10 823.924 87.7549   5
   8   0  10 871.200 105.731   3
   8   0  10 907.460 88.5198   4
   8   0  11 122.638 65.2952   3
   8   0  11 166.740 49.0838   4
   8   0  12 83.8418 32.2026   4
   8   0  13-12.8321 19.5040   4
  -8  -1  17 4.58333 41.2908   3
  -8   1  17 35.6961 47.1388   3
  -8  -1  16 310.260 80.9228   3
  -8   1  16 324.440 96.9194   3
  -8   1  16 442.144 125.478   5
  -8  -1  16 392.292 108.648   5
  -8  -1  15 83.3568 50.6856   3
  -8   1  15 114.059 60.9045   3
  -8  -1  15 0.22107 43.3068   5
  -8  -1  14 716.338 118.346   3
  -8   1  14 609.291 124.528   3
  -8  -1  14 607.780 124.538   5
  -8  -1  13 141.261 59.1432   3
  -8   1  13 103.359 55.0760   3
  -8  -1  13 66.4272 41.2827   5
  -8   1  12 1854.05 190.383   3
  -8  -1  12 1944.63 177.169   3
  -8  -1  12 1983.33 209.093   5
  -8   1  11 743.572 117.612   3
  -8  -1  11 731.484 106.657   3
  -8  -1  11 714.529 125.141   5
  -8   1  10 242.928 65.3460   3
  -8  -1  10 327.435 65.0132   3
  -8  -1  10 208.609 65.6835   5
  -8   1   9 559.122 95.7144   3
   8   1  -9 457.394 83.8164   3
  -8  -1   9 483.583 89.7916   5
  -8   1   8 686.368 102.118   3
   8   1  -8 847.673 109.617   3
  -8  -1   8 686.017 102.919   5
   8  -1  -8 846.178 111.676   3
   8   1  -7 445.166 77.3644   3
  -8  -1   7 506.302 85.3604   5
   8  -1  -7 460.831 79.7857   3
   8   1  -6 1514.69 132.795   3
   8  -1  -6 1632.93 141.561   3
   8   1  -5 385.762 64.7865   3
   8  -1  -5 340.828 63.7174   3
   8   1  -4 27389.5 592.581   3
  -8   1   4 26737.3 508.212   2
  -8  -1   4 26107.8 557.328   5
   8  -1  -4 26260.5 592.914   3
  -8   1   4 26980.4 560.868   4
  -8   1   3 7508.29 255.434   3
   8  -1  -3 7732.70 272.501   3
  -8   1   3 7495.06 229.429   2
  -8  -1   3 7494.70 237.417   5
  -8   1   3 7737.42 250.467   4
  -8   1   2 55191.7 862.096   2
   8  -1  -2 54822.9 897.892   3
   8   1  -2 53445.2 879.775   5
  -8  -1   2 54769.3 801.762   5
  -8   1   2 55352.5 855.693   4
   8  -1  -1 2584.48 136.158   3
  -8   1   1 2960.70 147.616   2
   8   1  -1 2585.71 125.990   5
  -8  -1   1 2619.63 93.6465   5
  -8   1   1 2960.18 131.599   4
  -8  -1   1 2542.23 120.952   4
  -8   1   0 63119.7 981.028   2
   8  -1   0 61039.3 932.002   3
  -8  -1   0 64132.6 998.950   2
  -8   1   0 65669.2 965.098   1
  -8   1   0 60452.3 766.701   5
   8   1   0 61305.0 877.746   5
  -8  -1   0 62940.2 791.531   5
  -8   1   0 64581.2 919.729   4
  -8  -1   0 59562.2 869.148   4
   8  -1   0 68691.8 980.289   4
   8  -1   1 3189.59 135.997   3
  -8   1  -1 3408.74 168.957   2
  -8  -1  -1 3647.48 170.928   2
  -8   1  -1 3545.71 157.937   1
   8   1   1 3110.59 109.400   5
  -8   1  -1 3304.73 138.433   4
  -8  -1  -1 3263.71 114.025   4
   8  -1   1 3705.38 158.528   4
  -8  -1  -2 163.142 29.1340   1
  -8   1  -2 174.695 38.3389   1
  -8   1  -2 143.267 38.0416   2
  -8  -1  -2 119.614 34.5835   2
   8   1   2 165.040 20.8437   5
  -8   1  -2 123.387 27.4119   4
  -8  -1  -2 131.276 22.0824   4
   8  -1   2 144.336 33.5307   4
  -8  -1  -3 846.189 85.2522   2
  -8   1  -3 829.574 81.8304   1
  -8  -1  -3 852.002 65.1851   1
   8   1   3 797.864 39.4863   5
   8  -1   3 908.929 74.9250   4
   8   1   3 753.546 61.3426   4
   8   1   4 160.271 39.9870   2
  -8  -1  -4 184.397 34.5337   1
  -8   1  -4 207.824 43.8651   1
  -8  -1  -4 235.510 48.6179   2
   8  -1   4 208.465 45.5052   2
   8   1   4 214.788 21.2489   5
   8  -1   4 206.057 40.0871   4
   8   1   4 196.290 31.4537   4
   8  -1   5 507.590 74.0036   2
  -8   1  -5 440.377 71.7565   1
  -8  -1  -5 341.604 50.5218   1
  -8  -1  -5 419.650 67.8151   2
   8  -1   5 505.328 68.1759   1
   8   1   5 415.390 65.8052   2
   8   1   5 405.633 31.2943   5
   8  -1   5 436.490 22.2509   5
   8   1   5 494.799 62.6435   3
   8  -1   5 424.289 44.7652   3
   8  -1   5 477.734 59.2197   4
   8   1   5 431.966 45.7751   4
  -8   1  -6 5929.83 275.282   1
   8   1   6 5792.81 257.049   2
   8   1   6 5705.51 147.189   5
   8  -1   6 5608.13 122.998   5
   8   1   6 6085.33 246.316   3
   8  -1   6 5811.79 215.600   4
   8  -1   6 5956.59 193.785   3
   8   1   6 5718.95 176.534   4
  -8   1  -7 2872.02 200.990   1
   8  -1   7 3436.61 189.793   1
   8  -1   7 3182.44 105.981   5
   8   1   7 3134.35 182.852   3
   8  -1   7 3335.37 165.786   4
   8   1   7 2954.07 129.177   4
   8  -1   7 3192.30 149.075   3
   8   1   8 515.907 80.2353   3
   8   1   8 500.739 60.1927   1
   8  -1   8 549.632 49.1453   5
   8  -1   8 545.799 63.8944   3
   8  -1   8 529.499 67.5639   4
   8   1   8 561.251 57.7333   4
   8   1   9 1059.51 93.9168   1
   8  -1   9 1022.05 74.6971   5
   8  -1   9 997.306 96.1999   3
   8  -1   9 1028.00 98.3933   4
   8   1   9 939.387 78.3978   4
   8   1   9 1169.81 128.283   3
   8   1  10 758.781 95.8761   5
   8  -1  10 755.648 70.2907   5
   8  -1  10 784.744 88.1072   3
   8  -1  10 845.147 93.3124   4
   8   1  10 776.740 74.4606   4
   8   1  10 876.542 115.071   3
   8   1  11 18.1585 29.4863   3
   8  -1  11 61.0949 28.8328   4
   8   1  11 13.1016 15.9164   4
   8   1  12 44.2280 34.7330   3
   8  -1  12 6.07180 19.4284   4
   8  -1  13 18.3075 19.6870   4
   8  -1  14 552.497 88.6758   4
  -8   2  16 114.733 67.2710   3
  -8  -2  16 34.1594 40.1817   5
  -8   2  15 64.0371 58.5777   3
  -8  -2  15-49.6383 56.8497   5
  -8   2  14 2359.20 241.785   3
  -8  -2  14 2680.68 262.191   5
  -8   2  13-12.7717 33.7185   3
  -8  -2  13 8.95471 32.9925   5
  -8   2  12 1523.50 180.668   3
  -8  -2  12 1745.78 193.691   5
  -8   2  11-31.5556 41.0011   3
  -8  -2  11 52.4910 39.2031   5
  -8   2  10 25.1110 28.1495   3
  -8  -2  10 114.378 49.5458   5
  -8   2   9 1096.14 137.811   3
   8   2  -9 1202.99 136.016   3
  -8  -2   9 1133.35 135.938   5
   8  -2  -8 38.7319 27.9837   3
   8   2  -8 46.3771 29.6962   3
  -8   2   8 41.0190 24.6034   3
  -8  -2   8 24.9696 26.1256   5
  -8   2   8 60.2172 19.8396   2
  -8   2   7 20.4078 27.2472   3
   8   2  -7 36.7427 25.7633   3
   8  -2  -7 5.13753 16.4184   3
  -8   2   7 16.8910 14.1788   2
  -8  -2   7 73.4109 42.8268   5
  -8   2   6 703.777 93.8040   3
   8   2  -6 803.933 99.5845   3
  -8   2   6 617.122 57.4266   2
  -8  -2   6 740.146 91.4260   5
   8   2  -6 761.087 104.779   5
   8  -2  -6 690.812 94.8666   3
  -8   2   6 578.687 74.4302   4
  -8   2   5 714.030 89.9989   3
   8   2  -5 803.500 93.2899   3
  -8   2   5 842.411 68.5090   2
   8   2  -5 789.631 102.457   5
   8  -2  -5 856.270 100.155   3
  -8   2   5 877.262 86.7728   4
  -8   2   4 3255.46 137.838   2
   8   2  -4 3067.79 191.894   5
   8  -2  -4 3082.75 180.783   3
  -8   2   4 3213.11 162.786   4
  -8   2   3 1339.04 91.0376   2
  -8   2   3 1482.92 114.577   3
   8   2  -3 1358.00 119.203   5
   8  -2  -3 1456.93 117.088   3
  -8   2   3 1407.18 101.389   4
  -8   2   2 37633.8 678.218   3
  -8   2   2 36309.2 647.682   2
   8  -2  -2 37214.1 657.601   2
   8   2  -2 37567.5 705.243   5
  -8  -2   2 36869.1 593.186   5
   8  -2  -2 37546.6 697.976   3
   8  -2  -1 67.4483 26.6024   3
  -8   2   1 129.591 43.0481   2
  -8   2   1 95.9560 37.4629   1
  -8  -2   1 151.241 28.3112   5
   8   2  -1 91.0264 25.5708   5
  -8   2   1 91.5483 27.6021   4
  -8   2   1 65.7014 13.8743   5
  -8   2   0 32293.9 618.448   1
  -8  -2   0 33653.9 492.253   5
  -8   2   0 29564.9 452.479   5
   8   2   0 31687.2 554.414   5
   8  -2   0 31598.4 563.180   3
  -8   2   0 31332.9 567.677   4
  -8  -2   0 32071.8 511.812   4
   8  -2   1 970.467 91.3185   2
  -8  -2  -1 1031.52 97.4502   2
  -8   2  -1 906.194 88.7899   1
  -8  -2  -1 954.703 60.3323   5
   8   2   1 934.527 66.3337   5
  -8   2  -1 913.457 47.5998   5
  -8   2  -1 1011.77 82.3975   4
  -8  -2  -1 961.347 51.5711   4
   8  -2   1 916.645 67.7586   3
   8  -2   2 53.8352 14.6386   3
  -8   2  -2 64.1203 25.8323   1
   8  -2   2 136.300 37.7284   2
  -8  -2  -2 65.5678 16.6343   1
  -8  -2  -2 58.1417 24.1789   2
  -8   2  -2 77.6878 17.1588   5
   8   2   2 65.7896 15.5936   5
  -8  -2  -2 60.6399 12.4365   4
   8  -2   2 103.129 31.1481   4
  -8   2  -2 48.5145 21.1492   4
   8  -2   3 528.895 41.4315   3
  -8  -2  -3 549.094 70.6175   2
   8  -2   3 448.141 68.5521   2
  -8  -2  -3 554.003 44.9949   1
  -8   2  -3 489.347 70.1438   1
  -8   2  -3 479.501 46.0386   5
   8   2   3 519.626 42.4619   5
   8  -2   3 467.851 58.8601   4
   8  -2   4 3717.65 203.238   2
   8  -2   4 3381.93 99.1485   3
  -8  -2  -4 3536.28 183.650   2
  -8  -2  -4 3257.48 121.696   1
  -8   2  -4 3650.15 204.008   1
   8  -2   4 3586.49 188.894   1
   8  -2   4 3517.00 100.463   5
   8   2   4 3452.24 114.966   5
   8  -2   4 3245.62 87.7759   3
   8  -2   4 3672.27 170.398   4
   8  -2   5 51.9048 10.6710   3
   8  -2   5 47.4471 8.78651   3
   8   2   5 85.2297 34.5355   3
  -8   2  -5 41.3385 29.0724   1
  -8  -2  -5 101.408 35.5060   2
   8  -2   5 59.7909 13.2379   5
   8   2   5 49.7716 14.7966   5
   8  -2   5 24.5663 20.6818   4
   8   2   5 22.1586 16.2808   4
  -8  -2  -6 11298.3 366.660   2
   8  -2   6 10859.4 187.494   3
  -8   2  -6 10905.0 413.724   1
   8   2   6 11271.1 247.813   5
   8  -2   6 12186.0 222.492   5
   8   2   6 12575.7 394.521   3
   8  -2   6 11213.0 334.151   4
   8   2   6 12020.4 249.754   4
   8  -2   6 10907.3 193.262   3
  -8   2  -7 2109.11 184.537   1
   8   2   7 2225.45 104.810   5
   8  -2   7 2378.46 90.8622   5
   8  -2   7 2283.67 73.2056   3
   8   2   7 2256.15 169.967   3
   8  -2   7 2588.99 155.124   4
   8   2   7 2507.37 103.262   4
   8   2   8 7158.35 216.073   5
   8  -2   8 7338.26 187.718   5
   8  -2   8 7210.61 154.610   3
   8   2   8 7814.62 339.859   3
   8  -2   8 7455.91 283.687   4
   8   2   8 7426.97 195.411   4
   8   2   9 37.4514 30.5548   3
   8  -2   9 32.3386 16.7029   5
   8  -2   9-20.5427 28.3441   4
   8   2   9 30.9041 18.4694   4
   8  -2  10 619.392 85.3739   4
   8   2  10 760.808 118.313   3
   8   2  11 38.7595 28.0543   3
   8  -2  11 106.477 43.2266   4
   8   2  12-28.3795 41.6138   3
   8  -2  12 4.22569 30.0710   4
   8   2  13 195.175 65.5197   3
   8  -2  13 273.882 66.2122   4
  -8   3  15 75.3842 49.9941   3
  -8  -3  15 46.7821 52.0432   5
  -8   3  14 68.7196 49.9369   3
  -8  -3  14 180.393 75.8134   5
  -8   3  13-23.1050 32.1472   3
  -8  -3  13 36.4459 36.0857   5
  -8   3  12 753.604 133.138   3
  -8  -3  12 905.196 135.247   5
  -8   3  11-7.00070 39.6095   3
  -8  -3  11 48.2802 35.9695   5
  -8   3  11-2.68828 5.88284   2
  -8   3  10 274.385 27.2238   2
  -8   3  10 201.877 71.3414   3
  -8  -3  10 340.350 77.1720   5
  -8   3   9-23.1129 38.0897   3
  -8   3   9 14.4370 9.10109   2
   8   3  -8 967.573 119.636   3
  -8   3   8 872.998 57.3450   2
  -8  -3   8 888.890 110.060   5
  -8   3   8 931.696 126.903   3
  -8   3   8 946.154 101.687   4
   8   3  -7 671.051 95.2991   3
  -8   3   7 716.867 53.9442   2
  -8   3   7 588.792 96.7684   3
  -8  -3   7 693.170 91.9984   5
   8  -3  -7 724.014 104.653   3
  -8   3   7 789.248 88.0503   4
   8  -3  -6 131.271 42.3116   3
   8   3  -6 103.875 41.8754   3
  -8   3   6 70.7620 36.0949   3
  -8   3   6 87.7643 22.3073   2
  -8  -3   6 112.562 33.5973   5
   8   3  -6 103.991 42.3480   5
  -8   3   6 104.453 31.2142   4
   8  -3  -5 389.392 67.4711   3
  -8   3   5 414.259 74.1222   3
   8   3  -5 409.729 78.9855   5
  -8  -3   5 301.976 52.2259   5
  -8   3   5 384.433 57.5409   4
   8   3  -4 1808.81 151.195   5
  -8  -3   4 1501.06 111.391   5
   8  -3  -4 1680.74 135.585   3
  -8   3   4 1775.83 116.183   4
   8  -3  -3-1.72109 19.2735   3
   8  -3  -3-15.2388 20.7966   2
  -8  -3   3 45.6479 24.6434   5
   8   3  -3-25.9465 30.1080   5
  -8   3   3-20.9108 22.3595   4
  -8   3   2 15789.9 405.389   3
  -8   3   2 16638.1 422.791   1
  -8   3   2 14887.4 334.711   5
   8   3  -2 15860.1 433.994   5
   8  -3  -2 15768.3 402.301   3
  -8   3   2 16258.1 380.516   4
   8  -3  -2 15693.4 423.722   4
  -8   3   1 5170.49 197.639   3
  -8   3   1 5393.75 226.878   1
  -8   3   1 4659.42 154.510   5
   8   3  -1 5065.96 214.953   5
   8  -3  -1 5019.29 195.419   3
  -8   3   1 5559.79 208.110   4
   8  -3  -1 5284.28 227.054   4
   8  -3   0 9511.04 305.688   2
  -8   3   0 9714.68 248.092   3
  -8   3   0 10052.8 318.425   1
   8   3   0 9600.64 281.212   5
  -8   3   0 9672.89 223.646   5
   8  -3   0 9158.71 250.103   3
  -8   3   0 9387.78 290.337   4
   8  -3   0 10301.6 314.619   4
   8  -3   1 917.609 91.8683   2
  -8   3  -1 898.982 95.7217   1
   8   3   1 869.413 73.5799   5
  -8   3  -1 907.271 61.5072   5
  -8   3  -1 899.997 86.9341   4
  -8  -3  -1 970.821 46.6660   4
   8  -3   1 954.475 90.0432   4
   8  -3   1 922.851 62.1983   3
   8  -3   2 18.8211 7.66421   3
   8  -3   2 24.7699 24.7505   2
  -8   3  -2 42.3280 26.7115   1
  -8  -3  -2 1.86741 18.2573   2
  -8  -3  -2 18.9571 7.69936   1
  -8   3  -2 1.80730 10.6615   5
   8   3   2 2.16062 10.0673   5
   8  -3   2 32.1485 21.6494   4
  -8  -3  -3 630.126 76.2962   2
  -8   3  -3 549.725 79.3304   1
  -8   3  -3 574.751 59.7325   5
   8   3   3 536.138 52.8420   5
   8  -3   3 475.801 64.2169   4
  -8   3  -4 283.013 64.3004   1
  -8  -3  -4 286.828 56.8074   2
  -8   3  -4 206.935 39.7604   5
   8   3   4 206.770 33.7742   5
   8  -3   4 241.605 48.6554   4
   8  -3   4 232.096 31.9375   5
   8   3   5 123.413 46.7273   3
  -8   3  -5 70.4773 36.2249   1
  -8  -3  -5 77.7201 32.6699   2
   8   3   5 96.9141 21.4566   5
  -8   3  -5 114.278 31.5940   5
   8  -3   5 97.8528 35.1415   4
   8  -3   5 91.6626 21.0416   5
  -8  -3  -6 3126.99 179.492   2
  -8   3  -6 2868.56 218.802   1
   8  -3   6 3293.04 122.413   5
   8   3   6 2878.90 128.429   5
   8   3   6 3261.92 212.201   3
   8  -3   6 3125.21 180.157   4
   8   3   7 382.492 76.2083   3
  -8   3  -7 352.145 83.6113   1
   8  -3   7 492.960 46.4937   5
   8   3   7 396.081 48.9594   5
   8  -3   7 463.952 72.6700   4
   8   3   8 567.210 93.7983   3
   8   3   8 469.170 55.4482   5
   8  -3   8 491.670 49.3383   5
   8  -3   8 450.347 75.2716   4
   8   3   9-40.8883 46.2813   3
   8  -3   9-10.1258 13.6922   5
   8  -3   9-15.6678 29.7779   4
   8   3  10 303.382 86.5082   3
   8  -3  10 297.176 62.9313   4
   8   3  11 150.277 60.3973   3
   8  -3  11 111.170 46.7739   4
   8   3  12-48.8326 42.5500   3
   8  -3  12 35.7907 33.0436   4
   8   3  13 1.72931 35.4567   3
  -8   4  14 619.019 137.477   3
  -8  -4  14 599.206 112.568   5
  -8   4  13 51.6819 47.5189   3
  -8  -4  13 15.6239 35.3763   5
  -8   4  12 789.212 147.678   3
  -8  -4  12 820.640 123.283   5
  -8   4  11 33.6931 37.1577   3
  -8  -4  11-50.6305 44.9332   5
  -8   4  10-8.39739 28.3247   3
  -8  -4  10-51.3694 41.9234   5
  -8   4   9 40.0356 38.1956   3
  -8  -4   9-6.58027 35.5912   5
  -8  -4   8 654.374 95.1605   5
  -8   4   8 781.668 126.531   3
  -8  -4   7 912.875 101.250   5
  -8   4   7 730.249 113.892   3
  -8   4   6 282.386 69.2738   3
  -8  -4   6 358.687 60.8700   5
  -8   4   5-19.0999 28.2716   3
   8  -4  -5 6.64625 20.4704   3
  -8  -4   5 21.0710 22.0630   5
  -8   4   5-20.2595 20.0153   4
  -8   4   4 181.306 53.8166   3
   8  -4  -4 196.841 47.4408   3
  -8   4   4 159.986 41.6273   1
   8  -4  -4 161.517 31.4541   2
  -8  -4   4 250.997 47.8049   5
  -8   4   4 171.894 39.3924   4
  -8   4   4 141.183 33.2971   5
  -8   4   3 423.149 73.4369   3
  -8   4   3 598.734 81.5888   1
  -8   4   3 566.919 64.8965   5
   8   4  -3 509.627 85.0146   5
  -8  -4   3 558.311 68.2210   5
   8  -4  -3 464.720 68.3087   3
  -8   4   3 487.136 64.3202   4
  -8   4   2 3296.29 185.473   1
  -8   4   2 3198.83 147.015   5
   8   4  -2 3560.96 205.057   5
  -8  -4   2 3554.66 160.019   5
   8  -4  -2 3349.53 166.794   3
  -8   4   2 3445.35 170.982   4
   8  -4  -2 3210.88 191.855   4
  -8   4   1 60.6186 31.0207   3
   8  -4  -1 26.0801 17.5655   3
  -8   4   1 29.1251 33.0129   1
   8  -4  -1 33.0127 21.3403   2
  -8   4   1 45.0032 19.1889   5
   8   4  -1 20.2064 22.4864   5
  -8  -4   1 48.2519 24.2152   5
   8  -4  -1-13.1319 29.2252   4
   8  -4   0 2834.06 165.987   2
  -8   4   0 2931.83 141.956   3
  -8  -4   0 2567.69 112.711   1
  -8   4   0 3103.98 191.845   1
  -8  -4   0 2919.57 148.666   5
   8   4   0 2642.03 156.634   5
  -8   4   0 2404.34 119.931   5
   8  -4   0 2714.37 120.790   3
   8  -4   0 2811.64 171.090   4
  -8   4  -1 78.5593 19.8136   3
  -8  -4  -1 63.9170 12.1314   1
   8  -4   1 79.4618 31.3424   2
  -8   4  -1 51.3826 34.4653   1
  -8   4  -1 65.0701 21.5701   5
   8   4   1 59.0406 22.3602   5
  -8  -4  -1 66.8414 10.3541   4
   8  -4   1 63.6103 34.9274   4
  -8   4  -2 28.4398 31.7214   1
  -8   4  -2 52.9292 20.2762   5
   8   4   2 15.2916 14.6645   5
   8  -4   2 41.7133 26.7269   4
  -8   4  -3 328.126 72.9914   1
  -8  -4  -3 261.454 52.9024   2
   8   4   3 284.570 45.3632   5
  -8   4  -3 315.826 52.4672   5
   8  -4   3 296.829 57.9270   4
   8   4   4 125.435 45.2759   3
  -8   4  -4 138.284 45.5328   1
  -8  -4  -4 159.216 42.0063   2
   8   4   4 189.906 38.0038   5
  -8   4  -4 160.016 42.2745   5
   8  -4   4 158.379 48.3700   4
  -8  -4  -5 2880.87 172.379   2
  -8   4  -5 3028.43 231.685   1
   8  -4   5 2943.86 139.291   5
  -8   4  -5 2516.16 172.971   5
   8   4   5 2571.43 136.184   5
   8   4   5 2812.67 209.805   3
   8  -4   5 2966.84 183.638   4
  -8  -4  -6 2831.09 171.016   2
  -8   4  -6 2674.53 230.231   1
   8  -4   6 2848.06 136.079   5
  -8   4  -6 2552.37 185.428   5
   8   4   6 2603.91 140.287   5
   8   4   6 2997.46 223.082   3
   8  -4   6 3174.12 193.690   4
  -8  -4  -7 17.6613 20.2039   2
  -8   4  -7-36.0753 51.7046   1
   8   4   7 23.1478 31.3318   3
   8  -4   7 10.6517 30.1518   4
   8  -4   7 29.7378 20.4666   5
   8  -4   8 2460.92 126.875   5
   8   4   8 2503.30 223.806   3
   8  -4   8 2560.37 185.119   4
   8   4   9 149.784 63.0845   3
   8  -4   9 117.961 45.1188   4
   8   4  10 530.821 115.888   3
   8  -4  10 558.365 93.1905   4
   8   4  11 55.5413 41.7389   3
  -8   5  12 111.111 61.6426   3
  -8  -5  12 122.640 45.9971   5
  -8   5  11-90.8135 64.2522   3
  -8  -5  11-12.5995 29.1281   5
  -8   5  10 3.32908 31.1652   3
  -8  -5  10 8.14645 29.2658   5
  -8   5   9 244.270 78.7575   3
  -8  -5   9 207.367 54.0947   5
  -8   5   8 67.8730 42.7145   3
  -8  -5   8 51.5302 31.1694   5
  -8   5   7-3.38624 32.8470   3
  -8  -5   7 30.6432 30.3877   5
  -8   5   7 9.88323 21.3886   1
  -8   5   6-9.22269 27.5821   3
  -8  -5   6 80.7133 36.8483   5
  -8   5   6 6.54956 24.7891   1
  -8   5   5 242.217 65.7355   3
  -8  -5   5 298.696 57.0354   5
  -8   5   5 222.191 54.8295   1
  -8  -5   5 108.174 39.4484   1
  -8   5   4 300.452 70.9709   3
   8  -5  -4 338.317 60.1429   3
  -8  -5   4 238.771 52.7903   1
   8  -5  -4 247.544 42.1478   2
  -8   5   4 273.843 61.3769   1
  -8  -5   4 379.891 60.6658   5
   8  -5  -3 171.153 42.2507   3
  -8   5   3 107.800 40.8365   3
  -8   5   3 125.117 42.5709   1
  -8  -5   3 103.767 34.0060   1
  -8  -5   3 112.594 33.8885   5
   8  -5  -2 4090.15 195.690   2
  -8   5   2 4500.11 237.850   1
  -8  -5   2 4552.00 203.111   5
   8  -5  -2 4056.63 185.192   3
  -8   5   2 4203.33 225.046   3
   8  -5  -2 4113.79 230.524   4
   8  -5  -1 3518.53 187.633   2
  -8  -5   1 3560.65 151.879   1
  -8   5   1 3828.37 223.785   1
  -8  -5   1 4033.36 192.040   5
   8  -5  -1 4334.32 232.530   4
   8  -5   0 1115.15 110.109   2
  -8   5   0 1150.80 96.7391   3
  -8  -5   0 1107.48 65.1294   1
  -8   5   0 1155.00 126.281   1
  -8  -5   0 1181.70 106.407   5
  -8   5   0 1032.02 88.1591   5
   8  -5   0 1281.27 121.994   4
  -8   5  -1 58.4332 20.5065   3
  -8   5  -1 43.8382 33.2842   1
  -8   5  -1 90.5163 30.6990   5
   8  -5   1 84.2739 40.2001   4
  -8   5  -2-35.3834 39.3912   1
  -8   5  -2 0.59183 16.9758   5
   8  -5   2 7.62803 31.1757   4
  -8   5  -3 172.283 54.7046   1
  -8  -5  -3 152.293 36.1809   2
  -8   5  -3 197.062 45.7711   5
   8  -5   3 257.201 60.2636   4
   8   5   4 40.6400 39.8700   3
  -8   5  -4-10.3482 36.0757   1
  -8  -5  -4 36.9412 29.2741   2
  -8   5  -4 27.4417 21.0195   5
   8  -5   4 4.76624 27.3159   4
  -8  -5  -5 56.2616 28.6667   2
  -8   5  -5-10.4886 42.6863   1
   8   5   5 128.507 56.7427   3
   8  -5   5 172.006 51.0740   4
  -8   5  -6-46.3075 65.4972   1
  -8  -5  -6 67.5184 33.8983   2
   8   5   6 38.2636 38.4139   3
   8  -5   6 66.1861 26.7147   5
   8  -5   6 75.6248 37.0203   4
  -8  -5  -7-15.5495 25.5502   2
   8   5   7 13.3158 26.6132   3
   8  -5   7-29.9415 23.3653   5
   8  -5   7 21.7982 32.2691   4
   8   5   8 37.5098 37.6406   3
   8  -5   8 117.900 46.2762   4
   8   5   9 18.7617 37.0069   3
   8  -5   9 26.0300 30.9223   4
  -8   6  11 20.4080 46.2741   3
  -8   6  10 32.0003 38.3321   3
  -8  -6  10 70.3767 40.9008   5
  -8   6  10 35.8129 29.3640   1
  -8  -6   9 52.5759 38.8768   5
  -8   6   9 7.82011 30.2326   1
  -8   6   8 85.0026 53.0213   3
  -8  -6   8 140.687 47.4717   5
  -8   6   8 26.4066 26.5107   1
  -8   6   7 132.148 52.6713   3
  -8  -6   7 239.640 57.4539   5
  -8   6   7 192.536 54.3623   1
  -8   6   6 122.748 53.4310   3
  -8  -6   6 140.729 44.3313   5
  -8   6   6 132.082 43.4430   1
  -8   6   5-19.4455 29.9368   3
  -8  -6   5 12.8220 23.2126   5
  -8   6   5 42.0665 31.1673   1
  -8   6   4 127.020 49.0095   3
  -8   6   4 153.950 48.2375   1
  -8  -6   4 183.822 48.8605   1
  -8  -6   4 209.422 51.0189   5
  -8   6   3 7.10920 27.1494   3
  -8  -6   3 24.7463 22.0012   1
   8  -6  -3-19.6292 19.5609   2
  -8   6   3 7.86061 24.0922   1
  -8  -6   3 37.3019 26.4921   5
   8  -6  -3-49.5489 52.5475   4
   8  -6  -2 42.4496 21.1632   2
  -8   6   2 86.8253 44.5024   1
  -8   6   2 46.8199 35.3084   3
  -8  -6   2 47.7163 29.0060   5
   8  -6  -2-5.35994 29.7421   4
  -8   6   1 19.4625 38.3893   1
  -8   6   1 28.1520 29.8152   3
  -8  -6   1-23.4882 17.9606   4
  -8  -6   1-26.0681 26.4913   5
   8  -6  -1 9.23666 23.8665   4
  -8   6   0 94.0971 49.2915   1
   8  -6   0 75.6968 35.1621   4
  -8   6  -1 191.161 62.3211   1
  -8   6  -1 159.191 35.4747   3
   8  -6   1 163.415 53.7275   4
  -8   6  -2 75.1266 51.5769   1
   8   6   2 26.6291 41.1638   3
   8  -6   2 57.6602 37.0697   4
  -8   6  -3 10.8367 42.5560   1
  -8  -6  -3 5.19007 21.4376   2
   8   6   3 26.3401 41.5616   3
   8  -6   3 87.1029 45.7951   4
  -8  -6  -4 92.8171 37.2019   2
  -8   6  -4-15.4479 51.0252   1
   8   6   4 31.7462 33.6238   3
   8  -6   4 133.057 47.8576   4
  -8  -6  -5 12.8523 22.7175   2
  -8   6  -5-83.2265 67.4591   1
   8   6   5-9.43248 32.8718   3
   8  -6   5 9.18102 24.8107   4
  -8   6  -6-1.23532 47.1456   1
   8   6   6 68.6938 45.4355   3
   8  -6   6 56.9894 35.7203   4
   8   6   7 291.033 92.1988   3
  -8   7   9 0.45809 32.3301   3
  -8   7   8 5.72610 30.0507   3
  -8   7   8 23.0766 31.8938   1
  -8  -7   7 58.0710 38.0671   5
  -8   7   7 5.91570 24.8663   1
  -8   7   6 25.5993 36.3618   3
  -8  -7   6 35.4101 31.2630   5
  -8   7   6-25.8576 33.9584   1
  -8   7   5-39.0927 40.3817   3
  -8   7   5-15.8564 25.8481   1
  -8  -7   5 0.10815 21.8935   5
  -8   7   4 98.3123 47.2609   1
  -8   7   4-32.6144 39.1298   3
  -8  -7   4 51.8426 30.8106   5
  -8   7   3 143.827 53.0762   1
  -8   7   3 111.222 45.4562   3
  -8  -7   3 178.618 52.5290   5
  -8   7   2 114.999 51.8828   1
  -8   7   2 107.419 45.9259   3
  -8  -7   2 68.3353 38.3915   5
   8  -7  -2 17.6173 36.4757   4
  -8   7   1-4.81323 33.3627   1
   8  -7  -1-163.499 57.0916   4
  -8   7   0 188.525 64.1376   1
   8  -7   0 128.870 46.9109   4
  -8   7  -1 393.148 90.2682   1
   8   7   1 490.243 102.693   3
   8  -7   1 408.971 82.2997   4
  -8   7  -2 8.14802 37.5439   1
   8   7   2 16.4261 30.6073   3
   8  -7   2-19.7750 24.5995   4
  -8   7  -3-22.8592 46.2497   1
   8   7   3-69.4682 49.6459   3
   8  -7   3 31.3105 33.5608   4
  -8   7  -4-95.9858 69.8235   1
   8  -7   4 39.8716 34.2396   4
  -8   8   7-93.8017 56.3919   3
  -8   8   6 52.8437 43.0802   3
  -8   8   5 19.4072 36.3689   3
  -8   8   4 24.3151 41.7591   1
  -8   8   3 12.3597 30.8224   1
  -8   8   2 10.5860 32.1034   1
   8   8  -2 46.2721 35.9963   3
  -8   8   1-48.4223 44.9516   1
   8   8  -1 0.16078 28.7610   3
   8  -8  -1-39.7590 40.3116   4
  -8   8   0 42.7527 49.6956   1
   8  -8   0 92.4441 42.6129   4
  -9   0  17-32.3210 29.5957   3
  -9   0  16 300.109 87.4034   3
  -9   0  16 306.850 105.032   5
  -9   0  15 25.0962 40.2302   3
  -9   0  15-4.81192 42.1388   5
  -9   0  14 184.084 71.0495   3
  -9   0  14 231.419 83.0467   5
  -9   0  13 19.0690 38.5080   3
  -9   0  13-36.2171 54.5499   5
  -9   0  12 624.950 109.411   3
  -9   0  12 730.617 134.557   5
  -9   0  11 54.2083 49.7139   3
  -9   0  11-18.7338 40.2906   5
  -9   0  10 4406.45 266.366   3
  -9   0  10 4284.73 295.317   5
  -9   0   9 24.4974 34.2912   3
  -9   0   9-16.4563 33.5818   5
  -9   0   8 2410.27 177.911   3
  -9   0   8 2511.19 203.793   5
   9   0  -8 2605.70 198.536   3
   9   0  -7 13.2672 18.2066   3
  -9   0   7 5.83577 36.9243   5
   9   0  -6 4542.50 2489.03   3
   9   0  -5 8.54412 27.0670   3
   9   0  -4 110.452 34.7031   3
  -9   0   4 69.7745 29.9017   5
   9   0  -3-15.5567 16.4685   3
  -9   0   3-14.4851 20.2767   5
   9   0  -2 1716.94 126.047   3
  -9   0   2 1966.12 127.416   2
  -9   0   2 1710.00 98.9997   5
  -9   0   2 1702.68 110.086   4
  -9   0   1 4.33590 18.1811   2
  -9   0   1 4.29418 8.01041   5
  -9   0   1 9.08391 11.4953   4
  -9   0   0 1293.17 108.349   2
  -9   0   0 1014.59 33.9614   5
  -9   0   0 1123.09 76.7012   4
  -9   0  -1 10.6355 15.7092   1
  -9   0  -1-12.4085 26.1531   2
  -9   0  -1-0.83157 10.6469   4
   9   0   1-34.3343 32.6353   4
  -9   0  -2 258.878 43.2505   1
  -9   0  -2 225.572 49.1157   2
  -9   0  -2 207.545 33.5054   4
   9   0   2 186.411 35.0770   4
  -9   0  -3-17.1606 22.2056   2
  -9   0  -3 2.19337 14.3008   1
   9   0   3-3.90266 20.8228   2
   9   0   3 8.95724 16.2848   4
  -9   0  -4 4003.90 186.369   1
   9   0   4 4512.97 222.124   2
  -9   0  -4 4221.52 218.523   2
   9   0   4 4258.06 167.084   4
  -9   0  -5-16.8601 29.9602   1
   9   0   5-1.04839 14.6052   3
   9   0   5 31.2836 22.4341   4
  -9   0  -6 11297.3 371.793   1
   9   0   6 11135.7 159.750   5
   9   0   6 10730.9 172.125   5
   9   0   6 11703.4 326.077   3
   9   0   6 11623.9 302.097   4
   9   0   7-31.5777 26.6146   3
   9   0   7 7.34011 7.78833   5
   9   0   7-7.45075 19.3798   4
   9   0   8 2711.53 165.134   1
   9   0   8 2833.18 117.079   5
   9   0   8 2801.75 150.426   4
   9   0   8 2886.73 176.535   3
   9   0   9 18.2286 16.6375   3
   9   0   9 28.1443 17.3034   5
   9   0   9 11.2201 19.5585   4
   9   0  10 271.434 58.7694   3
   9   0  10 233.837 46.8125   4
   9   0  11-3.74001 19.1265   4
   9   0  12 948.598 100.612   4
  -9   1  16 113.238 58.6007   3
  -9   1  16 37.6648 46.4750   5
  -9  -1  16 46.2795 40.8530   5
  -9  -1  15 47.3046 43.2185   3
  -9   1  15-27.4125 31.6176   3
  -9   1  15-52.4854 63.5752   5
  -9  -1  15-42.8654 42.7113   5
  -9  -1  14 200.398 66.5180   3
  -9   1  14 186.199 66.5353   3
  -9  -1  14 188.257 79.2398   5
  -9  -1  13 121.080 52.8792   3
  -9   1  13 43.7224 45.8579   3
  -9  -1  13 92.1145 52.7697   5
  -9   1  12 1464.77 166.982   3
  -9  -1  12 1513.13 161.901   3
  -9  -1  12 1527.58 186.308   5
  -9   1  11 636.623 109.021   3
  -9  -1  11 603.466 113.354   5
  -9   1  10 335.754 78.0385   3
  -9  -1  10 305.097 78.8510   5
  -9   1   9 302.308 65.7039   3
  -9  -1   9 372.760 84.8798   5
   9   1  -8 2026.92 174.264   3
  -9   1   8 1807.09 160.813   3
  -9  -1   8 1873.96 169.673   5
   9  -1  -8 1977.95 177.186   3
   9   1  -7 18.3537 26.1945   3
   9  -1  -7-5.13466 20.1976   3
  -9   1   7 27.1431 27.7710   3
  -9  -1   7-3.18624 26.2443   5
   9   1  -6 11686.7 402.117   3
  -9   1   6 11706.2 390.344   3
  -9  -1   6 11106.6 381.177   5
   9  -1  -6 11649.0 409.913   3
  -9   1   5 309.321 47.1213   2
   9   1  -5 364.941 64.9405   3
   9  -1  -5 332.612 64.7015   3
  -9   1   5 301.862 61.8861   3
   9   1  -4 1061.24 108.045   3
  -9   1   4 1104.90 91.1699   2
  -9  -1   4 1113.27 98.9492   5
   9  -1  -4 1100.96 110.952   3
  -9   1   4 1143.47 100.336   4
   9  -1  -3 409.077 62.2593   3
  -9   1   3 392.175 56.8550   2
  -9  -1   3 452.015 55.4066   5
  -9   1   3 436.508 57.0516   4
   9  -1  -2 11.4697 18.7509   3
  -9   1   2 26.9564 24.4412   2
  -9  -1   2 31.1706 17.9515   5
  -9   1   2 32.2126 21.6394   4
   9  -1  -1 9888.03 299.327   3
  -9  -1   1 10316.2 323.871   2
   9   1  -1 10032.0 273.811   5
  -9  -1   1 9846.30 205.369   5
  -9   1   1 10432.6 272.723   4
  -9  -1   1 9482.91 261.098   4
   9  -1   0 29.1235 17.8789   3
  -9   1   0-8.82314 15.6553   1
  -9  -1   0 13.3526 18.8284   2
  -9  -1   0 24.4278 9.31870   5
   9   1   0 11.4013 12.2905   5
  -9   1   0 1.84138 13.5398   4
  -9   1   0 16.7109 4.96659   5
  -9  -1   0 16.1266 12.1948   4
   9  -1   0-26.5073 28.0987   4
   9  -1   1 1836.58 108.683   3
  -9   1  -1 1900.21 131.388   2
  -9   1  -1 1930.68 122.097   1
  -9  -1  -1 1839.23 131.094   2
  -9  -1  -1 1860.29 104.392   1
   9   1   1 1660.34 81.6140   5
  -9   1  -1 1980.77 110.673   4
  -9  -1  -1 1811.23 88.6538   4
   9  -1   1 1733.77 116.103   4
  -9  -1  -2 1755.33 129.854   2
  -9   1  -2 1921.40 139.622   2
  -9   1  -2 1776.72 122.975   1
  -9  -1  -2 1857.49 100.426   1
   9   1   2 1704.94 72.0246   5
  -9   1  -2 1814.31 112.212   4
  -9  -1  -2 1651.77 85.3592   4
   9  -1   2 1777.80 113.945   4
  -9  -1  -3 913.211 95.1573   2
  -9   1  -3 880.790 89.1297   1
  -9  -1  -3 818.547 69.3438   1
   9  -1   3 857.167 95.0805   2
   9   1   3 794.999 42.1099   5
   9  -1   3 948.143 80.4659   4
   9   1   3 833.422 68.9165   4
   9  -1   4 3084.44 185.501   2
  -9  -1  -4 3112.71 182.202   2
  -9  -1  -4 3026.64 145.139   1
  -9   1  -4 2847.29 170.795   1
   9   1   4 3023.94 81.5715   5
   9  -1   4 2841.62 144.339   4
   9   1   4 3136.98 135.878   4
   9  -1   5 64.4050 20.6246   3
   9   1   5 39.9896 18.2350   2
  -9   1  -5 39.8277 25.6298   1
  -9  -1  -5 29.8424 23.0964   2
  -9  -1  -5 47.0514 19.4353   1
   9   1   5 76.8553 13.9949   5
   9  -1   5 72.4085 29.8304   4
   9   1   5 46.9777 14.5023   4
  -9  -1  -6 1364.24 110.250   1
  -9   1  -6 1309.75 127.562   1
   9  -1   6 1395.54 120.497   1
   9   1   6 1479.72 59.7412   5
   9   1   6 1392.99 119.591   3
   9  -1   6 1449.39 94.5176   3
   9  -1   6 1585.58 112.035   4
   9   1   6 1531.34 93.6105   4
   9   1   7-19.1120 29.2400   3
   9  -1   7 31.0264 25.0354   3
  -9   1  -7-44.2474 46.2823   1
   9  -1   7 43.1540 10.9295   5
   9  -1   7 43.8903 30.9112   4
   9   1   7 37.3785 12.6676   5
   9   1   7 26.1112 20.0909   4
   9   1   8 3373.41 172.617   5
   9  -1   8 3397.49 100.128   5
   9  -1   8 3479.11 170.241   3
   9   1   8 3148.18 201.076   3
   9  -1   8 3278.32 175.616   4
   9   1   8 3266.01 147.205   4
   9  -1   9 86.5707 30.5557   3
   9   1   9 112.990 40.7614   3
   9   1   9 98.3531 30.6344   5
   9  -1   9 69.9681 30.1940   4
   9   1   9 94.7208 24.8562   4
   9   1  10 61.0710 32.9685   3
   9  -1  10 43.8427 25.4044   4
   9   1  10 18.6664 16.4802   4
   9   1  11 41.9198 37.0926   3
   9  -1  11 33.0473 30.4689   4
   9   1  12 220.277 65.6204   3
   9  -1  12 277.620 59.9064   4
   9  -1  13 128.820 43.5888   4
  -9   2  16-27.6594 33.6033   3
  -9   2  15 56.7926 60.3667   3
  -9  -2  15 112.276 56.4338   5
  -9   2  14 83.8773 55.0924   3
  -9  -2  14 27.1191 40.9952   5
  -9   2  13 727.511 129.886   3
  -9  -2  13 476.875 111.737   5
  -9   2  12 1227.38 164.911   3
  -9  -2  12 1376.78 175.776   5
  -9   2  11 674.831 118.409   3
  -9  -2  11 726.554 123.237   5
  -9   2  10 98.7540 38.4593   3
  -9  -2  10 128.250 55.7757   5
  -9   2   9-28.0273 49.2923   3
  -9  -2   9 45.5698 36.0792   5
  -9   2   8-14.7200 40.3053   3
   9   2  -8-2.87451 21.9665   3
  -9  -2   8-8.62303 25.9240   5
  -9   2   8-12.2699 18.8089   2
  -9   2   7 160.579 44.0265   3
   9  -2  -7 168.092 48.9026   3
   9   2  -7 138.892 46.1847   3
  -9   2   7 131.880 28.6651   2
  -9  -2   7 196.372 53.1475   5
  -9   2   6 669.734 93.4656   3
   9   2  -6 659.320 92.8890   3
  -9   2   6 527.826 58.0640   2
  -9  -2   6 664.487 88.8278   5
   9  -2  -6 652.333 94.6445   3
  -9   2   6 639.315 81.2633   4
  -9   2   5 570.756 81.3861   3
  -9   2   5 479.143 57.4468   2
   9   2  -5 552.503 79.3749   3
   9   2  -5 550.310 86.7000   5
  -9  -2   5 546.414 74.7177   5
   9  -2  -5 583.033 83.3345   3
  -9   2   5 511.310 68.6329   4
   9  -2  -4 87.0720 37.3388   3
  -9   2   4 80.1402 26.6509   2
   9   2  -4 19.1117 19.2784   5
  -9   2   4 52.4901 24.9044   4
  -9   2   3 760.121 74.0670   2
   9   2  -3 725.330 89.0025   5
   9  -2  -3 564.705 76.4583   3
  -9   2   3 775.986 75.9691   4
  -9   2   2 85.8199 24.9655   3
   9  -2  -2 52.5088 24.4939   3
  -9   2   2 71.8109 25.9748   2
  -9  -2   2 61.2560 22.8524   5
   9   2  -2 38.5619 16.9090   5
  -9   2   2 72.7117 21.9305   4
  -9   2   1 2776.45 154.555   2
   9  -2  -1 2682.13 150.155   2
  -9   2   1 2885.65 161.552   1
  -9   2   1 2534.08 97.4765   5
   9   2  -1 2592.58 144.507   5
  -9  -2   1 2714.73 105.648   5
   9  -2  -1 2603.44 145.002   3
  -9   2   1 2852.78 142.350   4
   9  -2   0 127.313 29.1651   3
  -9   2   0 180.842 44.3596   1
   9  -2   0 180.281 41.6658   2
  -9  -2   0 137.920 23.6266   5
   9   2   0 116.574 28.8173   5
  -9   2   0 109.232 16.7542   5
  -9   2   0 136.256 33.2621   4
  -9  -2   0 95.7229 21.7184   4
   9  -2   1 2386.37 152.248   2
  -9  -2  -1 2940.98 169.870   2
  -9   2  -1 2556.05 151.014   1
  -9  -2  -1 2554.66 101.869   5
   9   2   1 2384.38 116.322   5
  -9   2  -1 2550.22 83.1796   5
   9  -2   1 2324.59 120.505   3
  -9   2  -1 2447.90 137.659   4
  -9  -2  -1 2403.47 92.0534   4
   9  -2   1 2658.84 150.142   4
   9  -2   2 283.599 39.1265   3
  -9   2  -2 359.616 62.0074   1
  -9  -2  -2 315.726 35.3707   1
   9  -2   2 311.751 57.5227   2
  -9  -2  -2 314.752 55.8107   2
  -9   2  -2 358.039 33.9248   5
   9   2   2 294.848 35.6639   5
   9  -2   2 359.340 55.9002   4
  -9  -2  -2 314.702 31.4583   4
  -9   2  -2 327.489 51.2191   4
   9  -2   3 6.04258 9.26208   3
  -9   2  -3 32.8730 28.7411   1
   9  -2   3 37.2654 21.3065   2
  -9  -2  -3 4.20693 18.0169   2
  -9  -2  -3 38.0927 15.1820   1
  -9   2  -3 22.7668 9.49301   5
   9   2   3 33.1715 12.6515   5
   9  -2   3 50.0509 25.7107   4
  -9  -2  -4 1800.81 136.230   2
   9  -2   4 1673.40 79.2385   3
  -9  -2  -4 1695.73 91.7620   1
  -9   2  -4 1714.52 144.377   1
   9   2   4 1609.63 77.0760   5
   9  -2   4 1593.80 67.3751   3
   9  -2   4 1812.32 123.473   4
   9  -2   5 243.487 26.5587   3
  -9   2  -5 170.191 51.1108   1
  -9  -2  -5 237.078 53.2963   2
   9   2   5 268.583 31.7933   5
   9  -2   5 223.756 48.5901   4
   9  -2   5 265.996 26.1199   3
  -9  -2  -6 7303.66 297.698   2
   9  -2   6 6849.00 150.263   3
  -9   2  -6 6926.24 328.707   1
   9  -2   6 7308.77 149.747   5
   9   2   6 6947.57 179.991   5
   9   2   6 7095.22 297.702   3
   9  -2   6 7611.50 272.926   4
   9   2   6 7061.02 197.420   4
   9  -2   7 5424.79 123.941   3
  -9   2  -7 5468.83 308.331   1
   9  -2   7 5852.08 138.320   5
   9   2   7 5833.39 168.025   5
   9  -2   7 5469.00 130.169   3
   9   2   7 6349.54 290.311   3
   9  -2   7 5908.02 248.347   4
   9   2   7 5966.60 181.088   4
   9  -2   8 1592.95 71.4382   5
   9   2   8 1493.93 146.693   3
   9  -2   8 1598.07 131.048   4
   9   2   8 1715.35 94.6017   4
   9   2   9-10.0577 30.8485   3
   9  -2   9 6.24802 23.6242   4
   9   2  10 244.534 70.5518   3
   9  -2  10 237.453 54.4771   4
   9   2  11 62.4483 41.1816   3
   9  -2  11 82.9403 37.5847   4
   9   2  12 397.055 94.2959   3
   9  -2  12 325.725 69.3955   4
   9  -2  13 289.802 66.3043   4
  -9   3  15-31.6513 46.8587   3
  -9  -3  15 0.79016 31.7638   5
  -9   3  14 180.483 81.8428   3
  -9  -3  14 123.501 55.1201   5
  -9   3  13 5.38327 30.4987   3
  -9  -3  13 79.1355 48.3251   5
  -9   3  12 186.646 71.7753   3
  -9  -3  12 301.892 82.2730   5
  -9   3  11 110.110 60.0431   3
  -9  -3  11 52.8278 43.5670   5
  -9   3  11 46.5134 13.8449   2
  -9   3  10 325.370 36.1372   2
  -9   3  10 403.029 93.5798   3
  -9  -3  10 483.716 90.6719   5
  -9   3   9 933.596 64.4911   2
  -9   3   9 986.589 136.865   3
  -9  -3   9 1099.66 130.100   5
  -9   3   8 54.0531 38.8121   3
  -9  -3   8 101.981 38.8090   5
  -9   3   8 100.767 23.8014   2
  -9   3   7-14.5714 32.6152   3
  -9   3   7 6.31049 10.8407   2
  -9  -3   7 23.2054 33.2702   5
  -9   3   6 2028.67 169.169   3
   9   3  -6 2072.65 167.300   3
  -9   3   6 2216.24 115.007   2
   9   3  -6 2014.68 189.940   5
  -9  -3   6 2088.52 145.566   5
   9  -3  -6 2176.18 175.664   3
  -9   3   6 2157.83 145.535   4
  -9   3   5 164.035 50.4457   3
   9  -3  -5 152.829 44.0102   3
  -9   3   5 157.194 35.2408   2
   9   3  -5 123.205 49.6865   5
  -9  -3   5 78.7722 23.7293   5
  -9   3   5 199.803 48.0078   4
  -9   3   4 3618.42 210.544   3
   9   3  -4 3795.31 229.867   5
  -9  -3   4 3982.82 176.296   5
   9  -3  -4 4271.95 223.397   3
  -9   3   4 4200.30 188.243   4
   9  -3  -3 205.467 47.9372   3
  -9  -3   3 228.502 43.7081   5
   9   3  -3 181.678 47.2235   5
  -9   3   3 184.394 39.3421   4
   9  -3  -2 2013.37 130.745   2
  -9   3   2 2511.29 157.519   1
  -9   3   2 2405.93 115.688   5
   9   3  -2 2393.34 161.256   5
  -9  -3   2 2632.22 122.380   5
   9  -3  -2 2350.78 145.859   3
  -9   3   2 2439.39 139.705   4
   9  -3  -2 2337.64 161.922   4
  -9   3   1 2816.22 143.966   3
  -9   3   1 2826.21 169.819   1
   9  -3  -1 2965.55 163.284   2
  -9   3   1 2977.22 118.416   5
   9   3  -1 2958.40 168.442   5
   9  -3  -1 2947.24 152.972   3
  -9   3   1 3065.79 157.542   4
   9  -3  -1 2761.88 170.195   4
   9  -3   0 856.852 94.0108   2
  -9   3   0 1275.54 119.166   1
   9   3   0 813.033 84.1350   5
  -9   3   0 586.539 50.5402   5
   9  -3   0 927.032 78.8312   3
  -9   3   0 597.723 76.4829   4
   9  -3   0 1341.36 120.748   4
  -9  -3   0 996.252 69.6191   4
   9  -3   1 29.1562 15.3006   3
  -9  -3  -1 38.4349 30.7923   2
  -9   3  -1 19.1610 26.5241   1
   9  -3   1 23.3427 24.3197   2
  -9   3  -1 46.1111 16.4929   5
   9   3   1 14.5232 13.5029   5
  -9  -3  -1 27.2757 10.9505   4
   9  -3   1 52.1262 30.3752   4
  -9  -3  -2 230.267 23.3982   1
  -9   3  -2 209.775 51.5527   1
  -9  -3  -2 157.642 46.4466   2
  -9   3  -2 166.799 27.4648   5
   9   3   2 166.742 32.5253   5
   9  -3   2 253.352 53.8633   4
   9  -3   2 211.282 25.5541   3
  -9  -3  -3 423.024 26.1115   1
  -9   3  -3 483.812 82.2104   1
  -9  -3  -3 346.968 61.9151   2
  -9   3  -3 391.619 49.6403   5
   9   3   3 369.391 44.4372   5
   9  -3   3 437.809 65.3835   4
  -9   3  -4 429.097 78.9104   1
  -9  -3  -4 352.287 64.6394   2
  -9   3  -4 270.432 45.9754   5
   9   3   4 272.295 38.5457   5
   9  -3   4 303.757 56.9207   4
  -9  -3  -5 1529.65 129.477   2
  -9   3  -5 1306.09 145.049   1
  -9   3  -5 1426.10 109.404   5
   9   3   5 1308.77 82.7286   5
   9   3   5 1624.36 146.203   3
   9  -3   5 1627.57 130.829   4
  -9  -3  -6 644.723 84.0978   2
  -9   3  -6 465.246 95.5247   1
   9  -3   6 790.891 59.5831   5
   9   3   6 577.731 57.0424   5
   9   3   6 725.333 102.588   3
   9  -3   6 790.591 95.1781   4
   9   3   7-47.5042 38.3312   3
  -9  -3  -7-37.7202 31.5862   2
  -9   3  -7-57.7011 53.0665   1
   9   3   7-1.60970 10.0790   5
   9  -3   7-5.77070 24.6648   4
   9  -3   7 3.07817 9.01699   5
   9   3   8 1921.12 182.480   3
   9  -3   8 2041.61 157.048   4
   9   3   9 147.315 58.4016   3
   9  -3   9 228.511 56.1978   4
   9   3  10 29.6880 41.6815   3
   9  -3  10 12.0294 21.5502   4
   9   3  11 42.1326 33.7042   3
   9  -3  11-24.0165 26.1376   4
   9   3  12 149.019 64.5094   3
  -9   4  14 71.9677 60.7305   3
  -9  -4  14 336.311 89.0390   5
  -9   4  13 153.719 75.7084   3
  -9  -4  13 196.613 65.0757   5
  -9   4  12 359.999 97.4278   3
  -9  -4  12 515.270 101.945   5
  -9   4  11 8.24073 26.9935   3
  -9  -4  11-17.0188 40.1111   5
  -9   4  10 57.3162 49.8937   3
  -9  -4  10 53.1038 24.1285   5
  -9   4   9-8.83731 31.8410   3
  -9  -4   9-7.89861 33.7232   5
  -9   4   8 14.7847 31.5472   3
  -9  -4   8-0.19683 25.9145   5
  -9   4   7 101.594 45.6916   3
  -9  -4   7 126.018 39.8521   5
  -9   4   6 63.4890 39.1624   3
  -9  -4   6 105.909 37.6716   5
  -9   4   5 40.2707 28.4945   3
   9  -4  -5 95.4628 41.1770   3
  -9  -4   5 65.1518 28.0453   5
  -9   4   4 472.594 79.1765   3
  -9   4   4 401.817 68.2282   1
  -9  -4   4 488.837 64.3191   5
  -9   4   4 387.668 58.2026   5
   9  -4  -4 466.519 73.3218   3
  -9   4   3 10066.5 359.774   3
  -9   4   3 10800.7 361.711   1
  -9   4   3 9827.47 291.508   5
   9   4  -3 10931.3 404.219   5
  -9  -4   3 10961.1 306.734   5
   9  -4  -3 9709.92 331.546   3
   9  -4  -2 13.3812 13.6482   3
   9  -4  -2-5.49086 17.8351   2
  -9   4   2-32.5214 26.5233   1
   9   4  -2 13.7122 27.0123   5
  -9  -4   2 0.82096 16.3231   5
  -9   4   2-10.3953 11.3067   5
   9  -4  -2-40.7031 36.5983   4
  -9   4   1 800.573 83.4988   3
   9  -4  -1 908.259 93.7618   2
  -9   4   1 882.777 102.691   1
  -9  -4   1 820.074 77.0462   5
   9   4  -1 935.384 103.071   5
  -9   4   1 801.809 69.4435   5
   9  -4  -1 779.049 75.0280   3
   9  -4  -1 1015.17 108.258   4
  -9   4   0 376.189 49.9891   3
  -9   4   0 372.376 68.9613   1
   9  -4   0 359.169 61.5494   2
   9   4   0 399.439 62.9764   5
  -9   4   0 415.095 49.9300   5
  -9  -4   0 443.296 57.5965   5
   9  -4   0 390.283 65.9295   4
   9  -4   0 331.426 43.4407   3
  -9  -4  -1 744.946 43.4564   1
  -9   4  -1 955.997 111.665   1
   9   4   1 776.044 82.5925   5
  -9   4  -1 779.063 68.9779   5
   9  -4   1 888.522 57.4044   3
  -9  -4  -1 883.604 35.2265   4
   9  -4   1 943.119 104.080   4
  -9   4  -2 866.594 109.921   1
  -9  -4  -2 812.783 98.6675   2
  -9   4  -2 692.599 69.6911   5
   9   4   2 781.515 79.2922   5
   9  -4   2 900.658 98.5348   4
  -9   4  -3 1211.54 137.003   1
  -9  -4  -3 1100.47 109.366   2
  -9   4  -3 1000.58 93.4163   5
   9   4   3 944.894 84.5277   5
   9  -4   3 1213.58 114.804   4
  -9  -4  -4 651.411 87.2265   2
  -9   4  -4 624.053 103.624   1
  -9   4  -4 607.895 79.2909   5
   9   4   4 579.365 64.7170   5
   9  -4   4 735.231 92.5535   4
  -9  -4  -5 1855.11 145.520   2
  -9   4  -5 1841.62 185.592   1
  -9   4  -5 1612.62 135.580   5
   9   4   5 1635.58 108.906   5
   9   4   5 1896.47 175.962   3
   9  -4   5 1922.32 150.718   4
  -9  -4  -6 905.437 103.270   2
  -9   4  -6 780.994 127.353   1
   9  -4   6 1013.93 80.4652   5
   9   4   6 1034.41 136.382   3
   9  -4   6 1027.37 115.451   4
  -9  -4  -7 194.353 49.4062   2
  -9   4  -7 211.547 77.1002   1
   9   4   7 179.882 61.4408   3
   9  -4   7 258.879 61.5447   4
   9  -4   7 233.276 39.8282   5
   9   4   8 770.072 126.079   3
   9  -4   8 854.202 108.237   4
   9   4   9 501.666 106.826   3
   9  -4   9 503.325 85.6896   4
   9   4  10 36.4658 36.8719   3
   9  -4  10 83.0478 42.8579   4
  -9   5  12 507.428 123.187   3
  -9  -5  12 532.402 96.8086   5
  -9   5  11 149.240 68.6530   3
  -9  -5  11 16.7828 24.3415   5
  -9   5  10 16.1130 37.3350   3
  -9  -5  10 23.9808 33.4979   5
  -9   5   9 611.253 118.832   3
  -9  -5   9 640.922 95.2679   5
  -9   5   8 59.2798 44.6925   3
  -9  -5   8 59.9482 36.1901   5
  -9   5   7 267.173 75.2434   3
  -9  -5   7 252.498 54.5995   5
  -9   5   7 197.919 51.5710   1
  -9   5   6 87.8065 48.5816   3
  -9  -5   6 207.930 50.3435   5
  -9   5   6 139.082 46.4572   1
  -9   5   5 281.479 66.4645   3
  -9  -5   5 270.592 54.5028   5
  -9   5   5 324.259 66.5688   1
   9  -5  -4 63.7554 31.1052   3
  -9   5   4 68.0142 43.7059   3
  -9   5   4 75.8542 36.2502   1
  -9  -5   4 31.8517 25.9370   1
  -9  -5   4 32.0694 27.0496   5
  -9   5   3 632.579 94.7619   3
  -9  -5   3 632.618 80.4407   1
   9  -5  -3 576.971 70.4083   2
  -9   5   3 667.865 92.5434   1
  -9  -5   3 696.482 78.7375   5
   9  -5  -3 596.134 75.5671   3
   9  -5  -2 20.3041 16.6534   3
  -9   5   2 30.9429 26.8338   3
  -9   5   2 77.7783 40.0370   1
   9  -5  -2 7.68429 13.8398   2
  -9  -5   2-8.36774 19.7224   5
   9  -5  -2 48.6897 33.3504   4
  -9  -5   1 208.531 36.8269   1
   9  -5  -1 245.414 51.5651   2
  -9   5   1 333.413 67.8317   1
   9  -5  -1 235.481 41.1698   3
  -9  -5   1 247.571 51.0874   5
   9  -5  -1 249.726 60.2465   4
  -9   5   0 296.889 49.0694   3
  -9  -5   0 298.795 33.5049   1
  -9   5   0 465.469 86.1501   1
  -9   5   0 266.886 46.6365   5
  -9  -5   0 346.555 59.5894   5
   9  -5   0 318.002 65.9493   4
  -9   5  -1 181.405 55.8659   1
  -9   5  -1 132.297 34.1445   5
   9  -5   1 187.057 55.0836   4
  -9   5  -2 100.105 59.6248   1
  -9   5  -2-37.6605 27.0044   5
   9  -5   2 45.5720 35.4169   4
  -9   5  -3 157.468 62.7759   1
  -9  -5  -3 150.902 43.0197   2
  -9   5  -3 188.639 46.5112   5
   9  -5   3 299.501 67.5783   4
  -9   5  -4 156.177 56.8961   1
  -9  -5  -4 168.222 48.3475   2
   9   5   4 259.608 76.8973   3
   9  -5   4 264.413 65.4504   4
  -9   5  -5 1375.63 179.285   1
  -9  -5  -5 1456.93 131.309   2
   9   5   5 1561.72 170.322   3
   9  -5   5 1662.69 149.904   4
  -9  -5  -6 95.9697 34.5854   2
  -9   5  -6 74.6527 45.2413   1
   9   5   6 23.9669 30.7534   3
   9  -5   6 120.268 50.2497   4
  -9  -5  -7 50.2392 27.7093   2
   9   5   7 118.120 54.9359   3
   9  -5   7 79.9610 39.9758   4
   9   5   8 594.500 117.994   3
   9  -5   8 508.420 90.7106   4
  -9   6  11-28.7825 47.6341   3
  -9   6  11 13.0847 26.2877   1
  -9   6  10 113.987 60.7875   3
  -9  -6  10 126.560 47.8258   5
  -9   6  10 130.250 45.5435   1
  -9   6   9-18.8745 48.9023   3
  -9  -6   9 8.38295 25.0717   5
  -9   6   9-29.0960 30.0843   1
  -9   6   8-7.24423 29.0015   3
  -9   6   8-41.0686 32.0127   1
  -9   6   7 201.353 74.5485   3
  -9  -6   7 170.764 47.5241   5
  -9   6   7 150.361 49.9567   1
  -9   6   6 46.4013 35.3856   3
  -9  -6   6 57.6377 30.0863   5
  -9   6   6 48.8893 26.5978   1
  -9   6   5 91.2898 48.6801   3
  -9  -6   5 155.036 47.2100   5
  -9   6   5 109.788 44.1208   1
  -9   6   4 52.2937 37.7627   3
  -9   6   4-21.6655 30.4479   1
  -9  -6   4 4.11065 23.6171   5
  -9   6   3 533.979 89.6719   1
  -9   6   3 530.725 90.6206   3
  -9  -6   3 434.896 71.2274   5
  -9   6   2 210.991 63.6844   1
  -9   6   2 211.873 55.1045   3
  -9  -6   2 141.989 43.8094   5
   9  -6  -2 140.163 43.6205   4
  -9   6   1-5.78542 28.5901   1
  -9   6   1 11.6040 21.7024   3
  -9  -6   1-11.7280 25.1798   5
   9  -6  -1 12.7094 34.9534   4
  -9   6   0 645.737 108.104   1
   9  -6   0 644.952 102.099   4
  -9   6  -1 417.390 92.4069   1
   9  -6   1 495.548 87.2025   4
  -9   6  -2 70.7869 48.5422   1
   9  -6   2 132.858 49.6085   4
  -9   6  -3 647.994 118.683   1
  -9  -6  -3 639.088 91.9630   2
   9   6   3 790.744 123.192   3
   9  -6   3 727.529 104.004   4
  -9   6  -4 307.940 91.3133   1
  -9  -6  -4 456.630 76.6121   2
   9   6   4 475.436 102.442   3
   9  -6   4 491.073 89.3145   4
  -9  -6  -5-5.59943 19.3030   2
   9   6   5 11.8470 30.7971   3
   9  -6   5 7.83324 31.4412   4
  -9   6  -6 152.785 69.3098   1
   9   6   6 276.037 81.9646   3
   9  -6   6 381.347 85.7788   4
  -9   7   9 17.0061 28.8299   3
  -9   7   8 0.85729 33.5453   3
  -9   7   8 28.4230 32.4126   1
  -9   7   7 22.6940 25.1912   3
  -9  -7   7 10.1337 23.6794   5
  -9   7   7 18.8094 27.2941   1
  -9   7   6-87.9387 48.2388   3
  -9  -7   6 19.0919 22.1907   5
  -9   7   6-61.9218 41.0073   1
  -9   7   5 27.5657 34.7198   3
  -9   7   5 27.5722 24.0829   1
  -9  -7   5 87.1346 44.2310   5
  -9   7   4 50.6281 40.9969   1
  -9   7   4-11.4924 23.4366   3
  -9  -7   4-16.6604 19.0780   5
  -9   7   3 93.1751 53.5520   1
  -9   7   3 43.7714 32.9176   3
  -9  -7   3 73.2364 36.8324   5
  -9   7   2 157.726 60.9164   1
  -9  -7   2 186.134 52.0158   5
   9  -7  -2 106.126 43.2852   4
  -9   7   1 507.015 101.933   1
   9  -7  -1 575.513 102.713   4
  -9   7   0 2.12833 28.3891   1
   9  -7   0 86.7363 54.7098   4
  -9   7  -1-18.2810 34.0204   1
   9   7   1 69.9093 42.3226   3
   9  -7   1 13.0139 31.6544   4
  -9   7  -2 37.1946 45.7391   1
   9   7   2 2.78170 24.6032   3
   9  -7   2 38.2446 45.5975   4
  -9   7  -3 78.7505 49.7900   1
   9  -7   3 92.0747 48.3364   4
  -9   8   7 97.3991 57.5605   3
  -9   8   6-15.2725 31.0508   3
  -9   8   5 49.5737 41.7214   1
  -9   8   4 21.8070 35.0297   1
  -9   8   3 94.7661 51.7507   1
  -9   8   2-8.43422 29.0322   1
  -9   8   1 10.0634 49.7569   1
   9  -8  -1-63.6706 47.3192   4
 -10   0  16 16.7255 31.8046   3
 -10   0  16-69.7863 53.6254   5
 -10   0  15 64.4719 45.9668   3
 -10   0  15 97.8594 54.1960   5
 -10   0  14 252.513 75.7620   3
 -10   0  14 186.043 70.1135   5
 -10   0  13-23.5845 35.4485   3
 -10   0  13-106.734 65.6401   5
 -10   0  12 724.166 115.668   3
 -10   0  12 681.533 127.889   5
 -10   0  11-21.8521 31.7326   3
 -10   0  11 4.58732 35.9548   5
 -10   0  10 106.298 56.2650   3
 -10   0  10 45.3832 34.6804   5
 -10   0   9 29.8658 31.7642   3
 -10   0   9 14.2986 32.3546   5
 -10   0   8 367.009 79.6893   3
 -10   0   8 455.247 89.3522   5
  10   0  -7 1.99154 18.7410   3
 -10   0   7 124.778 62.5836   5
  10   0  -6 5511.21 278.598   3
  10   0  -5 571.895 88.8477   3
  10   0  -4 1441.68 127.188   3
 -10   0   4 1274.85 110.388   5
  10   0  -3-7.79538 21.7857   3
 -10   0   3-28.3759 32.1187   2
 -10   0   3-0.71028 20.7042   5
 -10   0   3-15.6247 26.6064   4
  10   0  -2 150.036 36.5450   3
 -10   0   2 174.350 44.7983   2
 -10   0   2 98.6879 25.4168   5
 -10   0   2 175.749 36.8915   4
 -10   0   1 3.11622 20.2114   2
 -10   0   1 8.61600 8.73120   5
 -10   0   1-6.53611 11.2880   4
 -10   0   0 175.581 13.2877   5
 -10   0   0 143.665 32.0013   4
 -10   0  -1-14.5564 23.0461   2
 -10   0  -1 20.7046 18.2028   1
 -10   0  -1-0.04438 13.0893   4
 -10   0  -2 3388.67 162.785   1
 -10   0  -2 3803.60 201.461   2
 -10   0  -2 3686.81 154.299   4
  10   0   2 3526.72 169.186   4
 -10   0  -3-28.9635 40.4056   2
 -10   0  -3-27.4326 33.9061   1
  10   0   3 48.9642 33.7583   2
  10   0   3-15.5438 22.3628   4
 -10   0  -4 1197.44 104.550   1
 -10   0  -4 1246.34 122.965   2
  10   0   4 1322.19 98.9864   4
 -10   0  -5-40.5445 33.0311   1
  10   0   5 59.8320 25.5846   4
 -10   0  -6 1814.59 144.332   1
  10   0   6 1878.19 128.851   3
  10   0   6 1961.32 122.273   4
 -10   0  -7-62.0814 33.0772   1
  10   0   7-32.1589 18.1144   3
  10   0   7-29.6983 21.4562   4
  10   0   8 26.1691 16.3152   3
  10   0   8 35.9044 19.3730   4
  10   0   9-37.2325 26.6930   3
  10   0   9 28.6678 26.5737   4
  10   0  10 79.4265 37.5621   3
  10   0  10 108.695 35.0783   4
  10   0  11 1.83557 15.0836   4
 -10   1  16 63.1572 47.4655   3
 -10   1  16 111.048 76.5995   5
 -10  -1  16 29.9923 38.4000   5
 -10   1  15 57.9255 49.1340   3
 -10   1  15-28.7935 58.5867   5
 -10  -1  15-36.4171 45.8676   5
 -10   1  14 73.9390 53.5323   3
 -10  -1  14 42.1110 36.5751   5
 -10   1  13 29.4873 43.2133   3
 -10  -1  13-0.19686 31.7213   5
 -10   1  12-13.9300 30.5272   3
 -10  -1  12 41.5237 45.1639   5
 -10   1  11 130.562 49.3340   3
 -10  -1  11 177.631 65.9364   5
 -10   1  10 5325.26 306.454   3
 -10  -1  10 5120.44 315.261   5
 -10   1   9 274.969 68.8337   3
 -10  -1   9 276.857 71.7784   5
 -10   1   8 90.5504 47.4014   3
 -10  -1   8 37.6851 39.0419   5
  10   1  -7 131.767 46.7429   3
  10  -1  -7 246.031 61.2464   3
 -10   1   7 227.654 57.9927   3
 -10  -1   7 147.344 44.3654   5
  10   1  -6 51.7160 28.1481   3
  10  -1  -6 49.5635 28.2859   3
 -10   1   6 117.298 46.8120   3
 -10  -1   6 9.09577 24.8741   5
 -10   1   5 617.300 71.3300   2
  10   1  -5 682.417 91.4988   3
 -10   1   5 698.624 88.4310   3
  10  -1  -5 733.086 96.6431   3
 -10   1   5 577.112 76.9375   4
 -10   1   4 5590.32 218.645   2
  10  -1  -4 5526.17 259.749   3
  10   1  -4 5324.87 255.621   3
 -10   1   4 5951.02 241.810   4
  10  -1  -3 1457.57 124.590   3
 -10   1   3 1477.29 110.134   2
 -10  -1   3 1342.99 96.0930   5
 -10   1   3 1540.12 112.220   4
 -10   1   2 7456.66 267.346   2
  10  -1  -2 7116.14 276.446   3
 -10  -1   2 7380.54 201.342   5
 -10   1   2 7553.36 247.203   4
 -10  -1   2 7683.65 252.665   4
  10  -1  -1 79.5289 26.6728   3
 -10   1   1 98.6978 33.5293   2
 -10  -1   1 185.064 50.6476   2
 -10  -1   1 121.807 21.0070   5
 -10   1   1 130.792 33.7692   4
 -10  -1   1 162.251 33.2352   4
  10  -1   0 278.094 46.3554   3
 -10   1   0 279.918 51.8713   2
 -10  -1   0 334.019 60.4114   2
 -10   1   0 305.888 53.7468   1
  10  -1   0 246.153 50.1276   2
 -10   1   0 273.523 17.0512   5
 -10   1   0 260.992 24.8918   5
 -10  -1   0 277.510 24.1369   5
 -10   1   0 259.640 41.4047   4
 -10  -1   0 270.411 38.6999   4
  10  -1   0 276.700 50.0129   4
  10  -1   1 802.427 75.7007   3
 -10   1  -1 916.957 95.1920   2
 -10  -1  -1 822.538 90.7985   2
  10  -1   1 793.102 92.3625   2
 -10   1  -1 807.520 83.3266   1
 -10  -1  -1 845.566 72.3625   1
  10   1   1 784.249 55.6484   5
 -10   1  -1 855.796 75.7862   4
 -10  -1  -1 849.060 63.3052   4
  10  -1   1 847.472 86.5427   4
 -10  -1  -2 990.045 103.573   2
 -10   1  -2 1080.60 106.874   2
  10  -1   2 994.501 104.071   2
 -10   1  -2 983.787 94.2330   1
 -10  -1  -2 976.230 76.7884   1
  10   1   2 934.662 50.8858   5
 -10   1  -2 1025.12 88.1307   4
 -10  -1  -2 947.163 68.7979   4
  10  -1   2 977.963 91.8793   4
 -10  -1  -3 308.433 61.5876   2
 -10   1  -3 273.335 54.9080   1
 -10  -1  -3 311.408 45.5947   1
  10   1   3 217.367 20.4889   5
  10  -1   3 288.405 50.8775   4
 -10  -1  -4 18858.7 498.936   2
 -10  -1  -4 18264.1 411.686   1
 -10   1  -4 17609.4 471.138   1
  10   1   4 16897.6 256.379   5
  10  -1   4 18488.0 425.830   4
  10   1   4 17475.6 394.374   4
 -10  -1  -5 3946.00 224.488   2
 -10  -1  -5 3565.61 176.313   1
 -10   1  -5 3632.92 212.326   1
  10   1   5 3643.55 85.9010   5
  10  -1   5 3942.81 155.410   3
  10  -1   5 3738.45 176.358   4
  10   1   5 3639.64 160.582   4
 -10  -1  -6 3585.23 188.935   1
 -10   1  -6 3244.03 209.931   1
  10   1   6 3536.77 124.341   5
  10   1   6 3205.05 82.7502   5
  10   1   6 3767.21 198.041   3
  10  -1   6 3513.23 152.557   3
  10  -1   6 3669.58 179.120   4
  10   1   6 3384.37 154.366   4
 -10   1  -7 715.200 105.966   1
  10   1   7 817.482 65.3156   5
  10   1   7 789.187 96.2964   3
  10  -1   7 883.967 82.0101   3
  10  -1   7 817.386 87.7325   4
  10   1   7 897.913 79.3289   4
  10  -1   8 292.473 48.7951   3
  10   1   8 182.551 51.6233   3
  10  -1   8 242.797 51.9049   4
  10   1   8 311.648 47.1466   4
  10   1   9 17.7245 29.2308   3
  10  -1   9 30.2664 27.4469   4
  10   1   9 20.9813 19.1456   4
  10   1  10 16.8492 24.6353   3
  10  -1  10 15.9990 24.2749   4
  10   1  11 32.2602 35.5207   3
  10  -1  11 64.2862 34.7130   4
  10  -1  12 80.4725 36.8881   4
 -10   2  15 22.8167 36.9680   3
 -10  -2  15-63.6216 52.5360   5
 -10   2  14 167.860 76.7155   3
 -10  -2  14 207.210 67.7696   5
 -10   2  13 132.997 62.5109   3
 -10  -2  13 130.845 58.4718   5
 -10   2  12 708.811 127.521   3
 -10  -2  12 631.081 116.181   5
 -10   2  11 828.329 128.534   3
 -10  -2  11 1112.24 150.163   5
 -10   2  10-78.5949 63.4551   3
 -10  -2  10-40.5363 49.4693   5
 -10   2   9 475.979 86.3011   3
 -10  -2   9 594.878 96.5994   5
 -10   2   9 506.708 59.0122   2
 -10   2   8 147.085 43.9061   3
 -10  -2   8 170.987 56.5046   5
 -10   2   8 198.480 36.5711   2
  10  -2  -7 246.234 60.9185   3
 -10   2   7 266.787 66.9620   3
 -10   2   7 322.667 48.5256   2
 -10  -2   7 352.270 73.0480   5
 -10   2   6 2950.80 149.349   2
 -10   2   6 3213.05 209.041   3
  10   2  -6 3074.57 208.830   3
 -10  -2   6 3321.50 194.662   5
  10  -2  -6 3556.27 226.696   3
 -10   2   6 3489.11 200.372   4
  10   2  -5 459.606 74.9636   3
 -10   2   5 477.858 60.5459   2
 -10   2   5 509.127 79.1770   3
  10  -2  -5 393.187 71.6060   3
 -10  -2   5 522.385 71.4880   5
 -10   2   5 465.498 69.1938   4
  10  -2  -4 28.1307 25.6330   3
 -10   2   4 27.5040 22.1542   3
 -10   2   4 69.3490 31.0353   2
  10   2  -4 10.7142 20.2959   5
 -10   2   4 77.0481 26.8217   4
  10  -2  -3 325.824 59.3893   3
 -10   2   3 258.330 48.7967   2
  10   2  -3 287.042 58.1095   5
 -10   2   3 381.807 56.3576   4
  10  -2  -2 10.1941 15.1590   3
 -10   2   2 25.6809 27.4152   2
 -10  -2   2 16.4720 14.9319   5
  10   2  -2-0.61442 15.3536   5
 -10   2   2-9.00149 16.8619   4
 -10   2   1 2409.55 152.771   2
  10  -2  -1 2114.39 144.229   2
 -10   2   1 2423.13 154.770   1
 -10   2   1 2239.17 90.6165   5
  10   2  -1 2278.62 138.480   5
 -10  -2   1 2299.81 98.5280   5
 -10   2   1 2518.64 138.823   4
 -10  -2   1 2224.52 119.009   4
  10  -2  -1 2340.30 155.718   4
  10  -2  -1 2189.09 139.842   3
 -10   2   0 409.178 62.7830   2
 -10   2   0 475.380 68.7995   1
  10  -2   0 490.549 69.7206   2
 -10  -2   0 480.446 73.1830   2
 -10  -2   0 419.985 39.8175   5
  10   2   0 419.056 55.5540   5
 -10   2   0 421.607 32.0624   5
  10  -2   0 402.343 56.2781   3
 -10   2   0 529.857 64.3645   4
 -10  -2   0 392.363 43.7836   4
  10  -2   0 381.015 62.1502   4
  10  -2   1 40.5058 16.7510   3
 -10   2  -1 69.2003 32.3734   1
  10  -2   1 73.6716 30.3759   2
 -10  -2  -1 35.9958 21.6130   2
 -10   2  -1 45.8001 10.8875   5
  10   2   1 48.4334 17.5603   5
 -10   2  -1 32.7749 17.7554   4
 -10  -2  -1 63.6672 18.2127   4
  10  -2   1 92.1045 35.8616   4
 -10  -2  -2 3424.30 194.913   2
  10  -2   2 3295.40 144.717   3
 -10   2  -2 3650.78 200.155   1
 -10  -2  -2 3643.21 136.177   1
 -10   2  -2 3422.89 99.2725   5
  10   2   2 3293.69 134.896   5
 -10   2  -2 3444.15 178.463   4
 -10  -2  -2 3266.91 117.594   4
  10  -2   2 3737.12 186.988   4
 -10  -2  -3 738.034 90.9676   2
  10  -2   3 551.720 54.0293   3
 -10  -2  -3 603.449 54.7246   1
 -10   2  -3 588.280 85.0175   1
  10   2   3 581.454 49.8056   5
  10  -2   3 632.034 76.2191   4
 -10  -2  -4 2197.23 160.613   2
  10  -2   4 1912.16 96.3542   3
 -10  -2  -4 2169.57 111.475   1
 -10   2  -4 1959.72 157.508   1
  10   2   4 1941.51 88.1797   5
  10  -2   4 2192.38 141.526   4
  10  -2   5 2207.65 94.1389   3
 -10  -2  -5 2330.63 168.091   2
 -10  -2  -5 2211.75 120.596   1
 -10   2  -5 2293.95 182.313   1
  10   2   5 2221.92 91.6529   5
  10  -2   5 2223.34 88.2727   3
  10  -2   5 2343.85 149.909   4
 -10  -2  -6 1170.77 121.825   2
  10  -2   6 1151.33 60.8123   3
 -10   2  -6 1208.55 138.178   1
  10   2   6 1197.73 65.2834   5
  10  -2   6 1172.65 61.9987   3
  10   2   6 1289.18 128.897   3
  10  -2   6 1312.32 113.843   4
 -10   2  -7 341.007 77.1944   1
  10   2   7 349.838 69.0887   3
  10  -2   7 339.763 63.0397   4
  10   2   7 240.514 33.7428   4
 -10   2  -8-87.0251 58.8329   1
  10   2   8-18.2472 31.6719   3
  10  -2   8-8.51750 22.4173   4
  10   2   9 45.8335 32.6257   3
  10  -2   9 167.567 51.7308   4
  10   2  10 42.4351 35.1734   3
  10  -2  10 55.5342 29.8748   4
  10   2  11-41.0586 36.5731   3
  10  -2  11 31.7660 29.6382   4
  10   2  12 1122.66 160.527   3
  10  -2  12 1155.43 128.849   4
 -10   3  14 84.0404 52.1848   3
 -10  -3  14 63.4862 48.3272   5
 -10   3  13 15.0811 37.5384   3
 -10  -3  13-28.7078 31.9025   5
 -10   3  12 790.629 139.009   3
 -10  -3  12 811.275 128.965   5
 -10   3  11-70.2371 53.2974   3
 -10   3  11-0.25983 11.3939   2
 -10   3  10 284.356 37.9347   2
 -10  -3  10 387.766 84.4829   5
 -10   3   9 283.517 67.9553   3
 -10   3   9 471.444 51.0540   2
 -10  -3   9 442.578 83.6629   5
 -10  -3   8 43.9718 37.3168   5
 -10   3   8 23.9674 16.6256   2
 -10   3   7 469.469 86.4730   3
 -10   3   7 687.065 66.2967   2
 -10  -3   7 722.190 92.5807   5
  10  -3  -6 71.5132 32.4485   3
 -10   3   6 85.4777 30.7787   3
 -10   3   6 143.636 33.4396   2
 -10  -3   6 130.955 37.6588   5
 -10   3   5 1697.38 148.616   3
 -10   3   5 1862.25 119.646   2
  10   3  -5 1739.21 168.761   5
 -10  -3   5 1556.76 118.367   5
  10  -3  -5 1569.73 144.853   3
 -10   3   4 592.501 71.1966   2
 -10   3   4 632.105 85.3769   3
  10   3  -4 721.161 102.864   5
 -10  -3   4 633.221 69.7533   5
  10  -3  -4 619.881 89.7730   3
  10  -3  -3-24.3164 27.4149   3
 -10   3   3 22.5739 24.7031   1
 -10  -3   3 35.4057 21.6366   5
  10   3  -3-1.58403 27.3020   5
 -10   3   2 3308.78 193.108   1
  10  -3  -2 3031.70 171.449   2
 -10   3   2 3312.18 138.311   5
  10   3  -2 3182.62 194.998   5
 -10  -3   2 3331.15 141.762   5
  10  -3  -2 3308.57 182.571   3
  10  -3  -2 3198.06 197.887   4
  10  -3  -1 2.96598 18.1224   3
 -10   3   1 23.3533 26.8443   1
  10  -3  -1 16.8929 20.5469   2
 -10   3   1 39.5394 16.2209   5
  10   3  -1 8.09836 15.8027   5
  10  -3  -1-21.8515 33.8239   4
  10  -3   0 17.9956 14.3332   3
 -10   3   0 97.5424 39.9670   1
  10  -3   0 36.4957 15.4577   2
  10   3   0 42.7158 25.5846   5
 -10   3   0 33.4853 13.8243   5
 -10  -3   0 33.2839 16.5503   4
  10  -3   0 4.05440 25.4861   4
 -10   3  -1 576.046 83.9856   1
 -10  -3  -1 567.425 82.3958   2
  10   3   1 459.405 61.5185   5
 -10   3  -1 516.981 47.0052   5
  10  -3   1 466.183 52.3764   3
  10  -3   1 485.371 74.3435   4
 -10  -3  -1 508.326 39.0107   4
  10  -3   2-0.40003 13.3552   3
 -10  -3  -2 8.86428 10.5149   1
 -10   3  -2 67.3373 38.8062   1
 -10  -3  -2 1.24297 21.4860   2
 -10   3  -2 27.5119 17.3318   5
  10   3   2 3.74340 19.0623   5
  10  -3   2 19.4219 32.4282   4
 -10  -3  -2 3.33914 6.72668   4
 -10  -3  -3 3067.55 191.421   2
 -10  -3  -3 3013.16 94.3949   1
 -10   3  -3 3057.52 203.203   1
 -10   3  -3 2925.46 138.720   5
  10   3   3 2816.54 135.577   5
  10  -3   3 3268.40 183.475   4
 -10  -3  -4 9326.57 342.307   2
 -10   3  -4 9475.66 388.996   1
 -10   3  -4 8957.15 267.532   5
  10   3   4 8469.30 240.265   5
  10  -3   4 10119.9 336.152   4
 -10  -3  -5 1414.35 129.101   2
 -10   3  -5 1234.38 147.247   1
  10   3   5 1284.96 83.9718   5
  10   3   5 1652.48 155.030   3
  10  -3   5 1740.82 138.334   4
 -10   3  -6 2268.79 204.880   1
 -10  -3  -6 2378.25 172.758   2
  10   3   6 2236.21 182.724   3
  10  -3   6 2789.06 178.102   4
 -10  -3  -7-44.6872 35.5551   2
 -10   3  -7-35.6708 47.9413   1
  10   3   7-16.1961 27.8485   3
  10  -3   7 19.1637 27.2425   4
 -10   3  -8 3.52042 49.7808   1
  10   3   8 1.95816 30.7364   3
  10  -3   8 39.6441 25.3075   4
  10   3   9 42.5499 27.3464   3
  10  -3   9 97.0183 45.1790   4
  10   3  10 100.816 55.5093   3
  10  -3  10 102.862 44.2015   4
  10   3  11 143.451 68.2435   3
  10  -3  11 106.652 44.9054   4
  10   3  12 117.395 63.1544   3
 -10   4  13-73.1348 64.3446   3
 -10  -4  13 78.7171 48.7206   5
 -10   4  12 91.3076 52.8983   3
 -10  -4  12 64.1810 36.7208   5
 -10   4  11 62.0233 50.0481   3
 -10  -4  11 5.27580 22.7573   5
 -10   4  10 33.3833 36.3131   3
 -10  -4  10-61.6941 49.9641   5
 -10   4   9 97.1689 52.7780   3
 -10  -4   9 102.231 38.0637   5
 -10   4   8 510.711 103.793   3
 -10  -4   8 326.746 67.6190   5
 -10   4   7 1051.84 141.128   3
 -10  -4   7 1180.51 118.358   5
 -10   4   6 688.770 104.062   3
 -10  -4   6 758.465 88.4405   5
 -10   4   5 69.6009 33.8820   3
  10  -4  -5 70.3688 29.3421   3
 -10  -4   5 44.2281 19.8641   5
 -10   4   4-25.3705 28.9187   3
  10  -4  -4 13.4313 21.2560   3
 -10   4   4-10.0689 31.2552   1
 -10  -4   4 39.4008 26.1667   5
 -10   4   4 4.82105 13.9714   5
 -10   4   3 2757.42 181.699   3
  10  -4  -3 2570.41 156.616   2
 -10   4   3 3353.48 203.722   1
 -10   4   3 3083.57 154.271   5
 -10  -4   3 2991.35 154.532   5
  10  -4  -3 2772.09 175.759   3
  10  -4  -2 1323.71 114.203   2
 -10   4   2 1454.09 134.465   1
 -10   4   2 1362.48 93.4203   5
  10   4  -2 1284.28 132.003   5
 -10  -4   2 1386.55 98.6668   5
  10  -4  -2 1476.33 116.852   3
  10  -4  -2 1448.86 137.591   4
 -10   4   1 1331.87 104.637   3
  10  -4  -1 1269.34 115.808   2
 -10   4   1 1257.14 124.261   1
 -10  -4   1 1273.50 96.7894   5
  10   4  -1 1275.20 124.180   5
 -10   4   1 1420.16 90.6037   5
  10  -4  -1 1353.94 103.591   3
  10  -4  -1 1340.99 132.366   4
  10  -4   0 142.733 28.9677   3
 -10   4   0 200.251 55.6429   1
  10   4   0 151.137 43.8142   5
 -10   4   0 195.495 33.9698   5
 -10  -4   0 170.776 36.9209   5
  10  -4   0 172.518 50.9051   4
 -10  -4   0 196.312 28.2833   4
 -10   4  -1 931.656 117.179   1
  10   4   1 788.830 87.8736   5
 -10   4  -1 807.980 70.7419   5
  10  -4   1 801.360 58.4641   3
 -10  -4  -1 880.979 38.4411   4
  10  -4   1 1017.79 111.130   4
 -10   4  -2 1128.21 130.597   1
 -10  -4  -2 915.640 107.445   2
 -10   4  -2 817.011 77.6199   5
  10   4   2 888.616 89.1437   5
  10  -4   2 1116.65 117.658   4
 -10  -4  -3 722.666 97.7171   2
 -10   4  -3 631.079 103.439   1
 -10   4  -3 789.185 83.8986   5
  10   4   3 629.904 72.9346   5
  10  -4   3 820.856 98.2673   4
 -10  -4  -4 2060.82 160.199   2
 -10   4  -4 1889.33 188.317   1
 -10   4  -4 1666.68 129.901   5
  10   4   4 1651.48 114.173   5
  10  -4   4 2120.56 159.561   4
 -10   4  -5 447.939 97.3698   1
 -10  -4  -5 427.002 74.0548   2
  10   4   5 644.488 106.501   3
  10  -4   5 619.342 89.2240   4
 -10  -4  -6 55.8868 34.0001   2
 -10   4  -6 39.1061 46.9198   1
  10   4   6-30.6802 46.6087   3
  10  -4   6 65.4093 44.6048   4
 -10   4  -7 1113.29 162.128   1
 -10  -4  -7 1082.02 117.818   2
  10   4   7 1221.97 151.511   3
  10  -4   7 1360.87 137.095   4
  10   4   8 39.5781 37.1813   3
  10  -4   8 2.06914 27.2621   4
  10   4   9 105.065 49.1207   3
  10  -4   9 207.563 60.1862   4
  10   4  10 8.63731 37.6883   3
 -10   5  12-63.6546 54.7329   3
 -10  -5  12 13.6308 27.2323   5
 -10   5  11-40.1355 41.7026   3
 -10  -5  11 16.9586 29.4912   5
 -10   5  10 329.310 92.9176   3
 -10  -5  10 444.142 85.6658   5
 -10  -5   9 862.358 109.398   5
 -10   5   9 1104.04 159.463   3
 -10   5   8 556.445 114.882   3
 -10  -5   8 574.025 86.8885   5
 -10   5   7 503.348 107.653   3
 -10  -5   7 595.082 83.8420   5
 -10   5   7 695.289 100.005   1
 -10   5   6 268.312 75.8595   3
 -10  -5   6 220.985 48.8882   5
 -10   5   6 164.215 53.3091   1
 -10   5   5 885.124 120.822   3
 -10  -5   5 1005.60 100.715   5
 -10   5   5 1082.39 120.964   1
 -10   5   4 313.514 70.7173   3
  10  -5  -4 287.880 60.5356   3
 -10  -5   4 377.152 64.4039   5
 -10   5   4 257.478 61.9961   1
  10  -5  -4 270.441 51.1123   2
 -10   5   3 6.18393 23.7112   3
  10  -5  -3 10.9554 17.3636   3
 -10   5   3 30.7864 30.0260   1
  10  -5  -3 57.5239 26.3273   2
 -10  -5   3 79.9761 33.1364   5
 -10   5   2-11.0797 16.8789   3
  10  -5  -2 36.5302 19.4594   3
 -10   5   2 61.0587 36.0272   1
  10  -5  -2-1.50493 15.1633   2
 -10  -5   2 6.27336 18.3823   5
  10  -5  -2-10.8524 31.1033   4
 -10   5   1 27.6819 27.6475   1
 -10  -5   1-0.59985 13.3973   1
  10  -5  -1 31.2514 20.3789   3
 -10  -5   1 40.7872 28.0150   5
  10  -5  -1-9.36090 35.0439   4
 -10   5   0 164.434 36.5738   3
 -10  -5   0 165.619 24.4867   1
 -10   5   0 222.557 66.4683   1
 -10   5   0 141.107 33.7854   5
 -10  -5   0 168.446 43.8449   5
  10  -5   0 207.139 58.3448   4
 -10   5  -1 143.655 51.2159   1
 -10   5  -1 165.283 39.1006   5
  10  -5   1 231.867 61.0417   4
 -10   5  -2 126.214 56.7485   1
 -10  -5  -2 13.9090 29.7898   2
 -10   5  -2 60.6583 29.0087   5
  10  -5   2 112.356 45.0167   4
 -10   5  -3 1683.17 180.535   1
 -10  -5  -3 1505.99 142.036   2
  10  -5   3 1875.74 159.243   4
 -10   5  -4 2507.64 230.324   1
 -10  -5  -4 2278.01 172.488   2
  10   5   4 2582.15 212.844   3
  10  -5   4 2567.37 189.578   4
 -10   5  -5 636.277 122.272   1
 -10  -5  -5 725.691 97.8262   2
  10   5   5 879.217 131.685   3
  10  -5   5 881.967 115.682   4
 -10   5  -6 730.428 132.841   1
 -10  -5  -6 731.429 97.8445   2
  10   5   6 775.232 127.242   3
  10  -5   6 909.213 121.623   4
 -10   5  -7-0.21078 37.9802   1
  10   5   7 28.2936 33.8637   3
  10  -5   7 116.606 55.4855   4
  10   5   8 138.543 52.7327   3
 -10   6  11-49.4842 49.6112   3
 -10   6  11 79.3462 37.5201   1
 -10   6  10 97.9893 65.1400   3
 -10  -6  10 156.637 53.2440   5
 -10   6  10 118.256 51.9044   1
 -10   6   9 38.3481 50.9747   3
 -10  -6   9 41.7764 31.9429   5
 -10   6   9 0.60085 24.9857   1
 -10   6   8 243.886 79.2851   3
 -10  -6   8 209.656 56.4604   5
 -10   6   8 217.457 61.1850   1
 -10   6   7 808.055 133.704   3
 -10  -6   7 832.657 107.054   5
 -10   6   7 688.550 102.603   1
 -10   6   6 417.398 95.9588   3
 -10  -6   6 501.989 80.5898   5
 -10   6   6 487.962 88.2852   1
 -10   6   5 32.2055 32.5592   3
 -10  -6   5 38.7736 30.4180   5
 -10   6   5-16.5401 36.1468   1
 -10   6   4 31.6559 32.6142   3
 -10   6   4 24.0019 26.9629   1
 -10  -6   4-16.8930 23.9214   5
 -10   6   3-68.2723 46.2138   1
 -10   6   3-29.9259 26.8558   3
 -10  -6   3 8.22906 26.1839   5
 -10   6   2 232.844 62.9604   1
 -10   6   2 211.366 52.4876   3
 -10  -6   2 296.920 60.6236   5
  10  -6  -2 211.569 63.1086   4
 -10   6   1 46.7475 25.7938   3
 -10  -6   1 99.1481 37.6994   5
  10  -6  -1 62.9969 35.2578   4
 -10   6   0 11.6425 25.9188   1
  10  -6   0 3.47915 29.5258   4
 -10   6  -1 73.5316 48.7348   1
  10  -6   1 67.2885 33.0079   4
 -10   6  -2 743.217 131.302   1
 -10  -6  -2 582.914 93.6622   2
  10  -6   2 773.598 114.216   4
 -10   6  -3 295.757 87.7161   1
 -10  -6  -3 224.883 60.2448   2
  10   6   3 371.022 88.3039   3
  10  -6   3 374.611 78.9649   4
 -10   6  -4 331.800 96.1409   1
 -10  -6  -4 503.197 84.8252   2
  10   6   4 447.523 97.6792   3
  10  -6   4 462.207 88.1075   4
 -10   6  -5 241.663 80.6683   1
  10   6   5 267.288 84.4585   3
  10  -6   5 208.916 68.9834   4
 -10   7   9 178.528 76.9949   3
 -10   7   8 64.6199 54.7865   3
 -10   7   8 31.3930 34.9533   1
 -10   7   7 31.1354 40.2086   3
 -10   7   7 28.5372 32.6556   1
 -10   7   6 7.15738 30.7233   3
 -10  -7   6 23.0113 26.5553   5
 -10   7   6 77.4025 47.9994   1
 -10   7   5 116.005 58.3265   3
 -10   7   5 111.380 42.0073   1
 -10  -7   5 224.759 56.9216   5
 -10   7   4 59.5652 39.4580   1
 -10   7   4 1.97070 28.0173   3
 -10  -7   4-22.6034 31.5565   5
 -10   7   3 19.7973 45.0916   1
 -10  -7   3-72.2637 45.1281   5
 -10   7   2 45.3590 36.4589   1
  10  -7  -2-85.5854 69.9296   4
 -10  -7   2-57.5379 45.2562   5
 -10   7   1-1.12227 34.8676   1
  10  -7  -1 51.4881 37.6943   4
 -10   7   0 1.68210 33.8065   1
  10  -7   0 31.0660 30.9564   4
 -10   7  -1 209.123 75.5753   1
  10   7   1 150.501 59.3752   3
  10  -7   1 143.852 61.9210   4
 -10   7  -2 134.944 65.1949   1
 -10  -7  -2 119.920 47.7647   2
  10  -7   2 182.786 66.9721   4
 -10   8   5 38.5346 41.5159   1
 -10   8   4 42.1961 47.7277   1
 -11   0  16 94.4099 50.2229   3
 -11   0  15 42.8185 56.6484   3
 -11   0  15 97.0773 64.7244   5
 -11   0  14 94.7690 48.1873   3
 -11   0  14 47.5371 36.0983   5
 -11   0  13-20.5386 35.1675   3
 -11   0  13 43.6774 39.1273   5
 -11   0  12 198.833 72.1478   3
 -11   0  12 228.245 76.6554   5
 -11   0  11 226.615 72.2287   3
 -11   0  11 149.592 58.8452   5
 -11   0  10 745.354 112.453   3
 -11   0  10 553.314 106.165   5
 -11   0   9 29.7945 38.7697   3
 -11   0   9-28.3420 43.4864   5
 -11   0   8 15021.0 528.692   5
 -11   0   7-0.35688 42.2114   5
  11   0  -6 1277.13 136.210   3
 -11   0   6 1325.63 136.259   5
  11   0  -5-8.93801 21.3587   3
  11   0  -4 12981.0 423.638   3
 -11   0   4 13811.2 399.393   2
 -11   0   4 12220.9 368.945   5
 -11   0   4 12810.2 387.603   4
  11   0  -3 15.4334 19.0174   3
 -11   0   3 4.88815 21.6740   2
 -11   0   3-28.7165 23.9404   5
 -11   0   3 3.63198 16.6751   4
  11   0  -2 7964.95 303.557   3
 -11   0   2 8121.11 293.301   2
 -11   0   2 8460.45 269.795   4
  11   0  -1-15.5875 26.6665   3
 -11   0   1 16.6896 28.3717   2
 -11   0   1-5.09553 8.39897   5
 -11   0   1-1.99583 16.7510   4
 -11   0   0 450.537 78.7779   2
 -11   0   0 241.893 42.2744   4
 -11   0  -1 13.9758 20.2842   1
 -11   0  -1-16.4644 18.9475   2
 -11   0  -1 5.77847 12.3681   4
 -11   0  -2 30342.5 593.617   1
 -11   0  -2 31842.1 687.992   2
  11   0   2 30569.4 616.670   4
 -11   0  -3-17.3373 37.5646   2
 -11   0  -3-19.6034 27.4397   1
  11   0   3-7.27255 23.7728   4
 -11   0  -4 582.408 78.3514   1
 -11   0  -4 547.407 86.2672   2
  11   0   4 616.171 73.8980   4
 -11   0  -5-50.5461 37.6201   1
  11   0   5-13.0996 19.1063   4
 -11   0  -6 4012.22 224.638   1
  11   0   6 4188.31 199.182   3
  11   0   6 4181.42 192.470   4
 -11   0  -7-27.6405 22.7211   1
  11   0   7-4.04078 18.3280   3
  11   0   8 16.1026 16.4296   3
  11   0   8 45.5205 24.1063   4
  11   0   9 40.6367 29.9433   3
  11   0   9-19.6325 21.9154   4
  11   0  10 41.4924 32.6627   4
 -11   1  16-8.11203 30.1478   3
 -11   1  15 2.80535 34.8233   3
 -11   1  15 19.7200 63.5822   5
 -11  -1  15-19.4352 41.1881   5
 -11   1  14 66.5571 39.3178   3
 -11   1  14 49.1119 35.9568   5
 -11  -1  14 79.5234 59.9294   5
 -11   1  13 278.964 79.6996   3
 -11  -1  13 373.666 99.2822   5
 -11   1  12 1754.50 192.680   3
 -11  -1  12 1697.99 198.592   5
 -11   1  11 291.129 79.2575   3
 -11  -1  11 263.972 73.7339   5
 -11   1  10 2563.10 215.294   3
 -11  -1  10 2685.97 230.394   5
 -11   1   9 817.363 120.602   3
 -11  -1   9 426.848 84.7556   5
 -11   1   8 253.625 69.7876   3
 -11  -1   8 128.837 49.3458   5
 -11   1   7 116.712 57.7522   3
 -11  -1   7 35.5287 42.6927   5
  11   1  -6 10765.3 415.016   3
 -11   1   6 11049.4 390.025   3
 -11   1   6 10808.8 338.740   2
 -11  -1   6 11348.7 388.775   5
  11  -1  -6 11965.7 434.716   3
 -11   1   5 1836.75 132.141   2
  11   1  -5 1960.11 164.158   3
  11  -1  -5 1941.07 163.323   3
 -11   1   5 2115.49 150.417   4
 -11   1   4 469.444 68.6307   2
  11  -1  -4 467.453 79.3253   3
  11   1  -4 415.860 71.3265   3
 -11   1   4 462.745 67.2308   4
  11  -1  -3 1707.41 140.900   3
 -11   1   3 1699.60 127.919   2
 -11  -1   3 1708.12 106.632   5
 -11   1   3 1805.76 126.510   4
 -11   1   2 6749.28 264.430   2
  11  -1  -2 6480.00 272.305   3
 -11  -1   2 6464.66 276.062   2
 -11  -1   2 6649.51 187.073   5
 -11   1   2 6456.60 233.070   4
 -11  -1   2 6623.01 241.361   4
  11  -1  -1 2358.63 153.479   3
 -11   1   1 2441.31 157.776   2
 -11  -1   1 2312.89 161.407   2
 -11   1   1 2207.39 105.005   5
 -11  -1   1 2310.43 85.8836   5
 -11   1   1 2347.97 131.936   4
 -11  -1   1 2414.74 129.852   4
 -11   1   0 8896.52 320.255   2
  11  -1   0 8200.79 288.754   3
 -11  -1   0 9273.61 327.201   2
 -11   1   0 8764.68 302.255   1
 -11  -1   0 8651.06 166.800   5
 -11   1   0 8798.76 267.142   4
 -11  -1   0 8669.16 239.090   4
  11  -1   0 8332.53 308.893   4
 -11   1  -1 322.059 66.5903   2
 -11  -1  -1 259.359 47.5759   1
 -11  -1  -1 382.824 70.0336   2
 -11   1  -1 314.072 55.1328   1
  11  -1   1 352.216 66.5179   2
  11  -1   1 266.431 48.2666   3
 -11   1  -1 307.787 48.1681   4
 -11  -1  -1 287.654 39.2752   4
  11  -1   1 246.981 53.0339   4
 -11   1  -2 13.5570 26.8142   1
 -11   1  -2 33.5865 34.9926   2
 -11  -1  -2 86.0497 47.3529   2
 -11  -1  -2 23.6893 20.0855   1
  11  -1   2 43.9586 23.1197   3
 -11   1  -2-12.0997 17.1227   4
 -11  -1  -2 30.2803 17.2289   4
  11  -1   2 31.1397 24.5589   4
 -11  -1  -3 20.5918 27.9302   2
 -11  -1  -3 19.4084 23.8766   1
  11  -1   3 51.1281 33.1158   4
 -11  -1  -4 32038.9 624.818   1
 -11   1  -4 33934.4 717.748   1
 -11  -1  -4 34010.5 751.164   2
  11  -1   4 32195.5 658.298   4
  11   1   4 33112.9 631.530   4
 -11  -1  -5 1446.80 116.792   1
 -11   1  -5 1528.39 141.246   1
 -11  -1  -5 1531.55 143.424   2
  11  -1   5 1574.04 100.269   3
  11  -1   5 1619.84 124.242   4
  11   1   5 1479.14 108.270   4
 -11  -1  -6 1536.95 126.886   1
 -11   1  -6 1514.79 150.055   1
  11   1   6 1673.12 135.383   3
  11  -1   6 1613.06 105.379   3
  11  -1   6 1717.61 126.927   4
  11   1   6 1664.62 113.836   4
 -11   1  -7 862.294 119.799   1
  11   1   7 1056.51 112.461   3
  11  -1   7 966.540 87.5769   3
  11  -1   7 958.282 97.8194   4
  11   1   7 1006.81 88.9691   4
  11   1   8 1040.52 119.761   3
  11  -1   8 1149.54 109.272   4
  11   1   8 1095.49 94.4403   4
  11   1   9-11.3569 34.9304   3
  11  -1   9 77.1257 36.4569   4
  11   1   9 8.10413 16.1735   4
  11   1  10 88.9829 46.5611   3
  11  -1  10 92.8454 35.6439   4
  11  -1  11 25.6496 29.5469   4
  11  -1  12 64.5950 36.7156   4
 -11   2  15 136.206 67.4306   3
 -11  -2  15 26.6185 32.3177   5
 -11   2  14 120.338 55.1417   3
 -11  -2  14 97.5110 48.8590   5
 -11   2  13-17.1234 43.9780   3
 -11  -2  13 79.2398 50.7089   5
 -11   2  12-3.15315 36.3003   3
 -11  -2  12-17.1461 38.4086   5
 -11   2  11-20.8146 44.3912   3
 -11  -2  11-70.0777 46.9517   5
 -11   2  10 156.456 61.2223   3
 -11  -2  10 227.298 69.3968   5
 -11   2  10 173.510 32.9480   2
 -11   2   9 83.5516 43.8643   3
 -11  -2   9 39.3386 33.7811   5
 -11   2   9 6.80998 28.7940   2
 -11   2   8 10651.0 430.108   3
 -11  -2   8 10874.4 416.874   5
 -11   2   8 10300.1 307.274   2
 -11   2   7 1587.22 156.472   3
 -11   2   7 1479.42 111.756   2
 -11  -2   7 1577.69 146.903   5
 -11   2   6 1812.05 123.320   2
 -11   2   6 1753.59 158.399   3
 -11  -2   6 1696.91 141.274   5
  11  -2  -6 1836.59 168.249   3
  11  -2  -5-11.7746 15.8385   3
 -11   2   5 32.0812 31.0990   3
 -11   2   5-0.92725 23.3186   2
 -11  -2   5 23.1669 21.6644   5
 -11   2   4 3936.87 209.481   3
 -11   2   4 3797.54 187.226   2
  11   2  -4 3750.65 227.031   5
 -11  -2   4 3597.09 171.036   5
 -11   2   4 4424.83 206.527   4
  11  -2  -4 3970.72 228.208   3
 -11   2   3 1205.15 107.411   2
  11   2  -3 1042.63 113.287   5
  11  -2  -3 1018.59 110.611   3
 -11   2   3 1221.87 102.360   4
 -11   2   2 6833.59 266.212   2
  11   2  -2 6738.05 273.671   5
 -11   2   2 7131.19 251.296   4
  11  -2  -2 6420.51 270.997   3
 -11   2   1 1992.10 143.615   2
 -11  -2   1 2009.20 154.234   2
  11  -2  -1 1821.13 139.155   2
 -11   2   1 2042.20 146.576   1
 -11   2   1 1853.78 79.3953   5
  11   2  -1 1726.73 125.821   5
 -11  -2   1 1854.11 88.7885   5
  11  -2  -1 1807.49 131.653   3
 -11   2   1 1817.67 122.422   4
 -11  -2   1 1829.56 110.604   4
  11  -2  -1 1867.21 148.779   4
  11  -2   0-6.70200 16.0050   3
 -11   2   0 58.7115 32.8740   1
 -11   2   0-40.6376 27.8362   2
 -11  -2   0-9.95385 34.3189   2
  11  -2   0-7.63729 18.1402   2
  11   2   0 12.5939 13.9447   5
 -11   2   0 15.5304 8.88704   5
 -11  -2   0 3.93677 12.8252   5
 -11  -2   0-5.66144 14.2288   4
  11  -2   0-23.5510 28.6917   4
  11  -2   1 543.490 66.3396   3
 -11   2  -1 584.273 86.2190   1
 -11  -2  -1 481.748 54.4254   1
 -11  -2  -1 517.758 77.6932   2
  11   2   1 542.488 59.9618   5
 -11   2  -1 584.314 35.5824   5
 -11  -2  -1 510.951 48.2992   4
  11  -2   1 516.862 77.7489   4
  11  -2   2 19811.6 433.937   3
 -11  -2  -2 21890.4 556.596   2
 -11   2  -2 21123.3 542.342   1
 -11  -2  -2 21358.5 411.511   1
  11   2   2 20091.4 408.993   5
 -11  -2  -2 19812.9 373.308   4
  11  -2   2 20372.8 511.247   4
  11  -2   3 1136.49 85.8796   3
 -11  -2  -3 1327.81 130.346   2
 -11  -2  -3 1366.06 88.4368   1
 -11   2  -3 1503.66 137.898   1
  11   2   3 1122.31 74.3575   5
  11  -2   3 1325.09 118.693   4
  11  -2   4 4.19502 13.2227   3
 -11  -2  -4 17.4616 15.3514   1
 -11  -2  -4 4.95352 29.3498   2
 -11   2  -4 23.6359 34.0864   1
  11   2   4 17.7550 11.1960   5
  11  -2   4 35.2193 27.8772   4
  11  -2   5-0.76314 10.5926   3
  11  -2   5-1.05341 10.4402   3
 -11   2  -5-19.4404 31.3829   1
 -11  -2  -5-3.40763 27.1018   2
 -11  -2  -5-25.0718 25.6292   1
  11   2   5-13.3159 13.1462   5
 -11   2  -6 3238.91 231.470   1
 -11  -2  -6 3495.12 223.758   2
  11   2   6 3613.63 216.003   3
  11  -2   6 3599.02 197.585   4
  11  -2   6 3222.83 115.061   3
 -11   2  -7 27.9676 45.4622   1
  11   2   7 53.6342 38.2135   3
  11  -2   7-11.8005 22.3025   4
 -11   2  -8 31.6921 30.6304   1
  11   2   8 125.924 46.2076   3
  11  -2   8 175.919 50.4035   4
  11   2   9 64.0001 31.1108   3
  11  -2   9 143.849 46.6836   4
  11   2  10 8.19117 21.0412   3
  11  -2  10 23.2405 28.6306   4
  11   2  11 112.947 53.8536   3
  11  -2  11 101.978 41.3704   4
 -11   3  14 17.9681 32.7334   3
 -11  -3  14 148.894 71.9361   5
 -11   3  13 67.9191 44.8336   3
 -11  -3  13 33.4614 37.4822   5
 -11   3  12 193.063 67.4389   3
 -11  -3  12 301.806 83.4029   5
 -11   3  11 72.5259 54.3831   3
 -11  -3  11 97.5021 45.0130   5
 -11   3  11 41.5529 17.5607   2
 -11   3  10 354.322 90.2521   3
 -11   3  10 320.396 46.6143   2
 -11  -3  10 400.755 88.3146   5
 -11   3   9 1459.57 98.8775   2
 -11   3   9 1571.78 177.090   3
 -11  -3   9 1644.05 159.981   5
 -11   3   8 621.795 67.2183   2
 -11   3   8 438.892 96.6518   3
 -11  -3   8 639.563 97.0798   5
 -11   3   7-40.0583 32.6296   3
 -11  -3   7 36.5829 38.0854   5
 -11   3   7 8.43437 23.5080   2
 -11   3   6 4087.19 250.829   3
 -11   3   6 4235.63 187.051   2
 -11  -3   6 4753.57 224.288   5
  11  -3  -5 0.79725 23.1994   3
 -11   3   5 28.6012 32.0280   3
  11   3  -5-18.4749 28.8038   5
 -11  -3   5-28.1891 22.5877   5
 -11   3   5-13.5277 27.5249   2
  11  -3  -4 8.03531 22.1623   3
 -11   3   4 14.3244 26.4521   3
 -11   3   4 24.1199 24.7826   2
 -11  -3   4 0.05800 15.5955   5
  11   3  -4-1.92482 23.6218   5
 -11   3   3 1769.64 136.343   3
 -11   3   3 1692.38 141.040   1
  11   3  -3 1440.81 141.662   5
 -11  -3   3 1738.99 106.315   5
  11  -3  -3 1551.66 134.530   3
  11  -3  -2 1876.65 141.154   2
 -11   3   2 2279.65 165.164   1
 -11   3   2 2015.92 104.911   5
  11   3  -2 1622.05 140.268   5
 -11  -3   2 2040.38 110.157   5
  11  -3  -2 1765.15 138.164   3
  11  -3  -1 246.575 47.1496   3
 -11   3   1 339.228 67.0179   1
  11  -3  -1 205.175 49.7674   2
 -11  -3   1 324.454 43.7554   5
 -11   3   1 293.336 35.4159   5
  11   3  -1 258.060 53.9705   5
 -11  -3   1 268.125 42.6756   4
  11  -3  -1 237.176 46.3606   4
 -11  -3   0 2305.05 170.332   2
 -11   3   0 2336.06 167.350   1
  11   3   0 2076.36 142.036   5
 -11   3   0 1985.64 89.8976   5
  11  -3   0 2003.93 129.585   3
 -11  -3   0 2213.92 103.276   4
  11  -3   0 2397.30 170.264   4
 -11   3  -1 450.253 81.6775   1
 -11  -3  -1 387.928 66.6098   2
  11   3   1 469.279 65.2415   5
 -11   3  -1 447.210 43.7927   5
  11  -3   1 416.745 55.1468   3
 -11  -3  -1 421.383 39.3397   4
  11  -3   1 563.821 84.3223   4
 -11  -3  -2 407.200 40.2871   1
 -11  -3  -2 397.806 76.3314   2
 -11   3  -2 525.973 89.5048   1
 -11   3  -2 331.366 40.1148   5
  11   3   2 385.984 56.9277   5
  11  -3   2 356.955 43.5332   3
 -11  -3  -2 354.604 33.2414   4
  11  -3   2 410.617 72.8581   4
 -11  -3  -3 515.957 42.7171   1
 -11   3  -3 643.829 100.166   1
 -11  -3  -3 501.090 84.3874   2
  11   3   3 354.739 50.7469   5
 -11   3  -3 457.730 49.6426   5
  11  -3   3 644.494 93.9915   4
  11  -3   3 439.929 33.4790   3
 -11  -3  -4 12120.2 415.163   2
 -11   3  -4 12827.4 469.599   1
  11   3   4 11731.5 301.977   5
  11  -3   4 13139.6 407.907   4
 -11   3  -5-6.37221 44.7576   1
 -11  -3  -5 83.6668 42.7040   2
  11  -3   5 93.3248 40.1693   4
 -11   3  -6 1088.27 144.990   1
 -11  -3  -6 1074.52 121.350   2
  11   3   6 995.809 126.347   3
  11  -3   6 1241.73 123.638   4
 -11  -3  -7-14.9198 36.1122   2
 -11   3  -7 86.3575 52.7933   1
  11   3   7 81.4690 43.0977   3
  11  -3   7 69.4444 42.0905   4
 -11   3  -8 655.338 122.747   1
  11   3   8 680.565 108.289   3
  11  -3   8 869.644 108.396   4
  11   3   9 25.3042 30.2882   3
  11  -3   9 157.853 52.8656   4
  11   3  10 28.0435 32.3618   3
  11  -3  10 64.2191 36.1164   4
  11   3  11 34.3116 37.3806   3
 -11   4  13 52.1984 68.7810   3
 -11  -4  13-9.85335 32.5385   5
 -11   4  12 25.2266 40.9398   3
 -11  -4  12-107.501 57.4414   5
 -11   4  11 972.279 155.085   3
 -11  -4  11 938.784 126.572   5
 -11   4  10 413.061 100.441   3
 -11  -4  10 309.926 71.1546   5
 -11   4   9 1346.78 171.136   3
 -11  -4   9 1615.48 151.591   5
 -11   4   8 4429.55 297.305   3
 -11  -4   8 4147.94 236.557   5
 -11   4   7 761.536 118.586   3
 -11  -4   7 834.681 106.664   5
 -11   4   6 1555.29 161.367   3
 -11  -4   6 1557.55 125.485   5
 -11   4   5 60.5037 33.2848   3
 -11   4   5 35.9456 27.2863   1
 -11  -4   5 101.450 34.6872   5
 -11   4   4 364.264 71.4755   3
  11  -4  -4 321.140 68.5822   3
 -11   4   4 378.949 73.8330   1
 -11  -4   4 309.193 51.3990   5
 -11   4   4 301.977 53.3809   5
 -11   4   3 88.1104 41.6080   3
  11  -4  -3 104.619 38.3761   3
 -11   4   3 144.856 53.1676   1
  11  -4  -3 123.407 38.2978   2
 -11  -4   3 133.538 34.3319   5
 -11   4   3 145.738 35.1259   5
  11  -4  -2 819.094 96.1356   2
 -11   4   2 1004.05 115.763   1
 -11  -4   2 987.427 85.7594   5
 -11   4   2 871.997 74.0444   5
  11   4  -2 926.034 117.377   5
  11  -4  -2 784.344 88.6591   3
  11  -4  -2 891.246 113.896   4
  11  -4  -1 193.060 42.3167   3
 -11   4   1 307.888 66.8202   1
 -11   4   1 239.579 37.6955   5
  11   4  -1 154.958 42.7187   5
 -11  -4   1 190.515 38.6377   5
  11  -4  -1 222.648 57.9064   4
  11  -4   0 182.767 36.0050   3
 -11   4   0 195.665 54.3973   1
  11   4   0 152.028 43.3828   5
 -11   4   0 139.911 29.4928   5
 -11  -4   0 221.766 45.3975   5
 -11  -4   0 222.350 30.1365   4
  11  -4   0 192.107 58.5952   4
  11  -4   1 5.97210 10.8959   3
 -11  -4  -1-7.42158 12.0660   1
 -11   4  -1 55.4448 55.2816   1
 -11  -4  -1-33.3618 45.4685   2
 -11   4  -1 12.5489 12.8669   5
 -11  -4  -1 8.73398 7.45771   4
  11  -4   1-12.3856 28.0780   4
 -11  -4  -2 6341.34 301.631   2
 -11   4  -2 6124.83 220.821   5
  11   4   2 5987.78 248.303   5
  11  -4   2 6846.15 307.447   4
 -11   4  -3 113.388 58.4143   1
 -11  -4  -3 164.451 52.7667   2
  11   4   3 91.9697 28.6411   5
 -11   4  -3 81.7754 25.3680   5
  11  -4   3 140.947 50.3017   4
 -11   4  -4 106.942 55.7686   1
 -11  -4  -4 207.788 58.6974   2
  11  -4   4 180.994 53.4211   4
 -11   4  -5 169.282 62.6462   1
 -11  -4  -5 313.256 68.5594   2
  11   4   5 324.526 73.6884   3
  11  -4   5 295.825 71.0228   4
 -11   4  -6 991.734 151.751   1
 -11  -4  -6 1173.54 129.350   2
  11   4   6 1209.27 149.907   3
  11  -4   6 1221.95 131.127   4
 -11  -4  -7-10.6072 30.7800   2
 -11   4  -7-97.0410 65.6870   1
  11   4   7-2.94888 31.3277   3
  11  -4   7 26.4355 35.2824   4
 -11   4  -8-13.2226 52.2383   1
  11   4   8 64.3846 49.1675   3
  11  -4   8 127.767 52.0448   4
  11   4   9-13.4945 47.3410   3
 -11   5  12 78.9952 53.8596   3
 -11   5  11-0.86089 31.7740   3
 -11  -5  11 64.0403 43.0684   5
 -11   5  10 464.631 110.909   3
 -11  -5  10 394.873 80.9623   5
 -11   5   9 636.176 126.297   3
 -11  -5   9 720.683 100.715   5
 -11   5   8 196.545 71.6338   3
 -11  -5   8 142.100 46.5899   5
 -11   5   7 129.352 61.5637   3
 -11  -5   7 120.787 46.1346   5
 -11   5   7 19.0023 37.0910   1
 -11   5   6 696.182 115.772   3
 -11  -5   6 871.556 94.8759   5
 -11   5   6 935.965 119.169   1
 -11   5   5-31.5031 36.2951   3
 -11  -5   5 36.4199 32.2049   5
 -11   5   5 54.0941 38.7361   1
 -11   5   4-48.9091 39.7425   3
 -11   5   4-10.5884 29.1539   1
 -11  -5   4 3.75812 17.9857   5
 -11   5   3 1618.78 147.512   3
  11  -5  -3 1489.14 128.988   2
 -11   5   3 1859.10 165.715   1
 -11  -5   3 1756.55 128.771   5
  11  -5  -3 1582.04 130.250   3
 -11   5   2 119.367 43.3595   1
 -11   5   2 89.8033 34.7863   3
  11  -5  -2 86.6487 28.3294   3
  11  -5  -2 73.9003 31.7152   4
 -11  -5   2 128.035 38.6583   5
 -11   5   1-8.89628 34.8415   1
 -11  -5   1-34.3602 31.3134   5
  11  -5  -1-62.9275 52.7096   4
 -11   5   0 386.634 84.8211   1
 -11   5   0 303.763 48.6672   5
 -11  -5   0 327.882 59.5646   5
  11  -5   0 270.132 66.1026   4
 -11  -5  -1 93.6933 46.6020   2
 -11   5  -1 176.490 66.4845   1
  11  -5   1 134.937 50.6475   4
 -11   5  -2 274.474 76.8608   1
 -11  -5  -2 120.444 47.0556   2
  11  -5   2 256.513 66.2809   4
 -11   5  -3 587.099 109.767   1
 -11  -5  -3 460.656 82.0324   2
  11  -5   3 550.334 97.9297   4
 -11   5  -4 2465.05 233.616   1
 -11  -5  -4 2264.17 180.212   2
  11   5   4 2465.44 212.040   3
  11  -5   4 2746.54 204.107   4
 -11   5  -5 52.8897 47.9038   1
 -11  -5  -5 3.30416 22.2343   2
  11   5   5 30.1232 35.7900   3
  11  -5   5 8.92021 25.3122   4
 -11  -5  -6 351.944 72.3037   2
 -11   5  -6 265.587 83.3438   1
  11   5   6 379.401 97.1601   3
  11  -5   6 330.412 73.6263   4
  11   5   7 49.6966 51.3821   3
 -11   6  11 40.7754 38.3854   1
 -11   6  10 64.5182 51.6463   3
 -11   6  10 39.7872 33.1189   1
 -11   6   9 87.0209 60.2849   3
 -11  -6   9 148.084 50.3732   5
 -11   6   9 145.292 56.3704   1
 -11   6   8 730.034 135.307   3
 -11  -6   8 883.375 111.092   5
 -11   6   8 716.689 109.351   1
 -11   6   7 383.703 96.8696   3
 -11  -6   7 359.106 73.8343   5
 -11   6   7 258.653 65.7946   1
 -11   6   6 300.351 83.4721   3
 -11  -6   6 376.492 72.5275   5
 -11   6   6 352.141 80.5985   1
 -11   6   5 110.463 50.1594   3
 -11  -6   5 142.475 45.2769   5
 -11   6   5 205.128 60.9681   1
 -11   6   4 100.586 41.5176   3
 -11   6   4 150.353 51.9425   1
 -11  -6   4 169.532 51.2821   5
 -11   6   3 61.4752 46.7250   1
 -11   6   3 3.26962 29.5534   3
 -11  -6   3 25.1070 21.5291   5
 -11   6   2 149.284 53.6207   1
 -11   6   2 95.7005 41.1539   3
  11  -6  -2 70.6593 36.5741   4
 -11  -6   2 107.799 39.3511   5
 -11   6   1 241.352 72.6257   1
 -11  -6   1 170.872 45.1420   5
  11  -6  -1 202.843 60.5729   4
 -11   6   0 17.4619 38.8575   1
  11  -6   0-7.85488 29.9323   4
 -11   6  -1 85.8208 58.8573   1
  11  -6   1 89.7362 46.4890   4
 -11  -6  -2 1172.06 139.830   2
 -11   6  -2 1326.32 170.902   1
  11  -6   2 1245.89 148.602   4
 -11   6  -3 52.3450 46.5339   1
 -11  -6  -3 102.037 43.4471   2
  11   6   3 144.266 61.2151   3
  11  -6   3 107.722 54.6050   4
 -11   6  -4 198.811 69.7790   1
 -11  -6  -4 262.427 63.5026   2
  11   6   4 283.123 81.0539   3
  11  -6   4 378.239 86.9140   4
 -11   7   9 87.6444 48.7448   3
 -11   7   9 100.420 55.0644   1
 -11   7   8 91.9525 59.9887   3
 -11   7   8-13.3670 28.4107   1
 -11   7   7 29.7724 36.0362   3
 -11   7   7 20.2692 26.9114   1
 -11   7   6 81.0071 46.5680   3
 -11   7   6 17.9440 38.6525   1
 -11   7   5 133.542 55.9101   3
 -11   7   5 110.997 50.6931   1
 -11  -7   5 187.321 56.9012   5
 -11   7   4 36.4941 41.2709   1
 -11  -7   4-29.4477 28.5161   5
 -11   7   3 201.070 70.9199   1
 -11  -7   3-54.5102 35.0929   5
 -11   7   2 16.9234 38.9829   1
 -11  -7   2 7.35598 27.6928   5
 -11   7   1 91.9687 59.4586   1
  11  -7  -1 23.2177 44.2758   4
 -11   7   0 192.490 69.2081   1
  11  -7   0-8.71981 43.4686   4
 -12   0  16 321.990 91.8548   3
 -12   0  15 121.251 67.2465   3
 -12   0  15-73.7284 71.3383   5
 -12   0  14 229.035 81.0187   3
 -12   0  14 111.879 58.3250   5
 -12   0  13 2.75135 37.6827   3
 -12   0  13-16.1737 41.4360   5
 -12   0  12 3221.77 250.493   3
 -12   0  12 2954.30 272.303   5
 -12   0  11-41.6958 63.5527   5
 -12   0  10-39.4200 52.2358   5
 -12   0   9 15.8431 38.4311   5
 -12   0   8 26128.1 727.867   5
 -12   0   7-10.5260 39.0711   5
 -12   0   6 16168.9 500.046   5
  12   0  -5-21.1085 20.6256   3
  12   0  -4 2433.42 182.706   3
 -12   0   4 2662.19 172.355   2
 -12   0   4 2334.57 150.097   5
 -12   0   4 2595.45 166.698   4
  12   0  -3 7.33097 18.0408   3
 -12   0   3 10.7149 23.6760   2
 -12   0   3-1.22431 18.0313   5
 -12   0   3-7.91492 20.7733   4
  12   0  -2-12.7779 22.5426   3
 -12   0   2-3.87002 22.6534   2
 -12   0   2 11.1269 14.4137   5
 -12   0   2 13.0433 21.5404   4
  12   0  -1 9.52826 15.3421   3
 -12   0   1-11.9318 25.7812   2
 -12   0   1 0.59571 6.72103   5
 -12   0   1 6.95147 12.7602   4
 -12   0   0 733.692 85.0403   1
 -12   0   0 877.895 107.586   2
 -12   0   0 826.772 76.3298   4
 -12   0  -1-52.8018 34.1261   1
 -12   0  -1 14.8088 31.5874   2
 -12   0  -1 4.55142 15.2193   4
 -12   0  -2 27764.2 594.272   1
 -12   0  -2 29263.9 686.097   2
 -12   0  -2 29593.5 571.710   4
 -12   0  -3 41.3051 37.3238   2
 -12   0  -3 39.6077 35.8329   1
  12   0   3-34.0080 34.4632   4
 -12   0  -4 6517.73 267.505   1
 -12   0  -4 6397.35 311.567   2
  12   0   4 6408.66 258.916   4
 -12   0  -5-56.5638 40.9358   1
  12   0   5-32.1860 35.3106   4
 -12   0  -6 645.316 92.9480   1
  12   0   6 517.152 72.7908   3
  12   0   6 747.764 86.8287   4
 -12   0  -7-38.4999 39.4732   1
  12   0   7-35.0623 25.8708   3
  12   0   7-4.62353 18.8597   4
  12   0   8 59.3783 23.6304   3
  12   0   8 90.8069 34.2291   4
  12   0   9 17.5768 16.8472   4
 -12   1  15 63.7390 56.2781   3
 -12   1  15-15.7063 40.1048   5
 -12  -1  15 8.31053 38.3854   5
 -12   1  14 24.4209 43.4447   3
 -12  -1  14 12.0491 36.2568   5
 -12   1  13 472.831 113.604   3
 -12  -1  13 329.358 93.1659   5
 -12   1  12-3.65203 24.7598   3
 -12  -1  12-76.9877 62.9497   5
 -12   1  11 600.509 113.624   3
 -12  -1  11 429.171 101.399   5
 -12   1  10 7003.83 361.325   3
 -12  -1  10 6209.07 353.399   5
 -12   1   9 368.435 91.3064   3
 -12  -1   9 49.3494 48.5292   5
 -12   1   8 631.446 110.642   3
 -12  -1   8 281.470 69.2699   5
 -12   1   7 99.7404 59.4106   3
 -12   1   7 12.4126 36.2830   2
 -12  -1   7 20.3526 31.7155   5
 -12   1   6 6734.79 270.246   2
 -12  -1   6 6426.27 288.844   5
  12  -1  -6 6219.94 323.124   3
  12  -1  -5 161.927 54.0273   3
 -12   1   5 141.040 44.4711   2
 -12  -1   5 197.690 47.0822   5
 -12   1   4 1702.79 134.428   2
  12  -1  -4 1911.91 162.150   3
  12   1  -4 1888.94 161.943   3
 -12   1   4 1939.74 141.130   4
  12  -1  -3 955.310 110.529   3
  12   1  -3 796.079 101.795   3
 -12   1   3 910.311 98.8080   2
 -12  -1   3 784.081 102.064   2
 -12  -1   3 816.458 73.3190   5
 -12   1   3 809.883 86.6824   4
 -12  -1   3 858.865 90.7399   4
 -12   1   2 2961.86 178.251   2
  12  -1  -2 2795.88 183.451   3
 -12  -1   2 2904.82 188.665   2
 -12   1   2 2604.78 138.015   5
 -12  -1   2 2707.77 111.845   5
 -12   1   2 2851.05 155.329   4
 -12  -1   2 2707.47 153.835   4
 -12   1   1 2681.04 175.553   2
  12  -1  -1 2540.38 166.652   3
 -12  -1   1 2928.74 186.871   2
 -12   1   1 2513.37 104.452   5
 -12  -1   1 2542.80 89.0111   5
 -12   1   1 2550.76 143.218   4
 -12  -1   1 2598.00 139.381   4
  12  -1   0 4625.89 219.142   3
 -12   1   0 4648.41 237.548   2
 -12  -1   0 4933.14 245.970   2
 -12   1   0 4804.22 227.147   1
 -12  -1   0 4474.04 109.398   5
 -12   1   0 4614.14 196.919   4
 -12  -1   0 4393.21 170.563   4
 -12   1  -1 174.902 52.9487   2
 -12  -1  -1 130.984 53.1462   2
 -12   1  -1 122.959 46.2027   1
 -12  -1  -1 113.720 34.3271   1
  12  -1   1 139.849 42.5020   3
 -12   1  -1 152.880 33.8431   4
 -12  -1  -1 120.149 28.5954   4
  12  -1   1 73.5502 33.8437   4
 -12   1  -2 2745.71 173.650   1
 -12  -1  -2 2225.02 133.186   1
 -12   1  -2 2513.17 186.532   2
  12  -1   2 2036.82 136.088   3
 -12  -1  -2 2385.51 175.736   2
 -12  -1  -2 2241.45 121.206   4
  12  -1   2 2090.53 151.326   4
 -12  -1  -3 384.265 75.7305   2
 -12   1  -3 517.335 83.2631   1
 -12  -1  -3 413.949 60.5625   1
  12  -1   3 334.023 58.5271   4
 -12  -1  -4 1980.05 134.696   1
 -12   1  -4 2100.23 160.889   1
 -12  -1  -4 2116.46 170.805   2
  12  -1   4 2048.64 145.849   4
 -12  -1  -5 67.7195 28.5357   1
 -12   1  -5 89.5420 41.2106   1
 -12  -1  -5 60.5892 29.4713   2
  12  -1   5 97.4296 30.4936   3
  12   1   5 110.470 34.5522   4
  12  -1   5 74.6116 33.5251   4
 -12   1  -6-7.20296 35.3326   1
 -12  -1  -6 21.1163 21.5814   1
  12   1   6 13.1715 25.1515   3
  12  -1   6 8.49600 14.8605   3
  12  -1   6 5.69170 20.4395   4
  12   1   6-52.0734 30.9565   4
 -12   1  -7 716.876 113.307   1
  12   1   7 815.377 102.519   3
  12  -1   7 722.264 76.5189   3
  12  -1   7 782.273 92.5513   4
  12   1   7 733.821 80.7194   4
  12   1   8-9.11029 29.6324   3
  12  -1   8 3.88248 19.8185   4
  12   1   8 32.0586 20.7003   4
  12   1   9-29.3818 21.2827   3
  12  -1   9-28.7475 25.7185   4
  12  -1  10 30.1874 30.0184   4
  12  -1  11 64.6585 32.5701   4
 -12   2  15-57.0636 49.3078   3
 -12  -2  15 30.7198 28.8696   5
 -12   2  14-37.6439 36.2733   3
 -12  -2  14-68.3119 44.0658   5
 -12   2  13-0.76693 33.9286   3
 -12  -2  13-14.1784 43.6613   5
 -12   2  12 871.003 143.790   3
 -12  -2  12 783.206 132.227   5
 -12   2  12 616.459 77.2061   2
 -12   2  11 76.6205 53.5350   3
 -12  -2  11 15.9429 26.9215   5
 -12   2  11-11.3506 22.4281   2
 -12   2  10 212.533 74.8930   3
 -12  -2  10 86.2738 54.7606   5
 -12   2  10 142.741 38.1604   2
 -12   2   9 98.3152 60.7076   3
 -12  -2   9-0.66168 31.1249   5
 -12   2   9 23.4006 27.2680   2
 -12   2   8 15741.9 538.917   3
 -12  -2   8 15422.2 510.517   5
 -12   2   8 15784.9 410.370   2
 -12   2   7 113.478 52.3402   3
 -12  -2   7 108.796 50.1373   5
 -12   2   7 29.3434 23.0823   2
 -12   2   6 6511.48 308.713   3
 -12   2   6 6205.21 250.918   2
 -12  -2   6 6184.59 269.802   5
 -12   2   5 445.947 83.7972   3
  12  -2  -5 419.245 80.5677   3
 -12   2   5 320.130 51.2156   2
 -12  -2   5 407.159 60.2816   5
 -12   2   4 1571.91 125.702   2
 -12  -2   4 1529.64 108.592   5
  12  -2  -4 1539.61 146.845   3
  12  -2  -3 199.349 51.1474   3
 -12   2   3 240.828 54.9558   2
  12   2  -3 202.884 53.0114   5
  12  -2  -2-10.0908 23.9557   3
 -12   2   2-3.94937 26.2001   1
 -12   2   2 23.1157 26.9943   2
  12   2  -2 10.1882 21.9222   5
 -12  -2   2 9.27712 15.9876   4
  12  -2  -1 188.595 45.1048   3
 -12   2   1 235.955 52.7300   1
 -12   2   1 210.997 54.8723   2
 -12  -2   1 61.7623 35.0911   2
  12   2  -1 149.628 38.4693   5
 -12  -2   1 165.381 26.7022   5
 -12   2   1 166.269 22.4867   5
 -12  -2   1 197.687 37.6211   4
 -12   2   0 610.303 89.6035   2
 -12  -2   0 604.485 91.4719   2
 -12   2   0 695.564 89.8195   1
 -12  -2   0 687.731 52.4764   5
  12   2   0 622.451 71.6056   5
 -12   2   0 577.827 34.9367   5
  12  -2   0 547.487 72.5252   3
 -12  -2   0 597.126 58.4495   4
  12  -2   0 424.376 63.0741   4
  12  -2   1 1303.08 108.663   3
 -12  -2  -1 1662.40 148.047   2
 -12   2  -1 1469.68 133.426   1
 -12  -2  -1 1322.12 97.1735   1
  12   2   1 1372.43 100.231   5
 -12  -2  -1 1292.00 81.1015   4
  12  -2   1 1378.20 124.677   4
  12  -2   2 15882.8 396.566   3
 -12  -2  -2 17423.2 510.810   2
 -12  -2  -2 17267.3 372.528   1
  12   2   2 15271.5 352.471   5
 -12  -2  -2 15884.4 335.904   4
  12  -2   2 15887.6 468.016   4
  12  -2   3 355.250 51.3750   3
 -12  -2  -3 399.843 51.8268   1
 -12  -2  -3 407.005 80.3267   2
 -12   2  -3 455.222 82.3900   1
  12   2   3 356.726 43.5804   5
  12  -2   3 375.763 69.8088   4
 -12  -2  -4 3561.89 224.463   2
  12  -2   4 3137.88 144.134   3
 -12  -2  -4 3471.21 158.455   1
 -12   2  -4 2960.62 209.144   1
  12   2   4 3324.02 126.577   5
  12  -2   4 3421.87 200.735   4
 -12  -2  -5 2192.80 133.605   1
 -12   2  -5 2062.12 183.818   1
 -12  -2  -5 2222.31 178.778   2
  12  -2   5 1950.64 94.4397   3
  12  -2   5 2226.79 162.203   4
 -12   2  -6-22.3071 38.6754   1
 -12  -2  -6 14.9124 29.7812   2
  12   2   6 30.8257 32.1188   3
  12  -2   6-2.75011 21.5317   4
 -12   2  -7-48.5769 45.8831   1
  12   2   7 12.6119 31.5253   3
  12  -2   7 48.0054 33.5110   4
 -12   2  -8 7.90755 36.9552   1
  12   2   8 96.4403 43.2188   3
  12  -2   8 86.4449 33.8421   4
  12   2   9-45.1038 40.8337   3
  12  -2   9-42.2088 39.7031   4
  12   2  10 101.907 47.3348   3
  12  -2  10 46.9572 33.4290   4
  12  -2  11 170.102 57.0808   4
 -12   3  14 64.9289 42.3417   3
 -12  -3  14 67.6050 49.6955   5
 -12   3  13-2.70439 39.4429   3
 -12  -3  13 104.846 65.1702   5
 -12   3  12-16.3100 38.0306   3
 -12  -3  12 48.5494 47.6138   5
 -12   3  11 176.023 66.2266   3
 -12  -3  11 158.120 71.9526   5
 -12   3  11 130.595 33.0667   2
 -12   3  10 2783.21 244.451   3
 -12   3  10 3007.40 151.574   2
 -12  -3  10 3064.32 231.171   5
 -12   3   9 78.3454 54.4889   3
 -12  -3   9 208.582 65.3729   5
 -12   3   9 89.3834 30.1965   2
 -12   3   8 171.450 68.0102   3
 -12  -3   8 218.966 63.6343   5
 -12   3   8 118.716 36.3952   2
 -12   3   7 34.8590 37.7537   3
 -12  -3   7 108.951 41.8727   5
 -12   3   7 32.4559 20.8042   2
 -12   3   6 5402.77 290.226   3
 -12   3   6 4871.88 215.261   2
 -12  -3   6 4831.79 231.313   5
  12  -3  -5 343.988 71.6736   3
 -12   3   5 470.210 81.9143   3
 -12   3   5 318.702 55.3967   2
  12   3  -5 302.259 75.1142   5
 -12  -3   5 299.785 56.1864   5
 -12   3   4 1255.05 114.076   2
 -12   3   4 1379.03 131.033   3
  12   3  -4 1366.74 147.441   5
 -12  -3   4 1253.13 97.1325   5
  12  -3  -4 1228.22 130.989   3
 -12   3   3 1658.78 146.505   1
  12   3  -3 1468.20 147.591   5
 -12  -3   3 1468.39 99.7610   5
  12  -3  -3 1392.68 131.411   3
  12  -3  -2 235.834 52.0380   3
 -12   3   2 290.502 64.1704   1
 -12   3   2 296.895 39.7306   5
 -12  -3   2 300.042 43.7228   5
  12   3  -2 257.087 57.8918   5
  12  -3  -1 83.7000 22.4912   3
 -12   3   1 117.972 45.5864   1
 -12  -3   1 152.514 31.1934   5
  12   3  -1 75.8132 30.2661   5
 -12   3   1 91.1948 19.0814   5
 -12  -3   1 131.492 29.2828   4
 -12  -3   0 2633.87 193.147   2
 -12   3   0 2681.61 185.179   1
  12   3   0 2343.04 161.282   5
 -12   3   0 2506.99 100.227   5
 -12  -3   0 2513.84 112.854   4
  12  -3   0 2534.89 151.289   3
  12  -3   0 2909.09 197.707   4
  12  -3   1 4.24058 17.8461   3
 -12   3  -1 37.7423 34.1322   1
 -12  -3  -1-24.8870 20.2387   1
 -12  -3  -1-25.3831 33.8389   2
 -12   3  -1-4.60993 11.7310   5
  12   3   1 6.92295 16.9673   5
 -12  -3  -1-9.55190 10.8111   4
  12  -3   1-54.9435 43.7647   4
  12  -3   2 163.664 33.5246   3
 -12  -3  -2 287.212 38.2717   1
 -12  -3  -2 224.314 58.4852   2
 -12   3  -2 302.945 70.7537   1
  12   3   2 213.991 46.2506   5
 -12   3  -2 226.685 32.6555   5
  12  -3   2 107.859 43.1771   4
 -12  -3  -2 225.863 30.3664   4
 -12  -3  -3 1988.59 169.299   2
 -12  -3  -3 2001.69 94.8557   1
 -12   3  -3 2059.18 179.360   1
 -12   3  -3 1801.82 86.9439   5
  12   3   3 1852.57 119.237   5
  12  -3   3 2006.85 162.174   4
 -12   3  -4 1563.49 163.415   1
 -12  -3  -4 1708.02 155.592   2
  12  -3   4 1786.26 155.327   4
 -12   3  -5 72.4048 42.2091   1
 -12  -3  -5 157.208 53.1809   2
  12  -3   5 175.380 53.3249   4
 -12   3  -6 213.630 71.1250   1
 -12  -3  -6 291.927 68.9059   2
  12   3   6 260.039 67.3130   3
  12  -3   6 435.064 77.3888   4
 -12   3  -7 34.7916 40.1711   1
  12   3   7 83.3349 40.9991   3
  12  -3   7 177.336 54.2495   4
 -12   3  -8-62.1212 62.7674   1
  12   3   8-68.6170 51.2566   3
  12  -3   8-60.6592 39.1545   4
  12   3   9 30.7915 32.0233   3
  12  -3   9 160.501 54.6755   4
  12   3  10 99.2345 58.8595   3
 -12   4  13-16.2495 41.9304   3
 -12  -4  13-54.7004 54.9170   5
 -12   4  12 113.642 59.3572   3
 -12  -4  12 50.7882 33.8673   5
 -12   4  11 106.575 59.5062   3
 -12  -4  11 88.0209 42.2386   5
 -12   4  10 110.585 63.5624   3
 -12  -4  10-6.18773 32.5033   5
 -12   4   9 749.792 133.475   3
 -12  -4   9 682.072 101.494   5
 -12   4   8 3226.33 256.633   3
 -12  -4   8 3407.07 211.378   5
 -12   4   7 25.0269 35.3048   3
 -12  -4   7 54.2212 36.3995   5
 -12   4   6 1827.51 177.675   3
 -12  -4   6 1724.42 133.434   5
 -12   4   5 293.824 68.0611   3
 -12  -4   5 283.424 54.0761   5
 -12   4   5 404.294 82.7922   1
  12  -4  -4 490.041 82.3971   3
 -12   4   4 400.406 79.1002   3
 -12   4   4 479.940 89.5193   1
 -12   4   4 462.615 64.0892   5
 -12  -4   4 511.426 67.1046   5
 -12   4   3 1254.99 123.808   3
 -12   4   3 1482.80 145.568   1
 -12   4   3 1313.02 96.5221   5
 -12  -4   3 1463.99 108.579   5
  12  -4  -3 1278.91 121.940   3
  12  -4  -2-5.19814 15.6508   3
 -12   4   2 20.5183 23.9276   1
 -12   4   2 7.08750 15.7458   5
 -12  -4   2-4.72679 14.8134   5
  12  -4  -1 10.5872 16.2603   3
 -12   4   1-1.00048 29.4940   1
 -12   4   1-3.71066 12.2084   5
  12   4  -1 14.2043 20.7156   5
 -12  -4   1 6.46715 17.4444   5
 -12  -4   1-18.1554 20.4699   4
  12  -4   0 233.170 42.5880   3
 -12  -4   0 421.177 85.3350   2
 -12   4   0 331.663 76.8608   1
 -12   4   0 124.022 28.8182   5
  12   4   0 159.886 43.6023   5
 -12  -4   0 323.784 55.0655   5
 -12  -4   0 193.664 28.5756   4
  12  -4   0 224.448 56.9285   4
 -12   4  -1 982.629 133.876   1
 -12  -4  -1 837.183 115.017   2
 -12  -4  -1 899.707 57.0747   1
  12   4   1 784.362 97.1962   5
 -12   4  -1 891.887 75.9489   5
  12  -4   1 778.422 108.489   4
 -12   4  -2 5804.11 315.053   1
 -12  -4  -2 5535.24 284.548   2
  12   4   2 5037.91 237.166   5
  12  -4   2 5372.78 284.418   4
 -12   4  -3-27.9983 39.9604   1
 -12  -4  -3 28.4026 33.7252   2
  12  -4   3 50.3278 47.5380   4
 -12   4  -4 717.286 118.846   1
 -12  -4  -4 681.245 101.851   2
  12  -4   4 888.860 115.933   4
 -12   4  -5-20.2932 55.4656   1
 -12  -4  -5 24.2554 31.8353   2
  12   4   5 21.4938 34.0867   3
  12  -4   5 108.316 53.6182   4
 -12  -4  -6 5.54925 27.4751   2
 -12   4  -6-52.3814 48.6701   1
  12   4   6 39.7923 31.4713   3
  12  -4   6 76.4851 40.6223   4
 -12  -4  -7 239.809 65.2019   2
 -12   4  -7 307.544 92.7589   1
  12   4   7 256.544 75.3841   3
  12  -4   7 347.958 76.2148   4
  12   4   8 15.9645 35.4613   3
 -12   5  12 56.4936 52.9694   3
 -12   5  11 135.627 68.9588   3
 -12  -5  11 210.429 61.2480   5
 -12   5  10 719.574 136.801   3
 -12  -5  10 574.907 96.0420   5
 -12   5   9 224.258 80.0815   3
 -12  -5   9 173.050 54.5325   5
 -12   5   8 55.1867 41.8035   3
 -12  -5   8 34.6344 28.8343   5
 -12   5   7 39.7188 34.1506   3
 -12  -5   7 119.444 46.6089   5
 -12   5   7 102.152 47.9727   1
 -12   5   6 917.951 129.311   3
 -12  -5   6 1037.03 107.437   5
 -12   5   6 1064.73 127.475   1
 -12   5   5 396.049 86.4919   3
 -12  -5   5 385.995 66.7715   5
 -12   5   5 458.469 85.5659   1
 -12   5   4 473.434 87.6300   3
 -12  -5   4 480.982 70.2892   5
 -12   5   4 596.599 96.5971   1
 -12   5   3 918.341 113.085   3
 -12   5   3 1085.73 129.370   1
 -12  -5   3 882.108 92.5101   5
 -12   5   2-6.12132 24.8962   1
 -12   5   2-2.05478 16.9487   3
  12  -5  -2-70.0712 53.0837   4
 -12  -5   2-22.1616 25.2121   5
 -12   5   1-48.0006 44.8955   1
 -12  -5   1-0.08115 19.1250   5
  12  -5  -1-26.4866 40.1957   4
 -12   5   0 679.475 111.760   1
  12  -5   0 651.592 105.128   4
 -12   5  -1-17.1701 36.6860   1
 -12  -5  -1-59.2574 49.7392   2
  12  -5   1-58.6550 39.9805   4
 -12   5  -2 1.37786 34.5620   1
 -12  -5  -2-22.9781 24.7258   2
  12  -5   2 38.1812 32.0645   4
 -12   5  -3 598.365 113.312   1
 -12  -5  -3 681.400 105.030   2
  12  -5   3 683.735 105.977   4
 -12   5  -4 460.412 105.991   1
 -12  -5  -4 380.076 81.1971   2
  12   5   4 590.389 105.623   3
  12  -5   4 446.556 87.8054   4
 -12   5  -5 301.858 91.0289   1
 -12  -5  -5 374.939 75.9813   2
  12   5   5 447.929 99.9070   3
  12  -5   5 514.494 94.2768   4
  12   5   6 17.5225 29.3561   3
 -12  -5  -6 20.4143 27.1598   2
 -12   6  11-5.87334 31.5297   1
 -12   6  10 28.4834 26.0051   3
 -12   6  10 8.80340 31.2557   1
 -12   6   9 107.255 66.5167   3
 -12  -6   9 135.317 52.4221   5
 -12   6   9 33.3677 40.6142   1
 -12   6   8 323.188 90.6023   3
 -12  -6   8 568.526 92.0115   5
 -12   6   8 526.947 97.0409   1
 -12   6   7 1.95719 25.2961   3
 -12  -6   7 60.2417 37.1977   5
 -12   6   7 58.6920 47.7495   1
 -12   6   6 305.516 80.5818   3
 -12  -6   6 368.026 70.9053   5
 -12   6   6 365.385 83.3605   1
 -12   6   5 25.6770 34.3556   3
 -12  -6   5 106.806 43.7122   5
 -12   6   5 71.0052 46.3483   1
 -12   6   4 54.7185 36.8093   3
 -12   6   4-1.53213 25.0638   1
 -12  -6   4-16.5315 18.6917   5
 -12   6   3 23.9854 26.0802   1
 -12   6   3 58.8011 29.9770   3
 -12  -6   3 20.0155 23.3460   5
 -12   6   2-9.43770 27.5189   1
 -12  -6   2-66.0624 38.3200   5
 -12   6   1 10.3184 28.3968   1
 -12  -6   1-16.8969 23.5126   5
  12  -6  -1-48.8066 46.9585   4
 -12   6   0 462.205 99.1320   1
  12  -6   0 572.644 107.810   4
 -12   6  -1 488.448 113.073   1
 -12  -6  -1 356.319 85.0498   2
  12  -6   1 296.527 78.8219   4
 -12   6  -2 790.503 138.096   1
 -12  -6  -2 711.963 112.419   2
  12  -6   2 720.724 117.975   4
 -12  -6  -3 55.4548 38.2344   2
 -12  -6  -4 18.8012 27.6262   2
 -12   7   8-27.2437 39.6153   1
 -12   7   8-62.7911 45.4660   3
 -12   7   7 4.53647 26.6539   1
 -12   7   7 70.2202 47.7550   3
 -12   7   6 135.774 57.5130   1
 -12   7   6 163.384 71.0149   3
 -12   7   5 19.6701 30.5848   1
 -12   7   4 54.5950 47.6875   1
 -12  -7   4 85.6841 42.7124   5
 -12   7   3 52.5932 40.3446   1
 -12  -7   3-59.7914 33.6004   5
 -12   7   2 66.1166 39.2010   1
 -12  -7   2-9.16843 24.5811   5
 -12  -7  -1 0.15272 26.7108   2
 -13   0  15 172.266 85.1812   5
 -13   0  14 76.4411 61.2729   5
 -13   0  13 301.871 93.0868   5
 -13   0  12 460.597 110.246   5
 -13   0  11-24.9868 38.6946   5
 -13   0  10 235.629 71.6024   5
 -13   0   9 9.19588 37.2434   5
 -13   0   8 2352.32 203.371   5
 -13   0   7-2.07344 29.8095   5
 -13   0   6 557.502 86.8765   5
 -13   0   5 78.1782 46.1831   2
 -13   0   4 4848.67 247.186   2
  13   0  -4 4734.49 266.845   3
  13   0  -3-27.7929 31.0203   3
 -13   0   3 2.87040 27.1912   2
 -13   0   3-0.39095 15.4915   5
 -13   0   3 16.8931 24.9094   4
  13   0  -2 2156.51 167.422   3
 -13   0   2 2376.75 172.550   2
 -13   0   2 2020.07 99.2669   5
 -13   0   2 2458.84 146.658   4
  13   0  -1 34.3406 29.5358   3
 -13   0   1 9.94744 24.1982   2
 -13   0   1 3.65426 6.46829   5
 -13   0   1-42.8992 24.7036   4
 -13   0   0 502.798 74.4232   1
 -13   0   0 592.954 93.9214   2
 -13   0  -1-29.6846 31.4142   1
 -13   0  -1-39.9619 33.0203   2
 -13   0  -1-4.95268 16.2591   4
 -13   0  -2 1830.31 139.028   1
 -13   0  -2 2107.41 173.293   2
 -13   0  -2 1859.87 125.570   4
 -13   0  -3 76.4217 51.6193   2
 -13   0  -3 69.2543 38.5108   1
 -13   0  -4 4752.32 235.955   1
 -13   0  -4 5043.37 285.179   2
  13   0   4 4592.40 227.944   4
 -13   0  -5 1.93156 23.5115   1
  13   0   5-26.7116 26.7409   4
 -13   0  -6-7.44362 26.3381   1
  13   0   6-0.39875 16.4902   3
  13   0   6-31.2867 24.4794   4
 -13   0  -7-34.8680 41.2225   1
  13   0   7-18.7421 22.5948   3
  13   0   7-11.6117 23.8429   4
  13   0   8 853.557 99.8981   4
  13   0   9-8.78373 22.2723   4
 -13   1  15-18.0975 48.9210   3
 -13   1  15-8.08110 41.9137   5
 -13  -1  15-48.6829 46.5838   5
 -13   1  14 128.101 56.2450   3
 -13   1  14-5.76847 53.9109   5
 -13  -1  14 165.359 66.5781   5
 -13   1  13 96.8631 65.1521   3
 -13   1  13 21.1726 53.3706   5
 -13  -1  13-40.7983 28.3602   5
 -13   1  12 727.001 130.731   3
 -13   1  12 582.678 127.791   5
 -13  -1  12 559.387 116.046   5
 -13   1  11 151.985 59.2063   3
 -13  -1  11 47.5309 35.6608   5
 -13   1  10 1906.54 192.712   3
 -13  -1  10 1698.50 182.642   5
 -13   1   9 881.428 122.100   3
 -13  -1   9 598.641 103.113   5
 -13   1   8 2454.08 168.814   2
 -13  -1   8 2330.43 195.229   5
 -13   1   7 62.0362 32.2193   2
 -13  -1   7 23.1066 32.4752   5
 -13   1   6 9414.89 337.776   2
 -13  -1   6 9053.74 345.008   5
 -13   1   5 10.2999 25.6009   2
 -13  -1   5 71.3241 32.0660   5
 -13   1   4 676.159 89.7753   2
  13  -1  -4 605.124 92.7909   3
 -13  -1   4 616.413 81.7836   4
  13  -1  -3 795.486 103.178   3
 -13   1   3 743.648 96.7402   2
 -13  -1   3 652.898 96.0118   2
 -13   1   3 675.516 78.4375   5
 -13  -1   3 705.802 64.3878   5
 -13  -1   3 717.494 84.6960   4
  13  -1  -2 3506.84 214.450   3
 -13   1   2 3351.41 202.038   2
 -13  -1   2 3924.81 227.613   2
 -13   1   2 3267.22 148.936   5
 -13  -1   2 3226.65 121.424   5
 -13  -1   2 3581.27 178.752   4
 -13   1   1 962.170 109.500   2
  13  -1  -1 959.873 107.060   3
 -13  -1   1 961.006 112.028   2
 -13   1   1 954.023 99.6605   1
 -13   1   1 999.252 56.2221   5
 -13  -1   1 951.148 52.1366   5
 -13  -1   1 1037.02 87.0305   4
 -13   1   0 764.869 92.9707   1
  13  -1   0 882.957 97.5344   3
 -13  -1   0 1064.19 117.930   2
 -13   1   0 933.842 108.284   2
 -13  -1   0 823.132 75.4141   4
 -13   1  -1 93.6110 48.8022   2
 -13  -1  -1 7.41583 26.3765   2
 -13  -1  -1 38.0858 20.1429   1
 -13   1  -1 6.00122 20.2543   1
  13  -1   1 59.2916 28.1963   3
 -13  -1  -1 34.7453 18.1865   4
 -13   1  -2 7223.71 302.631   1
 -13  -1  -2 7723.38 270.851   1
 -13   1  -2 7517.92 340.643   2
 -13  -1  -2 7463.21 331.712   2
  13  -1   2 6883.51 273.687   3
 -13  -1  -2 7073.54 235.988   4
  13  -1   2 7607.44 310.841   4
 -13  -1  -3 340.145 71.7773   2
 -13   1  -3 330.967 66.5156   1
 -13  -1  -3 367.173 63.6315   1
  13  -1   3 287.490 54.5783   3
  13  -1   3 254.726 55.8163   4
 -13  -1  -4 71.3805 30.1889   1
 -13   1  -4 105.126 42.1522   1
 -13  -1  -4 128.453 49.6841   2
  13  -1   4 62.2041 31.4024   4
 -13  -1  -5-19.6545 27.7492   1
 -13   1  -5 1.84094 33.8007   1
 -13  -1  -5 33.0243 34.5934   2
  13  -1   5-7.90993 14.0446   3
  13  -1   5 11.2796 22.4912   4
 -13  -1  -6 802.811 98.2849   1
 -13   1  -6 870.405 122.088   1
  13   1   6 849.187 104.995   3
  13  -1   6 879.210 84.2124   3
  13  -1   6 747.567 95.5680   4
  13   1   6 792.271 90.3316   4
 -13   1  -7-12.7598 36.9471   1
  13   1   7 3.73360 21.8164   3
  13  -1   7-11.4541 24.5347   4
  13   1   7-10.6418 25.9703   4
 -13   1  -8 770.114 124.398   1
  13   1   8 916.476 118.124   3
  13  -1   8 1081.20 119.080   4
  13  -1   9-18.5010 27.4477   4
  13  -1  10 103.812 42.0869   4
 -13   2  14 137.768 77.7814   3
 -13  -2  14-42.7386 38.2780   5
 -13   2  13 216.439 85.8529   3
 -13  -2  13 247.129 81.2703   5
 -13   2  12 295.914 88.5721   3
 -13  -2  12 252.525 79.0988   5
 -13   2  12 218.060 48.0713   2
 -13   2  11 99.3134 48.6392   3
 -13  -2  11 142.412 57.8983   5
 -13   2  11 131.519 36.5064   2
 -13   2  10 70.7543 47.3179   3
 -13  -2  10 121.699 57.7995   5
 -13   2  10 17.4407 19.6612   2
 -13   2   9 492.714 97.7253   3
 -13  -2   9 536.887 98.5382   5
 -13   2   9 373.699 62.0812   2
 -13   2   8 1491.22 168.183   3
 -13  -2   8 1686.01 158.558   5
 -13   2   8 1557.30 125.786   2
 -13   2   7 898.055 95.7954   2
 -13   2   7 929.284 121.156   3
 -13  -2   7 828.593 108.286   5
 -13   2   6 500.612 90.6747   3
 -13   2   6 648.445 84.1328   2
 -13   2   5-42.0577 36.9444   2
 -13  -2   5-19.1881 30.9907   5
 -13   2   4 2177.69 156.619   2
 -13  -2   4 2418.12 134.643   5
  13  -2  -4 2326.11 185.897   3
 -13   2   3 1522.45 133.430   2
  13  -2  -3 1327.56 134.336   3
 -13  -2   3 1402.37 118.848   4
 -13   2   2 759.243 95.7369   1
 -13  -2   2 777.674 104.556   2
 -13   2   2 748.456 94.5680   2
  13  -2  -2 643.985 90.7497   3
 -13  -2   2 719.391 79.2492   4
 -13   2   1 1062.76 116.748   2
 -13  -2   1 1271.73 134.680   2
 -13   2   1 1133.79 119.179   1
 -13  -2   1 1074.95 66.8760   5
 -13   2   1 1130.22 56.3383   5
  13   2  -1 999.565 100.008   5
  13  -2  -1 1008.80 108.823   3
 -13  -2   1 1011.43 86.5001   4
  13  -2   0 162.377 45.7307   3
 -13   2   0 129.593 46.3414   2
 -13  -2   0 104.769 43.5244   2
 -13   2   0 154.575 45.8104   1
  13   2   0 109.576 31.1928   5
 -13   2   0 150.067 16.3435   5
 -13  -2   0 103.466 24.4398   4
 -13  -2   0 161.389 26.8229   5
  13  -2   1 181.857 43.0100   3
 -13   2  -1 205.456 59.2855   1
 -13  -2  -1 215.947 60.4403   2
 -13  -2  -1 192.477 37.0283   1
  13   2   1 150.736 29.9524   5
 -13  -2  -1 149.904 30.7099   4
  13  -2   1 31.0084 46.7762   4
 -13  -2  -2 2039.32 171.428   2
  13  -2   2 1825.30 128.224   3
 -13   2  -2 1988.15 165.707   1
 -13  -2  -2 2206.23 124.905   1
  13   2   2 1964.36 109.845   5
 -13  -2  -2 1877.78 105.991   4
  13  -2   2 1893.46 158.071   4
 -13  -2  -3 219.598 64.1846   2
 -13  -2  -3 225.391 44.2546   1
 -13   2  -3 251.334 63.5010   1
  13  -2   3 187.066 40.7509   3
  13  -2   3 130.885 48.5886   4
 -13  -2  -4 1854.86 123.052   1
 -13   2  -4 1856.47 170.465   1
 -13  -2  -4 1998.24 175.507   2
  13  -2   4 2169.38 166.457   4
 -13  -2  -5 1192.22 102.266   1
 -13   2  -5 1060.72 136.014   1
 -13  -2  -5 1263.01 141.888   2
  13  -2   5 1232.49 127.041   4
 -13   2  -6-61.0167 49.5835   1
 -13  -2  -6 1.60687 22.8185   2
  13   2   6 18.0040 28.5111   3
  13  -2   6 14.6056 27.8672   4
 -13   2  -7 118.253 52.0091   1
  13   2   7 271.106 68.6716   3
  13  -2   7 270.769 62.3731   4
 -13   2  -8 1077.62 157.182   1
  13   2   8 1035.98 135.688   3
  13  -2   8 1271.78 133.260   4
  13   2   9-17.5248 38.5540   3
  13  -2   9-28.6354 33.9054   4
  13  -2  10 182.114 56.3506   4
 -13  -3  14 136.750 65.1101   5
 -13   3  13 8.22265 33.9668   3
 -13  -3  13 95.9185 50.7391   5
 -13   3  12 359.471 90.8967   3
 -13  -3  12 378.303 94.1072   5
 -13   3  11 562.606 117.741   3
 -13  -3  11 561.417 108.150   5
 -13   3  10 785.070 132.455   3
 -13   3  10 743.001 79.1668   2
 -13  -3  10 839.695 125.614   5
 -13   3   9 264.407 79.3397   3
 -13  -3   9 320.324 77.8451   5
 -13   3   9 238.716 47.7278   2
 -13   3   8 608.996 76.9468   2
 -13   3   8 627.874 115.032   3
 -13  -3   8 426.996 77.2919   5
 -13   3   7 99.7815 43.7284   3
 -13  -3   7 179.694 46.9446   5
 -13   3   7 223.828 47.2680   2
 -13   3   6 2682.28 207.239   3
 -13   3   6 2776.42 168.919   2
 -13  -3   6 3025.85 178.286   5
 -13   3   5 49.5343 32.2126   3
 -13  -3   5 15.7315 24.5941   5
 -13   3   5 42.4728 24.4027   2
  13  -3  -4 225.766 57.2694   3
 -13  -3   4 220.837 43.1595   5
  13   3  -4 200.785 59.2868   5
 -13   3   4 198.455 50.4379   2
  13  -3  -3 399.649 73.5899   3
 -13   3   3 466.777 85.1268   1
 -13   3   3 428.813 52.7521   5
  13   3  -3 480.525 85.3652   5
 -13  -3   3 358.050 49.7715   5
  13  -3  -2 137.894 42.0963   3
 -13   3   2 244.625 58.7421   1
  13   3  -2 219.139 56.3573   5
 -13  -3   2 217.509 37.4921   5
 -13   3   2 213.663 32.6960   5
 -13  -3   2 189.530 39.8166   4
  13  -3  -1 120.010 39.6396   3
 -13  -3   1 99.4737 42.1132   2
 -13   3   1 78.4819 39.4504   1
 -13   3   1 99.3571 20.1710   5
  13   3  -1 94.1365 35.0812   5
 -13  -3   1 108.471 25.3922   5
 -13  -3   1 115.106 29.5760   4
 -13  -3   0 851.750 114.622   2
 -13   3   0 811.112 107.212   1
  13   3   0 627.638 82.7721   5
 -13   3   0 763.671 52.4264   5
 -13  -3   0 823.366 64.7952   4
  13  -3   0 681.114 97.7875   4
  13  -3   0 736.680 86.4382   3
  13  -3   1 340.914 54.5292   3
 -13   3  -1 522.684 91.6741   1
 -13  -3  -1 456.229 52.9622   1
 -13  -3  -1 474.543 84.7441   2
 -13   3  -1 424.736 41.0364   5
  13   3   1 327.234 56.4876   5
 -13  -3  -1 356.808 40.3518   4
  13  -3   1 181.323 37.0059   4
 -13   3  -2 2591.80 201.502   1
 -13  -3  -2 2711.60 122.827   1
 -13  -3  -2 2565.66 197.760   2
  13  -3   2 2709.64 197.082   4
 -13  -3  -3 86.6133 23.1855   1
 -13   3  -3 37.3288 37.4497   1
 -13  -3  -3 115.769 49.4018   2
  13  -3   3 56.2598 35.3487   4
 -13   3  -4 26.4898 34.4392   1
 -13  -3  -4 46.0805 38.5134   2
  13  -3   4 21.8271 29.5684   4
 -13   3  -5 457.676 97.0458   1
 -13  -3  -5 575.010 95.4860   2
  13  -3   5 651.617 98.7300   4
 -13   3  -6 55.6799 51.1371   1
 -13  -3  -6 24.7825 24.6256   2
  13   3   6 27.7686 35.2922   3
  13  -3   6 113.322 46.9189   4
 -13   3  -7-3.56246 36.9768   1
  13   3   7-50.9286 42.8720   3
  13  -3   7 37.1014 43.3686   4
 -13   3  -8 851.529 146.708   1
  13   3   8 829.325 132.306   3
  13  -3   8 1052.10 128.923   4
  13   3   9 52.4584 30.6462   3
  13   3  10 56.5706 44.2542   3
 -13   4  12 50.6181 46.5298   3
 -13  -4  12-52.0286 47.7748   5
 -13   4  11 678.015 137.253   3
 -13  -4  11 432.127 90.9481   5
 -13   4  10 48.2538 46.3292   3
 -13  -4  10-24.3540 31.8514   5
 -13   4   9 560.210 111.966   3
 -13  -4   9 312.398 67.7074   5
 -13   4   8 1215.80 159.720   3
 -13  -4   8 1122.05 122.510   5
 -13   4   7 808.781 122.650   3
 -13  -4   7 654.504 87.0657   5
 -13   4   6 258.913 68.9972   3
 -13  -4   6 199.132 49.2438   5
 -13   4   5 2484.52 194.085   3
 -13  -4   5 2383.94 150.164   5
 -13   4   5 2624.40 198.285   1
 -13   4   4 547.439 88.9382   3
  13  -4  -4 552.285 88.7377   3
 -13   4   4 629.261 75.3632   5
 -13  -4   4 777.576 82.4823   5
 -13   4   4 844.962 115.016   1
  13  -4  -3 406.474 74.3299   3
 -13   4   3 534.712 91.3342   1
 -13   4   3 514.208 60.3780   5
 -13  -4   3 502.818 64.7059   5
  13  -4  -2 129.313 38.4058   3
 -13   4   2 162.409 59.3732   1
 -13   4   2 117.964 28.3959   5
 -13  -4   2 130.654 35.1699   5
 -13  -4   2 95.1250 26.6606   4
 -13   4   1 10.4040 28.4160   1
  13   4  -1-23.3074 30.2565   5
 -13   4   1 39.0771 15.4696   5
  13  -4  -1-54.4892 62.6366   4
 -13  -4   1 12.1182 14.4953   5
 -13   4   0 375.653 81.6868   1
 -13  -4   0 247.666 67.8106   2
  13  -4   0 208.411 50.2024   4
 -13  -4  -1 173.885 28.2714   1
 -13   4  -1 226.524 65.5787   1
 -13  -4  -1 198.573 61.6518   2
  13  -4   1 125.629 35.3794   4
 -13   4  -2 1165.03 145.946   1
 -13  -4  -2 1105.35 134.658   2
  13  -4   2 1074.82 134.778   4
 -13   4  -3 1119.20 146.582   1
 -13  -4  -3 1103.82 132.989   2
  13  -4   3 1166.68 137.365   4
 -13   4  -4 433.387 98.2937   1
 -13  -4  -4 408.567 80.2907   2
  13  -4   4 462.738 88.3678   4
 -13   4  -5 15.7150 33.1737   1
 -13  -4  -5-41.7296 28.6455   2
  13   4   5 20.8024 34.1272   3
  13  -4   5 31.1919 46.6395   4
 -13  -4  -6 23.4824 34.3245   2
 -13   4  -6 45.2528 40.0259   1
  13   4   6-2.35463 28.1855   3
  13  -4   6 33.9133 35.3042   4
  13   4   7 93.5183 55.4347   3
 -13  -4  -7-30.2822 37.7487   2
 -13   5  11 437.105 113.822   3
 -13  -5  11 600.594 103.817   5
 -13   5  10 39.6770 44.5288   3
 -13  -5  10 160.416 52.1102   5
 -13   5   9-2.09535 32.3975   3
 -13  -5   9 113.268 43.0702   5
 -13   5   8 36.2665 37.1204   3
 -13   5   8 80.9278 44.9206   1
 -13   5   7-24.8718 28.1937   3
 -13  -5   7 80.0710 43.2052   5
 -13   5   7 48.9661 41.3700   1
 -13   5   6 552.389 102.806   3
 -13  -5   6 790.258 95.1853   5
 -13   5   6 599.999 101.219   1
 -13   5   5 418.018 87.6660   3
 -13  -5   5 335.090 61.6865   5
 -13   5   5 469.685 90.8335   1
 -13   5   4 12.5825 23.4017   3
 -13  -5   4 74.7570 34.3975   5
 -13   5   4 89.1349 49.0499   1
 -13   5   3 88.1113 37.2180   3
 -13   5   3 142.922 53.3920   1
 -13  -5   3 81.1713 31.5051   5
 -13   5   2-13.5384 42.2221   1
 -13  -5   2 8.26672 17.0951   5
 -13   5   1 49.8521 36.0185   1
 -13  -5   1 50.0334 28.8498   5
  13  -5  -1 30.0913 34.6226   4
 -13   5   0 179.437 66.2516   1
 -13  -5   0 198.058 58.9473   2
  13  -5   0 170.313 62.0333   4
 -13   5  -1 63.2717 49.1165   1
 -13  -5  -1 135.440 53.5947   2
  13  -5   1 70.6018 35.3280   4
 -13   5  -2 353.383 92.8511   1
 -13  -5  -2 334.599 76.9520   2
  13  -5   2 351.866 83.4361   4
 -13   5  -3-12.6890 33.7451   1
 -13  -5  -3 49.4538 42.3759   2
  13  -5   3 45.8242 39.0845   4
 -13   5  -4 67.1423 43.7667   1
 -13  -5  -4 51.1568 34.1163   2
  13   5   4 120.619 56.2857   3
  13  -5   4 90.8441 51.3826   4
 -13  -5  -5 122.168 48.5573   2
 -13  -5  -6 225.074 63.0106   2
 -13   6  11-74.3199 44.9566   1
 -13   6  10 50.3354 53.1824   3
 -13   6  10 0.14925 32.6621   1
 -13   6   9 96.8010 52.9329   3
 -13   6   9 125.667 49.5989   1
 -13   6   8 222.992 78.4390   3
 -13  -6   8 423.551 81.1870   5
 -13   6   8 355.074 85.7217   1
 -13   6   7 262.628 76.0858   3
 -13  -6   7 277.980 64.4515   5
 -13   6   7 409.720 88.7074   1
 -13   6   6 25.8470 30.3937   3
 -13  -6   6 95.7576 39.1431   5
 -13   6   6 17.2112 24.6835   1
 -13   6   5 268.085 74.3086   3
 -13  -6   5 188.478 51.8877   5
 -13   6   5 194.834 62.4742   1
 -13   6   4 4.62874 21.6536   3
 -13   6   4 72.9295 48.1018   1
 -13  -6   4 20.4898 23.4724   5
 -13   6   3-23.9424 25.0691   1
 -13  -6   3 8.56179 22.3971   5
 -13   6   2 49.9725 40.6585   1
 -13  -6   2 25.3909 25.0106   5
 -13   6   1 272.600 77.7192   1
  13  -6  -1 193.117 56.9012   4
 -13   6   0 24.1442 41.7504   1
  13  -6   0-46.6588 36.8701   4
 -13   6  -1 190.113 70.1776   1
 -13  -6  -1 118.210 56.0665   2
  13  -6   1 203.988 67.0627   4
 -13  -6  -2 621.583 107.927   2
 -13  -6  -3 163.675 60.6525   2
 -13   7   8-87.7082 54.8446   3
 -13   7   7 58.1584 44.7847   3
 -13  -7   3 208.150 61.3949   5
 -13  -7   2 16.3226 26.2090   5
 -13  -7   0 40.9136 32.3112   2
 -13  -7  -1-25.8749 30.8440   2
 -14   0  15-13.0485 46.6247   5
 -14   0  14 257.877 84.3269   5
 -14   0  13-15.8577 50.4667   5
 -14   0  12 975.343 160.362   5
 -14   0  11 49.3299 49.0852   5
 -14   0  10 325.251 89.3487   5
 -14   0   9 5.09424 37.4245   5
 -14   0   8 310.217 71.2247   5
 -14   0   7 4722.33 276.442   5
 -14   0   6 1968.82 162.214   5
 -14   0   6 2025.68 166.991   2
 -14   0   5 0.62869 32.9665   2
 -14   0   4 4509.31 246.857   2
 -14   0   3-17.5936 14.6932   5
 -14   0   3 2.46959 25.7356   2
 -14   0   2 520.237 45.7635   5
 -14   0   2 582.418 90.9967   2
  14   0  -1 15.7518 18.3205   3
 -14   0   1 15.9754 6.12971   5
 -14   0   1-5.72877 26.7245   2
 -14   0   0 686.977 96.8586   1
 -14   0   0 875.054 118.735   2
 -14   0  -1-35.9602 40.6271   2
 -14   0  -1-33.3613 32.2041   1
 -14   0  -2 838.221 98.7289   1
 -14   0  -2 948.494 121.950   2
 -14   0  -3-23.1158 30.3674   2
 -14   0  -3 22.4445 28.7806   1
 -14   0  -4 420.974 74.3132   1
  14   0   4 409.203 73.9813   4
 -14   0  -5-26.3856 34.6888   1
  14   0   5-21.9012 28.7641   4
 -14   0  -6 286.902 67.8211   1
  14   0   6 393.689 67.2419   3
  14   0   6 378.165 69.3167   4
 -14   0  -7 52.9566 29.6108   1
  14   0   7 226.281 53.1179   4
  14   0   8 1531.86 141.565   4
 -14   1  15 39.7737 42.7753   5
 -14   1  14 499.437 120.306   3
 -14   1  14 428.613 119.534   5
 -14  -1  14 436.990 106.419   5
 -14   1  13 17.0106 33.4721   3
 -14   1  13 82.7220 55.7502   5
 -14  -1  13-20.6548 45.9271   5
 -14   1  12 223.534 74.1391   3
 -14   1  12 230.476 86.6383   5
 -14  -1  12 113.417 57.5812   5
 -14   1  11 118.884 63.8733   3
 -14   1  11 83.9099 44.4573   5
 -14  -1  11 23.0581 32.1581   5
 -14   1  10 38.2751 38.0665   5
 -14  -1  10 55.5783 39.5859   5
 -14   1   9-14.2480 34.8511   5
 -14  -1   9-45.7440 52.2445   5
 -14   1   9 13.2609 22.0196   2
 -14   1   8 357.483 81.1788   5
 -14  -1   8 409.052 84.4521   5
 -14   1   8 435.920 75.6556   2
 -14   1   7 32.7701 25.2094   5
 -14  -1   7 44.1137 33.0894   5
 -14   1   7-21.8793 28.2669   2
 -14   1   6-47.3745 42.5031   5
 -14  -1   6 3.18330 23.3083   5
 -14   1   6-13.1965 28.5920   2
 -14  -1   5 39.7069 30.4168   5
 -14   1   5 37.9933 28.7206   5
 -14   1   5 56.3288 39.0476   2
 -14  -1   4 3973.28 243.190   2
 -14   1   4 4283.52 235.427   2
  14  -1  -3 35.7137 25.7581   3
 -14   1   3 10.7730 29.4585   2
 -14  -1   3 44.8640 43.6162   2
 -14   1   3 21.2180 16.7851   5
 -14  -1   3 7.59531 12.4352   5
 -14  -1   3 27.2008 20.6209   4
  14  -1  -2 275.241 63.5888   3
 -14   1   2 239.799 58.9907   2
 -14  -1   2 241.454 61.0420   2
 -14   1   2 236.046 37.9043   5
 -14  -1   2 318.690 35.3392   5
 -14  -1   2 302.642 50.9881   4
  14  -1  -1-5.30169 18.3497   3
 -14   1   1-5.83717 30.7563   1
 -14   1   1 9.92112 25.9451   2
 -14  -1   1-28.8910 29.3375   2
 -14   1   1 13.3788 6.44766   5
 -14   1   1-0.09408 3.59792   5
 -14  -1   1 1.14271 6.44878   5
 -14  -1   1 33.0652 23.3418   4
 -14   1   0 900.146 103.851   1
 -14  -1   0 649.496 83.0263   1
  14  -1   0 751.070 96.1592   3
 -14  -1   0 878.059 114.235   2
 -14   1   0 856.171 109.142   2
 -14  -1   0 748.871 74.8906   4
 -14  -1  -1 237.414 48.0233   1
 -14   1  -1 180.714 54.5694   2
 -14   1  -1 183.352 48.1302   1
 -14  -1  -1 229.021 62.5901   2
  14  -1   1 198.573 50.0372   3
 -14  -1  -1 164.468 36.8206   4
 -14   1  -2 7.77252 22.3018   1
 -14  -1  -2 29.9981 26.8081   1
 -14   1  -2-25.0415 39.9005   2
 -14  -1  -2 48.7614 43.0383   2
  14  -1   2 50.6742 27.7176   3
  14  -1   2-39.5975 44.8683   4
 -14  -1  -2 91.6464 31.1577   4
 -14   1  -3 802.110 103.956   1
 -14  -1  -3 821.532 90.7603   1
  14  -1   3 710.609 86.5632   3
 -14  -1  -3 806.309 111.698   2
  14  -1   3 711.193 94.8761   4
 -14  -1  -4 147.942 42.8081   1
 -14   1  -4 134.511 47.9605   1
 -14  -1  -4 133.717 50.2525   2
  14  -1   4 113.943 38.3338   4
 -14  -1  -5 484.431 78.2495   1
 -14   1  -5 539.473 94.6759   1
 -14  -1  -5 443.260 94.7334   2
  14  -1   5 511.598 64.6443   3
  14  -1   5 366.927 70.6985   4
 -14  -1  -6 3578.31 216.565   1
 -14   1  -6 3461.36 249.205   1
  14   1   6 3567.77 219.897   3
  14  -1   6 3741.21 228.020   4
 -14   1  -7 65.2528 42.6175   1
  14   1   7 71.4505 36.2430   3
  14  -1   7 55.1178 29.3697   4
 -14   1  -8-20.0695 42.6314   1
  14   1   8 62.0798 34.1710   3
  14  -1   8 103.403 44.7651   4
  14  -1   9-45.0422 22.1893   4
 -14   2  14 73.1961 53.4839   3
 -14  -2  14 107.048 56.7507   5
 -14   2  13 148.498 65.5802   3
 -14  -2  13 33.8507 34.5165   5
 -14   2  12 618.004 125.681   3
 -14  -2  12 747.175 130.991   5
 -14   2  12 497.182 74.5800   2
 -14   2  11 154.119 54.6153   3
 -14  -2  11 175.925 62.6238   5
 -14   2  11 144.776 48.3539   2
 -14   2  10 65.3700 29.6952   3
 -14  -2  10 92.1344 48.1653   5
 -14   2  10 92.8313 36.0134   2
 -14   2   9 6.55172 35.6864   3
 -14  -2   9 46.1457 35.2270   5
 -14   2   8 205.920 61.0941   3
 -14  -2   8 314.355 73.2631   5
 -14   2   8 189.883 47.5577   2
 -14  -2   7 227.299 57.2038   5
 -14   2   7 131.309 41.9575   2
 -14   2   6 1642.56 140.851   2
 -14  -2   6 1773.14 138.759   5
 -14  -2   5-11.6023 23.2153   5
 -14   2   5 44.6904 36.7424   2
 -14   2   4 1451.26 135.107   2
 -14  -2   4 1529.74 105.418   5
 -14  -2   3 1887.03 172.111   2
 -14   2   3 1575.03 142.200   2
  14  -2  -3 1708.39 160.735   3
 -14  -2   3 1775.69 136.006   4
  14  -2  -2 460.565 78.6135   3
 -14   2   2 417.333 72.7915   1
 -14   2   2 445.360 76.7644   2
 -14  -2   2 618.172 97.9971   2
 -14   2   2 395.213 41.0853   5
 -14  -2   2 443.474 62.3237   4
 -14   2   1 688.143 97.8655   2
 -14   2   1 644.896 91.9224   1
 -14  -2   1 733.811 106.116   2
 -14  -2   1 734.451 55.4930   5
 -14   2   1 618.924 58.5887   5
 -14   2   1 660.200 39.5389   5
 -14  -2   1 727.591 72.6865   4
  14  -2  -1 653.283 91.7108   3
 -14   2   0 127.532 49.7924   2
 -14  -2   0 118.169 45.8708   2
 -14   2   0 82.0050 35.3636   1
  14  -2   0 52.5010 25.5021   3
 -14  -2   0 51.6047 20.5587   4
 -14   2  -1-11.2875 31.7955   1
 -14  -2  -1-8.49923 16.4776   1
 -14  -2  -1 0.12040 25.9356   2
  14  -2   1 27.7393 21.7285   3
 -14  -2  -1 6.53707 12.3985   4
 -14   2  -2 951.394 118.852   1
 -14  -2  -2 924.907 87.2284   1
 -14  -2  -2 931.846 119.283   2
 -14  -2  -2 727.998 69.4735   4
  14  -2   2 736.482 101.733   4
 -14  -2  -3 269.978 74.0647   2
 -14  -2  -3 310.746 52.5251   1
 -14   2  -3 232.180 64.7805   1
  14  -2   3 113.831 47.3975   4
 -14  -2  -4 11.9350 20.3085   1
 -14   2  -4-16.4231 26.9794   1
 -14  -2  -4 42.8171 34.4647   2
  14  -2   4 15.3153 28.1993   4
 -14   2  -5 90.2733 48.0069   1
 -14  -2  -5 189.977 63.9326   2
  14  -2   5 122.335 40.9235   4
 -14   2  -6 70.2718 50.9776   1
 -14  -2  -6 93.8737 54.0716   2
  14   2   6 32.3138 35.8067   3
  14  -2   6 83.1907 47.1627   4
  14   2   7-2.78832 25.1531   3
  14  -2   7 19.2013 27.1092   4
 -14   2  -8 1164.67 171.534   1
  14   2   8 1242.46 151.251   3
  14  -2   8 1339.52 146.267   4
  14   2   9-3.50694 37.0460   3
  14  -2   9 9.46386 26.8347   4
 -14   3  13 9.00193 62.5890   3
 -14  -3  13 54.6990 42.5325   5
 -14   3  12 230.842 77.5492   3
 -14  -3  12 218.060 74.5305   5
 -14   3  11 5.08256 29.7190   3
 -14  -3  11 32.9775 41.9693   5
 -14   3  10 15.7288 29.2537   3
 -14   3  10 71.9292 30.3406   2
 -14   3   9 397.788 88.0930   3
 -14  -3   9 331.043 72.1406   5
 -14   3   9 385.588 64.3408   2
 -14   3   8 79.0971 39.4526   3
 -14  -3   8 52.5380 25.8307   5
 -14   3   8 146.134 39.9072   2
 -14   3   7-55.5571 46.2239   3
 -14  -3   7-66.6316 40.5557   5
 -14   3   7-13.5371 27.8655   2
 -14   3   6 129.687 49.0594   3
 -14  -3   6 59.9328 24.7831   5
 -14   3   6 65.1938 31.5582   2
 -14   3   5 1486.37 135.159   2
 -14  -3   5 1509.19 115.523   5
 -14   3   4 1791.57 150.812   2
 -14   3   4 1640.56 159.452   1
  14   3  -4 1439.27 161.257   5
 -14  -3   4 1700.61 114.351   5
  14  -3  -3 107.359 42.5731   3
 -14   3   3 64.7449 37.3531   1
  14   3  -3 136.627 47.8921   5
 -14  -3   3 121.189 31.8093   5
 -14   3   3 125.016 28.9640   5
 -14  -3   3 50.4261 17.0722   4
  14  -3  -2-12.7897 18.6780   3
 -14  -3   2 28.7475 25.5178   2
 -14   3   2 39.7690 28.6734   1
 -14  -3   2 40.2317 19.6552   5
  14   3  -2 3.79359 19.3796   5
 -14   3   2 23.3077 12.7199   5
 -14  -3   2 36.9513 14.8891   4
  14  -3  -1 67.2587 33.2947   3
 -14   3   1 32.6929 25.6692   1
 -14  -3   1 40.4707 33.0343   2
  14   3  -1 55.2761 32.9362   5
 -14   3   1 63.3748 17.4103   5
 -14  -3   1 59.1578 20.9251   5
 -14  -3   1 65.8987 25.1826   4
 -14   3   0 310.129 76.8028   1
 -14  -3   0 320.352 73.6566   2
 -14  -3   0 294.439 41.2948   4
 -14  -3  -1 910.612 121.994   2
 -14   3  -1 787.242 113.193   1
 -14  -3  -1 729.057 69.9632   1
  14  -3   1 549.489 94.3556   4
 -14  -3  -2 74.6329 43.7990   2
 -14   3  -2 64.9235 49.1365   1
 -14  -3  -2 72.8140 23.4541   1
  14  -3   2 31.0390 28.3334   4
 -14   3  -3 323.813 79.9568   1
 -14  -3  -3 337.247 75.7764   2
  14  -3   3 329.467 76.7330   4
 -14   3  -4 61.9407 47.3616   1
 -14  -3  -4-10.1495 27.2277   2
  14  -3   4-50.9595 46.8552   4
 -14  -3  -5-15.2562 27.8397   2
 -14   3  -5-42.2763 47.3265   1
  14  -3   5 37.9694 35.9733   4
 -14   3  -6 2817.96 256.408   1
 -14  -3  -6 2918.59 231.232   2
  14   3   6 2868.27 226.867   3
  14  -3   6 2952.46 222.398   4
 -14   3  -7-12.2930 42.2918   1
  14   3   7-46.3851 36.9680   3
  14  -3   7 0.80144 27.8354   4
  14   3   8 19.2041 27.5110   3
  14   3   9 17.2321 35.5922   3
 -14   4  12 150.632 66.3228   3
 -14  -4  12 46.3095 34.5577   5
 -14   4  11 305.955 91.4341   3
 -14  -4  11 271.145 69.8113   5
 -14   4  10 51.1759 37.9105   3
 -14  -4  10 38.3356 34.6310   5
 -14   4   9-55.2073 50.8252   3
 -14  -4   9 43.7155 38.6647   5
 -14   4   8 241.261 76.7911   3
 -14  -4   8 236.124 56.4523   5
 -14   4   7 428.654 88.4653   3
 -14  -4   7 550.059 80.0437   5
 -14   4   6 245.839 69.8999   3
 -14  -4   6 331.065 61.7821   5
 -14   4   5 577.461 95.5224   3
 -14   4   5 598.690 100.744   1
 -14  -4   5 618.474 76.8941   5
 -14   4   4 110.504 51.9442   1
 -14  -4   4 90.8413 30.4349   5
 -14   4   3-11.7728 31.2903   1
 -14  -4   3 18.7515 18.9990   5
 -14   4   3-20.6587 15.0798   5
 -14   4   2 124.177 45.9036   1
 -14  -4   2 149.880 35.8923   5
 -14   4   1 124.144 49.1393   1
 -14  -4   1 165.899 57.5123   2
 -14  -4   1 99.4421 29.8567   5
 -14   4   0 110.563 46.9526   1
 -14  -4   0 108.973 46.2236   2
 -14   4  -1 42.2599 40.8380   1
 -14  -4  -1 39.7844 29.3254   2
 -14   4  -2 937.830 138.104   1
 -14  -4  -2 795.747 116.516   2
  14  -4   2 808.065 122.063   4
 -14   4  -3 266.564 77.9175   1
 -14  -4  -3 217.078 63.7512   2
  14  -4   3 258.068 78.7224   4
 -14   4  -4 153.436 66.6094   1
 -14  -4  -4 82.0606 46.1270   2
  14  -4   4 130.269 56.7688   4
 -14   4  -5-39.0715 43.5639   1
 -14  -4  -5 47.3073 42.7202   2
  14   4   5 28.0320 37.9365   3
  14  -4   5-29.8892 39.7103   4
  14   4   6 59.8307 49.2178   3
 -14  -4  -6 24.3703 38.0249   2
 -14  -4  -7 227.164 72.1666   2
 -14   5  11 3.93058 41.6011   3
 -14   5  10 238.052 85.2703   3
 -14  -5  10 185.799 56.7359   5
 -14   5   9 290.268 83.3728   3
 -14  -5   9 288.350 66.7751   5
 -14   5   8 22.0634 36.0252   3
 -14  -5   8 52.2769 32.2810   5
 -14   5   8-47.2375 44.7682   1
 -14  -5   7 97.0063 41.5193   5
 -14   5   7 24.3708 32.1723   1
 -14   5   6 46.7802 41.8366   3
 -14  -5   6 141.812 46.2553   5
 -14   5   6 67.6164 44.7666   1
 -14   5   5 775.012 117.117   3
 -14  -5   5 836.930 98.3796   5
 -14   5   5 1015.31 135.852   1
 -14   5   4 523.169 87.7200   3
 -14   5   4 571.596 105.710   1
 -14  -5   4 540.912 75.1134   5
 -14   5   3-31.1082 42.1940   1
 -14  -5   3 13.1797 16.6675   5
 -14   5   2 34.8701 43.4939   1
 -14  -5   2 20.7004 23.1204   5
 -14   5   1 146.509 56.6074   1
  14  -5  -1 52.7545 37.5713   4
 -14  -5   1 111.540 37.1351   5
 -14   5   0 45.6634 44.6163   1
 -14  -5   0 58.6994 42.1530   2
  14  -5   0-31.9414 46.3278   4
 -14   5  -1 374.396 92.1410   1
 -14  -5  -1 492.251 97.9297   2
  14  -5   1 411.634 92.8210   4
 -14  -5  -2 64.9268 42.7700   2
  14  -5   2 24.4280 30.0927   4
 -14  -5  -3 85.5609 47.6900   2
 -14  -5  -4-21.5625 27.8702   2
 -14  -5  -5 39.8598 38.7145   2
 -14   6   9 62.4274 51.2827   3
 -14   6   9 62.8368 47.7664   1
 -14   6   8 181.490 68.6227   3
 -14   6   8 105.532 59.9120   1
 -14   6   7 92.7646 53.8957   3
 -14  -6   7 208.321 55.9724   5
 -14   6   7 159.195 62.9232   1
 -14   6   6 3.83727 33.4516   3
 -14  -6   6-17.5796 23.8837   5
 -14   6   6-5.98309 34.6236   1
 -14   6   5-11.5758 26.9630   3
 -14   6   5 84.1558 49.8678   1
 -14  -6   5 22.9346 29.9401   5
 -14   6   4 92.0517 55.1737   1
 -14  -6   4 20.2256 24.3947   5
 -14   6   3 397.878 91.6925   1
 -14  -6   3 257.871 58.2183   5
 -14   6   2 28.5262 32.6362   1
 -14  -6   2 71.1971 37.8761   5
 -14  -6   0 107.792 62.8631   2
 -14  -6  -1-7.11818 28.1952   2
 -14  -6  -2 245.087 69.7507   2
 -14  -6  -3 140.080 59.5640   2
 -15   0  14 29.7953 50.0522   5
 -15   0  13-45.9089 54.1781   5
 -15   0  12 282.439 90.0051   5
 -15   0  11-32.8320 40.2172   5
 -15   0  10 98.8181 50.1347   5
 -15   0   9-23.6479 28.1740   5
 -15   0   8 279.114 69.7051   5
 -15   0   7 4.25277 24.7588   5
 -15   0   7-58.2303 47.4542   2
 -15   0   6 842.406 107.310   5
 -15   0   6 1016.81 121.042   2
 -15   0   5 0.26674 20.9446   5
 -15   0   5 32.0346 32.3572   2
 -15   0   4 5074.70 271.518   2
 -15   0   3 11.0796 18.3521   5
 -15   0   3 3.38903 25.1292   2
 -15   0   2 15.4790 9.32906   5
 -15   0   2 29.7225 27.9480   2
 -15   0   1 5.97786 25.7434   2
 -15   0   1-31.1198 34.6526   1
 -15   0   0 1006.46 113.458   1
 -15   0   0 1043.81 134.578   2
 -15   0  -1-46.5672 38.3736   2
 -15   0  -1 5.49205 21.6839   1
 -15   0  -2 19.6810 21.3668   1
 -15   0  -2 41.9247 34.7075   2
 -15   0  -3 28.8355 31.8451   2
 -15   0  -3 6.62543 28.3577   1
 -15   0  -4 26.8984 29.5823   1
 -15   0  -5 15.3398 23.7099   1
 -15   0  -6 1137.62 137.900   1
  15   0   6 1264.24 123.081   3
  15   0   6 1005.94 117.159   4
 -15   0  -7 5.73154 30.6752   1
  15   0   7-48.9921 40.6140   4
 -15   1  14-40.2712 46.3010   5
 -15  -1  14-66.5298 54.1490   5
 -15   1  13 64.2782 61.4394   5
 -15  -1  13-55.8345 52.8097   5
 -15   1  12-39.9033 40.1524   5
 -15  -1  12 30.0950 37.7308   5
 -15   1  11 14.4157 31.0034   5
 -15  -1  11 7.36654 33.9577   5
 -15   1  11 2.34000 27.0220   2
 -15   1  10 173.562 64.6817   5
 -15  -1  10 133.211 53.2368   5
 -15   1  10 196.420 54.4380   2
 -15   1   9 33.1750 40.7013   5
 -15  -1   9-21.4454 37.0334   5
 -15   1   9 50.8633 34.0118   2
 -15   1   8 138.575 50.7619   5
 -15  -1   8 90.3403 36.5060   5
 -15   1   8 159.075 44.6481   2
 -15   1   7 10.8762 25.2482   5
 -15  -1   7 35.1775 31.2138   5
 -15   1   7 10.0291 24.2053   2
 -15   1   6 1420.53 146.056   5
 -15  -1   6 1590.41 139.754   5
 -15   1   6 1618.55 148.147   2
 -15  -1   5 391.355 61.5699   5
 -15   1   5 272.993 62.7270   5
 -15   1   5 447.491 80.4895   2
 -15  -1   5 468.094 91.3689   2
 -15   1   4 1042.22 120.879   2
 -15  -1   4 1305.00 144.486   2
 -15   1   3 945.518 114.813   2
 -15   1   3 877.570 83.8014   5
 -15  -1   3 985.798 124.048   2
 -15  -1   2 12.2914 12.3471   5
 -15   1   2 23.2106 12.3937   5
 -15   1   2 14.4883 26.3094   2
 -15  -1   2 4.02244 24.1461   2
  15  -1  -1 94.5901 39.9768   3
 -15   1   1 225.128 58.3968   1
 -15   1   1 195.538 57.0179   2
 -15  -1   1 116.287 46.2840   2
 -15  -1   1 169.413 20.6164   5
 -15   1   0 78.0345 37.4418   1
 -15   1   0 68.2976 27.1342   2
 -15  -1   0 72.6826 32.6106   1
 -15  -1   0 130.386 46.9262   2
  15  -1   0 57.9723 27.2816   3
 -15  -1   0 66.5229 22.9005   4
 -15  -1  -1 25.7310 22.3056   1
 -15   1  -1-58.3345 44.9933   2
 -15   1  -1 27.4784 27.1426   1
 -15  -1  -1 19.8714 30.8909   2
  15  -1   1-28.1488 23.8764   3
 -15  -1  -1-25.5861 20.7651   4
 -15   1  -2 1753.20 159.300   1
 -15  -1  -2 2211.22 151.798   1
 -15  -1  -2 1845.29 176.824   2
 -15   1  -2 1826.63 180.029   2
  15  -1   2 1786.54 149.516   3
 -15  -1  -2 1737.28 124.962   4
 -15  -1  -3 247.962 72.6457   2
 -15   1  -3 203.208 59.2890   1
 -15  -1  -3 212.874 50.5397   1
  15  -1   3 119.598 39.1061   4
 -15  -1  -4-34.8668 30.9729   1
 -15   1  -4 75.1603 42.5303   1
 -15  -1  -4 28.0214 29.5448   2
  15  -1   4-54.2531 44.8029   4
 -15  -1  -5 423.458 73.4930   1
 -15   1  -5 540.748 96.3133   1
 -15  -1  -5 579.935 107.612   2
  15  -1   5 417.908 79.5425   4
 -15   1  -6 121.915 49.8364   1
  15   1   6 125.568 44.4059   3
  15  -1   6 90.0403 37.9019   4
 -15   1  -7 3.61049 31.1483   1
  15  -1   7 12.4052 28.7332   4
 -15   1  -8 281.864 80.8050   1
  15  -1   8 321.904 72.2403   4
 -15  -2  14 142.483 67.3914   5
 -15   2  13 62.8632 50.7670   3
 -15  -2  13 61.9849 54.9980   5
 -15   2  12 66.1019 53.4147   3
 -15  -2  12 14.2674 40.3612   5
 -15   2  12 31.9910 24.0428   2
 -15   2  11 114.798 51.5898   3
 -15  -2  11 185.236 72.2890   5
 -15   2  11 115.495 41.3497   2
 -15   2  10 74.3067 51.8424   3
 -15  -2  10-29.4864 27.1201   5
 -15   2  10 38.3853 30.4366   2
 -15  -2   9 306.851 74.5892   5
 -15   2   9 255.646 58.3336   2
 -15  -2   8 20.1632 21.3674   5
 -15   2   8-14.6702 29.4238   2
 -15  -2   7 34.6445 40.0252   5
 -15   2   7-4.42003 26.1555   2
 -15  -2   6 173.808 37.8654   5
 -15   2   6 276.292 60.7136   2
 -15  -2   5 107.124 33.2549   5
 -15   2   5 181.583 52.3364   2
 -15   2   4 1164.18 126.958   2
 -15  -2   4 1117.27 89.1039   5
 -15   2   3 11.3384 27.1526   2
 -15  -2   3 74.4572 51.4630   2
 -15  -2   3 61.5022 20.9950   5
  15  -2  -2 502.305 88.1146   3
 -15   2   2 492.682 86.2718   2
 -15   2   2 569.681 94.3640   1
 -15  -2   2 530.674 94.2927   2
 -15   2   2 463.715 40.0682   5
 -15   2   2 468.441 60.0328   5
 -15  -2   2 495.749 68.6207   4
  15  -2  -1 246.379 59.9771   3
 -15   2   1 222.423 63.6072   1
 -15   2   1 297.234 68.3918   2
 -15  -2   1 229.263 60.8507   2
 -15  -2   1 244.716 32.6545   5
 -15   2   1 222.803 27.1705   5
 -15   2   1 270.097 21.9615   5
 -15  -2   1 230.849 42.4677   4
 -15   2   0 20.7796 33.8720   2
 -15  -2   0 9.60750 23.4405   1
 -15   2   0-7.46499 34.0431   1
 -15  -2   0 25.6393 31.1403   2
  15  -2   0-2.23685 19.3545   3
 -15  -2   0 25.2870 18.6758   4
 -15  -2  -1 4.86225 19.7434   1
 -15   2  -1-7.86120 27.2118   1
 -15  -2  -1 29.6416 42.2485   2
 -15  -2  -1 14.8246 12.8873   4
 -15  -2  -2-5.02853 20.0174   1
 -15  -2  -2 3.84998 25.1187   2
 -15   2  -2 59.9451 38.5599   1
 -15  -2  -3 80.2958 48.6249   2
 -15  -2  -3-9.42682 18.2968   1
 -15   2  -3 74.3541 50.2617   1
 -15   2  -4 232.415 67.5079   1
 -15  -2  -4 184.824 61.1807   2
  15  -2   4 190.826 59.4773   4
 -15   2  -5 34.7534 36.3889   1
 -15  -2  -5-20.2010 29.0960   2
  15  -2   5-18.1056 38.5450   4
 -15   2  -6 2059.96 210.856   1
  15   2   6 1964.86 183.399   3
  15  -2   6 2219.19 191.764   4
 -15   2  -7-0.74274 37.2855   1
  15   2   7-12.9073 27.2365   3
  15  -2   7-13.7183 27.9529   4
 -15   2  -8 447.971 108.179   1
  15   2   8 561.367 103.850   3
  15  -2   8 668.343 107.252   4
 -15  -3  13 21.0240 32.3584   5
 -15   3  12 107.499 58.6616   3
 -15  -3  12 164.494 65.1281   5
 -15   3  11 204.034 75.4029   3
 -15  -3  11 230.250 71.2007   5
 -15   3  10 11.3349 27.7955   3
 -15  -3  10 38.9660 33.2606   5
 -15   3  10 26.0449 15.0669   2
 -15   3   9-39.3883 41.0053   3
 -15  -3   9-33.1684 39.6704   5
 -15   3   9 21.9187 22.9269   2
 -15   3   8-52.9283 63.1847   3
 -15  -3   8-59.2802 43.1853   5
 -15   3   8-24.2484 30.2019   2
 -15   3   7-16.9256 40.0864   3
 -15  -3   7 21.2367 20.6406   5
 -15   3   7 46.4979 28.3658   2
 -15   3   6 621.830 89.0667   2
 -15  -3   6 698.535 83.3606   5
 -15  -3   5 141.370 37.6590   5
 -15   3   5 119.851 47.9107   2
 -15   3   4 852.893 110.037   2
 -15   3   4 1076.98 131.139   1
 -15  -3   4 878.795 82.3159   5
 -15   3   3 90.9263 44.8213   1
 -15  -3   3 65.1841 25.0718   5
 -15  -3   3 30.6631 15.4660   4
  15  -3  -2 108.025 43.8199   3
 -15   3   2 136.024 48.6056   1
 -15  -3   2 142.473 52.2938   2
 -15  -3   2 109.650 28.5973   5
 -15  -3   2 103.377 32.8050   4
 -15   3   1-33.1612 38.1701   1
 -15  -3   1-19.2159 36.7489   2
 -15  -3   1 16.9031 14.6429   5
 -15   3   0 730.317 113.329   1
 -15  -3   0 917.903 129.107   2
 -15  -3   0 636.152 74.7344   1
 -15   3  -1 56.6717 40.7870   1
 -15  -3  -1 93.0799 49.6127   2
 -15  -3  -1 69.1555 25.6050   1
  15  -3   1-54.9268 58.6896   4
 -15  -3  -2 386.163 84.6253   2
 -15   3  -2 290.048 75.5806   1
  15  -3   2 163.045 48.8777   4
 -15   3  -3 99.2906 46.7756   1
 -15  -3  -3 154.153 57.0282   2
  15  -3   3 185.708 58.1152   4
 -15   3  -4 83.4432 49.6929   1
 -15  -3  -4 61.2697 43.2049   2
  15  -3   4 33.7939 38.5267   4
 -15   3  -5 98.3053 53.7218   1
 -15  -3  -5 129.373 52.8041   2
  15  -3   5 95.8938 48.9256   4
 -15   3  -6 99.9995 65.1649   1
 -15  -3  -6 100.710 53.0451   2
  15   3   6 144.046 57.8502   3
  15  -3   6 106.121 37.7586   4
  15   3   7 158.007 59.6481   3
  15   3   8-25.0478 37.4374   3
 -15  -4  12-74.7905 50.3167   5
 -15   4  11 161.095 68.4734   3
 -15  -4  11 241.768 67.2626   5
 -15   4  10 38.0043 37.7574   3
 -15  -4  10 29.1106 34.9493   5
 -15   4   9 29.9572 24.6775   3
 -15  -4   9 3.90103 22.1940   5
 -15   4   8-27.0447 36.2022   3
 -15  -4   8 19.4777 25.4890   5
 -15   4   7-24.7603 33.0118   3
 -15  -4   7 100.503 40.7942   5
 -15   4   6 131.811 45.3942   3
 -15   4   6 239.012 68.1081   1
 -15  -4   6 170.018 45.3756   5
 -15   4   5 150.924 54.6010   1
 -15  -4   5 199.132 46.4922   5
 -15   4   4 93.2830 43.6945   1
 -15  -4   4 87.4057 27.9171   5
 -15   4   3 65.8813 34.6378   1
 -15  -4   3 86.2658 26.9682   5
 -15  -4   2 442.357 93.9199   2
 -15   4   2 467.369 88.4351   1
 -15  -4   2 469.545 61.9033   5
 -15  -4   1 7.98341 24.8300   2
 -15  -4   1-0.06763 18.0580   5
 -15   4   0-23.8929 33.4712   1
 -15  -4   0 20.2064 36.3144   2
  15  -4   0-98.4972 68.9835   4
 -15   4  -1 14.1606 24.5121   1
 -15  -4  -1 19.1068 37.1789   2
  15  -4   1-70.9187 53.1179   4
 -15   4  -2 45.6400 42.5749   1
 -15  -4  -2 49.4734 38.0267   2
  15  -4   2-18.9069 56.7515   4
 -15   4  -3 25.6857 34.9363   1
 -15  -4  -3 91.2142 45.3145   2
  15  -4   3 42.0415 25.5577   4
 -15   4  -4 16.0762 38.4628   1
 -15  -4  -4 58.1913 38.3867   2
  15  -4   4-13.2693 38.3054   4
  15   4   5 149.122 60.9082   3
 -15  -4  -5 36.6486 35.6569   2
 -15  -4  -6 534.889 105.291   2
 -15   5  10 29.5969 32.9538   3
 -15  -5  10 105.294 45.1372   5
 -15   5   9-35.8914 41.6569   3
 -15  -5   9 87.9117 45.0591   5
 -15   5   9-11.0644 38.8626   1
 -15   5   8-3.20004 31.2383   3
 -15  -5   8 49.5637 34.1735   5
 -15   5   8-63.6741 57.3259   1
 -15   5   7 109.050 56.7095   3
 -15  -5   7 122.488 42.1954   5
 -15   5   7 123.620 58.8449   1
 -15   5   6 71.7923 43.4782   3
 -15  -5   6 75.0269 33.2158   5
 -15   5   6 121.520 62.7630   1
 -15   5   5 168.337 53.7797   3
 -15   5   5 234.362 67.3204   1
 -15  -5   5 165.156 45.2415   5
 -15   5   4 323.683 80.6297   1
 -15  -5   4 221.136 50.7186   5
 -15   5   3-13.6659 26.5568   1
 -15  -5   3 21.5346 24.5305   5
 -15   5   2 29.5867 31.9630   1
 -15  -5   2-8.43786 25.1782   5
 -15  -5   1-69.3349 50.2232   2
 -15   5   1-55.5450 48.9062   1
 -15   5   0 39.2722 46.6638   1
 -15  -5   0 21.5721 35.2901   2
 -15   5  -1 58.6300 43.4022   1
 -15  -5  -1 37.1845 40.3642   2
 -15  -5  -2-9.41192 29.3630   2
 -15  -5  -3-12.1679 27.8566   2
 -15  -5  -4 6.44426 32.4797   2
 -15  -5  -5-26.5253 45.8268   2
 -15   6   9 28.4912 28.3844   3
 -15   6   8-80.5963 48.1430   3
 -15   6   7-10.0003 28.7052   3
 -15  -6   7-13.1716 26.0873   5
 -15   6   6 63.7028 40.8209   3
 -15  -6   6-47.5991 36.9571   5
 -15  -6   5 23.1282 20.7918   5
 -15  -6   4 29.8220 30.1266   5
 -15  -6   3 102.357 45.2129   5
 -15  -6   2-16.5259 27.3551   5
[truncated: 34,839 more chars]
