# Supplementary material for: Crystal structure and Hirshfeld surface analysis of N-(4-nitro­phen­yl)-2-(piperidin-1-yl)acetamide (lidocaine analogue)
Source: Acta Crystallogr E Crystallogr Commun. 2025 Jan 1;81(Pt 1):69–73. doi: 10.1107/S205698902401185X (PMC11701775; doi:10.1107/S205698902401185X)
Supplement: Supplementary file 2 [file e-81-00069-Isup2.hkl]

#
# h,k,l, Fc-squared, Fo-squared, sigma(Fo-squared), status flag
#
data_I
_shelx_title ' bmk2353 in P2(1)/c'
_shelx_refln_list_code          4
_shelx_F_calc_maximum      200.67
_exptl_crystal_F_000       560.00
_reflns_d_resolution_high  0.7183

loop_
 _space_group_symop_operation_xyz
 'x, y, z'
 '-x, y+1/2, -z+1/2'
 '-x, -y, -z'
 'x, -y-1/2, z-1/2'

_cell_length_a    16.2304
_cell_length_b     6.5804
_cell_length_c    13.2222
_cell_angle_alpha  90.000
_cell_angle_beta  107.156
_cell_angle_gamma  90.000

_shelx_F_squared_multiplier     1.000

loop_
 _refln_index_h
 _refln_index_k
 _refln_index_l
 _refln_F_squared_calc
 _refln_F_squared_meas
 _refln_F_squared_sigma
 _refln_observed_status
   3   0   0        380.55        540.92        10.28 o
   4   0   0        930.92        984.84        10.60 o
   5   0   0       2658.64       2429.91        18.19 o
   6   0   0         74.91         86.33         2.34 o
   7   0   0        143.60        130.99         5.68 o
   8   0   0        907.58        964.52        10.16 o
   9   0   0         23.05         38.65         2.96 o
  10   0   0          2.09          6.27         0.58 o
  11   0   0          1.01         11.50         3.81 o
  12   0   0          9.55         29.56         1.83 o
  13   0   0          3.39         19.77         2.13 o
  14   0   0          0.02         28.24         3.43 o
  15   0   0          3.44         37.34         3.17 o
  16   0   0          3.67         31.97         2.95 o
  17   0   0         24.45         38.41         3.33 o
  18   0   0          0.27         20.19         3.94 o
  19   0   0         12.57         28.72         5.69 o
  20   0   0         27.93         45.66         5.42 o
  21   0   0          4.73          8.02         2.45 o
   1   1   0       2766.97       2510.93        18.71 o
   2   1   0       4223.11       3821.60        64.83 o
   3   1   0       3155.49       3010.43        38.33 o
   4   1   0         18.41         18.43         0.52 o
   5   1   0       2765.10       2668.64        14.29 o
   6   1   0        921.23        941.69         7.60 o
   7   1   0       4035.46       4125.44        29.60 o
   8   1   0       2069.97       2300.39        25.44 o
   9   1   0          0.47          0.45         0.16 o
  10   1   0          9.19         10.01         0.36 o
  11   1   0        318.94        317.21         3.33 o
  12   1   0        180.63        167.14         2.47 o
  13   1   0         42.40         32.16         1.55 o
  14   1   0         27.78         28.72         1.40 o
  15   1   0          4.36          2.73         0.45 o
  16   1   0          0.99         -0.57         0.57 o
  17   1   0          5.34          3.94         0.83 o
  18   1   0          0.15          1.35         0.60 o
  19   1   0         12.15         21.29         1.92 o
  20   1   0          0.04          1.21         0.89 o
   0   2   0      40266.71      34866.13       844.08 o
   1   2   0      18555.35      17285.58       150.70 o
   2   2   0        203.91        202.47         2.38 o
   3   2   0       1794.57       1779.55        12.45 o
   4   2   0       1517.31       1527.08        13.41 o
   5   2   0         26.65         47.58         0.94 o
   6   2   0        144.73        147.49         2.64 o
   7   2   0         18.91         15.96         0.67 o
   8   2   0       1115.60       1158.39        11.82 o
   9   2   0          3.67          4.63         0.34 o
  10   2   0         18.47         15.75         0.57 o
  11   2   0          0.12          0.06         0.23 o
  12   2   0         24.69         21.88         0.73 o
  13   2   0          4.76          5.12         0.37 o
  14   2   0          1.85          2.78         0.54 o
  15   2   0          1.98          0.44         0.36 o
  16   2   0          6.52          7.34         1.12 o
  17   2   0         19.09         17.61         1.84 o
  18   2   0          0.82          0.28         0.50 o
  19   2   0          9.47         12.42         3.14 o
   1   3   0         67.15         66.12         1.17 o
   2   3   0        929.79        895.72        14.40 o
   3   3   0        228.68        265.40         5.62 o
   4   3   0          4.36          2.22         0.25 o
   5   3   0        122.85        117.40         2.01 o
   6   3   0        367.88        438.76         6.98 o
   7   3   0       1737.14       1792.84        24.58 o
   8   3   0        358.48        352.51         3.60 o
   9   3   0          1.37         32.23         2.91 o
  10   3   0          1.52          1.21         0.26 o
  11   3   0         79.86         78.38         2.22 o
  12   3   0        101.79         93.34         1.98 o
  13   3   0         32.60         27.88         1.08 o
  14   3   0          9.37         11.06         1.19 o
  15   3   0          0.40         26.61         2.44 o
  16   3   0          5.22          5.57         1.03 o
  17   3   0          0.62         -0.09         0.75 o
  18   3   0          0.47          7.00         1.78 o
   0   4   0       5070.84       4954.48        60.26 o
   1   4   0       2110.54       2056.40        15.17 o
   2   4   0         18.44         17.25         1.19 o
   3   4   0          3.18          4.04         0.52 o
   4   4   0          1.02         10.68         1.57 o
   5   4   0         10.59         12.92         0.65 o
   6   4   0         68.26         60.12         1.36 o
   7   4   0          9.31         10.14         0.51 o
   8   4   0         87.79         99.86         2.21 o
   9   4   0         14.01         14.08         0.72 o
  10   4   0          7.85          6.48         0.50 o
  11   4   0          7.35          6.93         0.53 o
  12   4   0          3.06          8.26         1.05 o
  13   4   0         11.49          9.80         1.62 o
  14   4   0          2.24          4.01         1.20 o
  15   4   0          0.30         -0.81         1.04 o
  16   4   0          2.85          4.07         1.41 o
  17   4   0          2.62          2.08         1.14 o
   1   5   0        249.80        245.93         6.67 o
   2   5   0         56.23         50.98         1.47 o
   3   5   0         22.27         19.21         0.89 o
   4   5   0         11.87         13.24         0.74 o
   5   5   0        100.18         94.82         1.85 o
   6   5   0         94.17         97.93         1.79 o
   7   5   0         89.03         86.17         1.91 o
   8   5   0         41.08         41.38         1.31 o
   9   5   0         11.37         11.52         0.74 o
  10   5   0          5.03          6.17         0.55 o
  11   5   0         11.18         11.60         1.12 o
  12   5   0         24.68         24.29         2.80 o
  13   5   0          7.06          6.70         1.31 o
  14   5   0          1.21          0.93         0.95 o
  15   5   0          0.12          1.07         1.03 o
  16   5   0          1.80          1.64         1.45 o
   0   6   0        769.24        911.41        13.98 o
   1   6   0        105.79         94.31         2.29 o
   2   6   0         66.66         61.97         2.58 o
   3   6   0         38.57        159.95        41.43 o
   4   6   0         57.28         59.37         2.07 o
   5   6   0          8.69          7.86         0.68 o
   6   6   0          0.05          2.16         0.37 o
   7   6   0          8.57          9.37         0.89 o
   8   6   0          4.11          3.04         1.05 o
   9   6   0          6.15         23.57         2.71 o
  10   6   0          0.24          0.29         0.71 o
  11   6   0          0.00          0.12         0.87 o
  12   6   0          7.41         18.95         2.67 o
  13   6   0          0.79         -0.49         1.29 o
  14   6   0          0.03          3.94         2.30 o
  15   6   0          1.06         -1.78         1.78 o
   1   7   0          4.34          4.28         0.70 o
   2   7   0          4.01          4.95         0.68 o
   3   7   0          0.28          1.20         0.54 o
   4   7   0          4.66          3.38         0.80 o
   5   7   0          0.86          0.43         0.54 o
   6   7   0          7.39          6.43         1.01 o
   7   7   0         15.19         16.64         1.87 o
   8   7   0          6.34          5.63         1.38 o
   9   7   0          0.02          1.13         1.55 o
  10   7   0          0.25          0.62         0.83 o
  11   7   0          4.30          2.52         3.67 o
  13   7   0          0.26          1.49         1.18 o
   0   8   0          5.27         36.54         6.42 o
   1   8   0         54.98         50.70         3.07 o
   2   8   0         18.29         16.36         1.80 o
   3   8   0          0.08         -0.70         0.70 o
   4   8   0          2.51         21.22         2.14 o
   5   8   0          2.60          1.04         0.69 o
   6   8   0          0.34          0.27         0.56 o
   7   8   0          0.12         -0.71         0.85 o
   8   8   0          3.14          2.54         1.18 o
   1   9   0          0.19          3.98         2.25 o
   2   9   0          4.38          6.59         2.72 o
   3   9   0          0.53          0.04         1.01 o
 -21   1   1          0.01         -0.96         0.96 o
 -20   1   1          0.00          0.27         0.93 o
 -19   1   1          0.20          1.33         0.99 o
 -18   1   1          0.03          0.18         0.81 o
 -17   1   1          1.60          0.62         0.63 o
 -16   1   1          6.22          2.50         0.81 o
 -15   1   1          5.27          5.98         0.79 o
 -14   1   1          0.00          0.12         0.18 o
 -13   1   1         35.02         35.69         1.07 o
 -12   1   1         94.04         94.44         1.79 o
 -11   1   1         84.68         84.97         1.70 o
 -10   1   1          4.67          4.66         0.48 o
  -9   1   1        347.07        364.23         4.26 o
  -8   1   1         87.76         98.41         2.66 o
  -7   1   1          2.52          1.30         0.37 o
  -6   1   1        280.12        248.78         3.52 o
  -5   1   1        185.41        167.82         1.98 o
  -4   1   1       1337.78       1134.03         7.44 o
  -3   1   1        243.18        188.90         1.83 o
  -2   1   1        223.30        206.29         2.57 o
  -1   1   1         55.80         61.11         1.59 o
   0   1   1          0.23          0.21         0.10 o
   1   1   1        370.48        349.65         4.98 o
   2   1   1        130.65        115.02         3.39 o
   3   1   1         24.27         24.36         0.42 o
   4   1   1        271.88        233.99         3.16 o
   5   1   1        615.17        574.53         5.87 o
   6   1   1        129.07        137.63         1.98 o
   7   1   1         55.51         54.76         1.26 o
   8   1   1        113.26        122.49         2.48 o
   9   1   1         61.61         66.67         1.30 o
  10   1   1         26.62         30.29         0.88 o
  11   1   1         12.99         10.93         0.64 o
  12   1   1          3.69          4.66         0.49 o
  13   1   1          1.72          1.24         0.39 o
  14   1   1          7.32          7.21         0.72 o
  15   1   1          0.58         -0.14         0.50 o
  16   1   1          0.73          0.24         0.51 o
  17   1   1          0.07          0.09         0.48 o
  18   1   1          4.71          3.86         0.89 o
  19   1   1          0.28          1.67         0.93 o
  20   1   1          0.32          0.24         1.15 o
 -19   2   1          0.46          0.26         0.72 o
 -18   2   1          1.13          0.62         0.56 o
 -17   2   1          0.43         -0.62         0.62 o
 -16   2   1          2.86          1.98         0.50 o
 -15   2   1         10.59          9.11         0.47 o
 -14   2   1         23.23         24.82         0.84 o
 -13   2   1         44.24         39.76         1.12 o
 -12   2   1          6.44          6.22         0.50 o
 -11   2   1         68.38         68.10         1.30 o
 -10   2   1         84.75         83.85         1.46 o
  -9   2   1        103.58         98.12         1.70 o
  -8   2   1          3.13          3.44         0.33 o
  -7   2   1        364.33        347.87         3.71 o
  -6   2   1         84.84         65.65         1.35 o
  -5   2   1        131.82        140.73         1.90 o
  -4   2   1          2.73          1.57         0.18 o
  -3   2   1        427.84        430.73         5.76 o
  -2   2   1         57.70         65.92         1.12 o
  -1   2   1       3717.14       3500.35        24.73 o
   0   2   1         86.81         79.95         1.04 o
   1   2   1       1404.60       1345.09         8.82 o
   2   2   1        745.83        676.65         4.95 o
   3   2   1        108.72         90.82         1.18 o
   4   2   1        150.12        142.90         1.45 o
   5   2   1          3.28          2.56         0.21 o
   6   2   1         92.80         87.42         1.29 o
   7   2   1        667.88        646.77         7.56 o
   8   2   1         35.62         34.62         0.81 o
   9   2   1         89.82         91.47         1.60 o
  10   2   1          2.32          1.87         0.22 o
  11   2   1         24.25         19.86         0.73 o
  12   2   1         53.84         50.13         1.48 o
  13   2   1          7.45          5.90         0.64 o
  14   2   1          0.60          0.13         0.30 o
  15   2   1          0.69          0.35         0.36 o
  16   2   1          3.12          2.22         0.72 o
  17   2   1          0.64          0.59         0.60 o
  18   2   1          1.42         -0.93         0.93 o
  19   2   1          0.42          1.27         1.55 o
 -18   3   1          0.12          0.46         0.95 o
 -17   3   1          0.00          0.37         0.91 o
 -16   3   1          0.10         -0.12         0.42 o
 -15   3   1          0.01         -0.07         0.58 o
 -14   3   1          3.12          2.04         0.34 o
 -13   3   1          5.09          3.76         0.41 o
 -12   3   1          6.40          3.94         0.41 o
 -11   3   1         10.74         10.11         0.60 o
 -10   3   1          0.55          0.51         0.29 o
  -9   3   1        115.11        106.81         1.97 o
  -8   3   1        178.00        186.99         3.29 o
  -7   3   1        454.52        441.11         4.96 o
  -6   3   1        455.89        440.91         8.25 o
  -5   3   1         85.12         82.45         1.59 o
  -4   3   1          2.36          1.32         0.22 o
  -3   3   1         93.79         89.53         1.45 o
  -2   3   1        369.79        324.94         4.06 o
  -1   3   1        486.79        491.00         4.79 o
   0   3   1          0.42         -0.05         0.20 o
   1   3   1       1801.89       1742.90        13.58 o
   2   3   1         16.98         14.09         0.47 o
   3   3   1         56.67         64.60         1.02 o
   4   3   1         68.54         68.86         1.27 o
   5   3   1          0.04          0.55         0.17 o
   6   3   1         18.25         23.02         0.85 o
   7   3   1         47.77         44.34         1.03 o
   8   3   1         33.56         33.88         0.90 o
   9   3   1          1.47          1.08         0.22 o
  10   3   1         18.42         18.48         0.78 o
  11   3   1         17.82         16.17         0.77 o
  12   3   1          0.08         -0.24         0.27 o
  13   3   1         14.21         13.80         1.16 o
  14   3   1         29.10         27.02         2.21 o
  15   3   1          1.73          1.82         0.92 o
  16   3   1          1.91          0.35         1.09 o
  17   3   1          0.09         -0.52         0.80 o
  18   3   1          8.01         10.34         2.15 o
 -17   4   1          0.05          0.23         0.81 o
 -16   4   1          1.38          1.27         0.99 o
 -15   4   1          0.00          0.12         0.53 o
 -14   4   1          6.67          4.44         0.85 o
 -13   4   1          1.81          0.35         0.47 o
 -12   4   1          0.13          0.05         0.26 o
 -11   4   1          7.61          7.88         0.67 o
 -10   4   1         51.35         48.41         1.41 o
  -9   4   1         35.00         31.16         1.11 o
  -8   4   1          1.37          1.15         0.30 o
  -7   4   1         14.40         13.33         0.65 o
  -6   4   1        304.53        307.21         5.00 o
  -5   4   1        509.23        484.60         6.09 o
  -4   4   1         13.57          9.82         0.62 o
  -3   4   1        322.43        330.34         4.81 o
  -2   4   1        460.54        421.09         6.28 o
  -1   4   1       1255.03       1288.93        20.46 o
   0   4   1          6.54          4.91         1.52 o
   1   4   1        849.97        840.44        11.37 o
   2   4   1         15.01         16.46         0.64 o
   3   4   1        163.45        156.25         1.80 o
   4   4   1        277.81        250.37         3.01 o
   5   4   1         24.71         26.93         0.71 o
   6   4   1        147.74        137.59         2.13 o
   7   4   1          0.27          1.35         0.27 o
   8   4   1          4.14          2.43         0.23 o
   9   4   1         27.68         30.83         1.12 o
  10   4   1         34.18         31.44         1.18 o
  11   4   1          0.07          0.15         0.28 o
  12   4   1         33.27         31.91         1.29 o
  13   4   1          6.65          6.28         0.72 o
  14   4   1          0.86          1.49         0.87 o
  15   4   1          0.04         -0.10         0.92 o
  16   4   1          0.62          1.02         1.19 o
  17   4   1          1.22          2.22         1.48 o
 -16   5   1          0.00         -0.56         1.35 o
 -15   5   1          0.08         -1.28         1.28 o
 -14   5   1          5.88          3.59         0.92 o
 -13   5   1          1.53          1.60         0.69 o
 -12   5   1          0.03         -0.59         0.59 o
 -11   5   1          0.30         -0.78         0.78 o
 -10   5   1          1.90          0.60         0.34 o
  -9   5   1          8.11          8.95         0.72 o
  -8   5   1        141.19        139.18         4.77 o
  -7   5   1        232.53        215.63         3.87 o
  -6   5   1         77.98         77.30         2.96 o
  -5   5   1         15.84         16.08         1.13 o
  -4   5   1         28.96         23.48         1.50 o
  -3   5   1         33.78         28.16         1.42 o
  -2   5   1         99.77         93.10         3.16 o
  -1   5   1         50.46         54.24         2.12 o
   0   5   1          4.82          4.52         0.74 o
   1   5   1        319.32        320.09         4.91 o
   2   5   1         16.89         16.06         0.82 o
   3   5   1         26.88         26.27         0.90 o
   4   5   1        111.28        100.90         1.87 o
   5   5   1         53.47         45.00         1.19 o
   6   5   1         16.62         18.21         0.67 o
   7   5   1          0.59          0.50         0.17 o
   8   5   1          2.13          2.47         0.52 o
   9   5   1          5.42          5.81         0.94 o
  10   5   1          5.54          6.50         1.01 o
  11   5   1          4.60          4.76         1.11 o
  12   5   1          0.39         -0.87         0.87 o
  13   5   1          3.71          3.15         0.92 o
  14   5   1         19.30         15.67         1.99 o
  15   5   1          0.01          1.74         1.08 o
  16   5   1          0.45         -0.39         0.99 o
 -15   6   1          2.95          7.08         2.73 o
 -13   6   1          8.16          8.30         1.68 o
 -12   6   1          0.13         -0.51         0.62 o
 -11   6   1          6.59          7.23         1.18 o
 -10   6   1          3.10          2.43         0.67 o
  -9   6   1          0.76          0.06         0.48 o
  -8   6   1          0.04         -0.08         0.41 o
  -7   6   1          1.06          1.15         0.36 o
  -6   6   1          8.89          9.88         0.95 o
  -5   6   1         19.17         16.98         1.19 o
  -4   6   1          4.89          4.00         0.68 o
  -3   6   1          0.47          0.23         0.33 o
  -2   6   1         85.93         79.93         2.00 o
  -1   6   1        231.89        225.19         3.57 o
   0   6   1          3.22          3.61         0.57 o
   1   6   1        204.83        197.31         3.98 o
   2   6   1         10.05         11.30         1.12 o
   3   6   1          9.66          8.36         0.73 o
   4   6   1          2.50          1.72         0.52 o
   5   6   1          5.44          4.62         0.60 o
   6   6   1          7.34          6.54         0.58 o
   7   6   1         13.10         13.00         1.37 o
   8   6   1          6.01          6.10         0.98 o
   9   6   1         16.29         16.88         2.32 o
  10   6   1          1.58          2.55         1.00 o
  11   6   1          3.99          3.21         1.33 o
  12   6   1         12.71         13.61         1.88 o
  13   6   1          6.89          6.11         1.34 o
  14   6   1          0.25         -0.26         1.03 o
  15   6   1          0.16          0.15         1.12 o
 -11   7   1          1.25          1.92         1.30 o
 -10   7   1          0.48          0.88         0.96 o
  -9   7   1         24.11         19.84         2.64 o
  -8   7   1          0.08         -2.31         2.90 o
  -7   7   1          3.43          1.33         0.57 o
  -6   7   1         16.38         16.89         1.55 o
  -5   7   1          5.11          2.94         0.53 o
  -4   7   1          0.22          0.33         0.60 o
  -3   7   1          2.86          2.04         0.49 o
  -2   7   1          2.49          1.84         0.53 o
  -1   7   1          8.39          8.26         0.92 o
   0   7   1          1.03          0.51         0.56 o
   1   7   1         33.03         30.73         1.75 o
   2   7   1         14.03         11.97         1.19 o
   3   7   1          2.00          0.49         0.51 o
   4   7   1          0.03          0.03         0.49 o
   5   7   1          0.87          0.56         0.61 o
   6   7   1         16.98         17.85         1.89 o
   7   7   1          1.29          1.35         1.61 o
   8   7   1         14.75         15.65         1.91 o
   9   7   1          0.82          0.66         0.80 o
  10   7   1          4.44          6.03         1.36 o
  12   7   1          0.51          0.01         0.98 o
  13   7   1          0.15         -0.95         1.13 o
  -9   8   1          0.26         -1.01         1.35 o
  -8   8   1          0.02         -0.76         0.76 o
  -7   8   1          0.07         -0.43         0.66 o
  -6   8   1          0.15         -0.54         0.86 o
  -5   8   1          0.20         -1.34         1.34 o
  -4   8   1          0.72          0.00         0.59 o
  -3   8   1          0.07         -0.57         0.57 o
  -2   8   1         24.62         22.43         2.16 o
  -1   8   1         36.78         29.88         1.93 o
   0   8   1          1.44          1.70         0.66 o
   1   8   1          9.44         11.46         1.52 o
   2   8   1         13.47         13.39         1.63 o
   3   8   1          2.58          1.89         1.24 o
   4   8   1          0.09         -0.82         0.82 o
   5   8   1          0.31         -0.04         1.69 o
   6   8   1          0.03         -0.10         0.72 o
   7   8   1          2.32          0.95         0.99 o
  -4   9   1          3.34          0.91         1.13 o
  -3   9   1          0.49          2.31         1.50 o
   0   9   1          0.00         -0.58         1.19 o
   1   9   1          4.91          2.83         1.84 o
   2   9   1          1.69          5.32         2.40 o
 -21   0   2          0.10          0.19         1.13 o
 -20   0   2          5.20          3.43         1.18 o
 -19   0   2          0.09          0.13         0.81 o
 -18   0   2          0.02         -0.23         1.63 o
 -17   0   2          7.73          2.56         1.24 o
 -16   0   2         65.44         65.59         5.09 o
 -15   0   2          7.19          0.70         0.32 o
 -14   0   2         21.61         19.50         1.49 o
 -13   0   2         74.08         80.62         3.47 o
 -12   0   2          1.46          0.11         0.35 o
 -11   0   2        289.62        299.82         6.07 o
 -10   0   2          6.06          5.30         0.61 o
  -9   0   2         41.06         64.52         2.08 o
  -8   0   2       1212.87       1296.77        11.52 o
  -7   0   2       3922.72       3982.09        31.18 o
  -6   0   2       1223.89       1172.95        14.37 o
  -5   0   2       1205.31       1139.96        19.57 o
  -4   0   2      18056.22      16742.57       197.21 o
  -3   0   2      14103.61      13283.97       156.84 o
  -2   0   2        180.92        209.64         5.51 o
   1   0   2       9291.66       8441.22        71.31 o
   2   0   2       1190.24       1103.52        12.36 o
   3   0   2       1751.90       1655.91        10.25 o
   4   0   2       1483.90       1462.34        14.97 o
   5   0   2         14.04          9.82         0.58 o
   6   0   2        162.89        193.87         3.48 o
   7   0   2        158.81        139.27         3.29 o
   8   0   2         43.03         59.21         1.80 o
   9   0   2          7.30          7.94         0.71 o
  10   0   2        117.76        131.23         3.09 o
  11   0   2       1139.97       1126.89        15.34 o
  12   0   2       1056.07       1054.98        19.03 o
  13   0   2         73.76         69.81         3.00 o
  14   0   2         41.96         32.33         2.80 o
  15   0   2          0.31          1.03         0.66 o
  16   0   2         11.16         14.77         2.06 o
  17   0   2          1.19          1.56         1.39 o
  18   0   2         23.75         42.14         3.71 o
  19   0   2          1.05          3.28         1.68 o
  20   0   2          7.48          7.92         2.55 o
 -21   1   2          0.05         -1.19         1.19 o
 -20   1   2          1.92          1.59         0.78 o
 -19   1   2          1.46          0.35         0.56 o
 -18   1   2          2.19          2.18         0.75 o
 -17   1   2          1.96          1.29         0.81 o
 -16   1   2          0.59          0.84         0.25 o
 -15   1   2          0.37          0.54         0.29 o
 -14   1   2          7.55         10.21         0.70 o
 -13   1   2        124.58        124.53         3.18 o
 -12   1   2         90.89        101.06         2.09 o
 -11   1   2        263.60        240.40         3.56 o
 -10   1   2        288.81        271.99         3.99 o
  -9   1   2          0.35          0.92         0.37 o
  -8   1   2       1877.32       1999.27        14.01 o
  -7   1   2       4510.52       4524.05        27.19 o
  -6   1   2         17.11         10.28         0.60 o
  -5   1   2          7.28          8.75         0.57 o
  -4   1   2       4344.83       4254.58        27.43 o
  -3   1   2        427.59        432.74         4.69 o
  -2   1   2       6350.44       6162.84        43.12 o
  -1   1   2      10350.12       9573.65        80.88 o
   0   1   2      12975.19      11810.83        82.69 o
   1   1   2       5213.33       5099.86        41.72 o
   2   1   2        192.52        147.12         2.39 o
   3   1   2         39.34         26.69         0.52 o
   4   1   2       1181.08       1160.97        10.51 o
   5   1   2        337.02        367.13         3.32 o
   6   1   2        117.86        121.45         1.67 o
   7   1   2         17.85         25.41         0.69 o
   8   1   2          4.03          5.41         0.37 o
   9   1   2         64.36         64.37         1.32 o
  10   1   2         41.43         35.64         0.98 o
  11   1   2          0.61          0.94         0.29 o
  12   1   2         81.55         83.81         2.87 o
  13   1   2        286.03        267.88         3.99 o
  14   1   2          0.62          0.97         0.54 o
  15   1   2         70.04         68.25         2.29 o
  16   1   2          9.12         10.69         1.24 o
  17   1   2          6.33          5.06         1.05 o
  18   1   2          1.02          2.07         0.87 o
  19   1   2         16.65         24.75         4.19 o
  20   1   2          8.56         17.06         3.60 o
 -20   2   2         12.48         15.13         2.27 o
 -19   2   2          0.51         -0.75         0.75 o
 -18   2   2          0.20         -0.33         1.19 o
 -17   2   2         19.31         25.02         2.33 o
 -16   2   2         15.44         11.04         1.10 o
 -15   2   2         23.37         17.84         0.91 o
 -14   2   2         18.05         16.16         0.95 o
 -13   2   2         29.08         26.61         1.50 o
 -12   2   2          0.56          0.22         0.36 o
 -11   2   2        262.77        248.55         4.84 o
 -10   2   2          0.00          0.27         0.27 o
  -9   2   2          0.85          2.29         0.33 o
  -8   2   2       1349.45       1357.28         9.84 o
  -7   2   2        326.06        344.37         4.58 o
  -6   2   2         16.50         15.07         0.66 o
  -5   2   2         21.05         25.33         0.89 o
  -4   2   2        474.58        422.62         3.67 o
  -3   2   2         74.98         71.09         1.24 o
  -2   2   2       2037.39       1970.00        14.45 o
  -1   2   2        205.74        193.28         2.24 o
   0   2   2       6510.89       6339.35        90.35 o
   1   2   2          0.09          0.46         0.14 o
   2   2   2         61.82         74.50         1.25 o
   3   2   2        825.05        836.24        14.93 o
   4   2   2       1760.71       1838.43        24.28 o
   5   2   2        530.46        574.05         5.44 o
   6   2   2         22.39         26.57         0.84 o
   7   2   2         21.42         14.04         0.51 o
   8   2   2          3.01          2.50         0.21 o
   9   2   2         11.12         11.78         0.48 o
  10   2   2        116.12        125.50         1.74 o
  11   2   2        747.85        749.91        10.26 o
  12   2   2        610.98        591.78        11.35 o
  13   2   2         80.08         72.02         1.81 o
  14   2   2         38.61         30.65         1.84 o
  15   2   2          0.12          0.46         0.63 o
  16   2   2          4.74          5.83         1.06 o
  17   2   2          0.27          1.98         1.10 o
  18   2   2          4.02          6.69         2.77 o
  19   2   2          3.11          7.05         2.42 o
 -18   3   2          9.52         16.12         2.53 o
 -17   3   2          4.73          8.04         1.89 o
 -16   3   2          1.90          2.03         0.59 o
 -15   3   2          2.80          4.25         0.62 o
 -14   3   2          0.83          0.81         0.25 o
 -13   3   2          7.85          7.51         0.62 o
 -12   3   2          9.24         10.32         0.80 o
 -11   3   2         65.76         71.42         2.92 o
 -10   3   2        116.40        118.84         2.33 o
  -9   3   2         81.91         87.70         1.79 o
  -8   3   2        559.44        577.10         5.47 o
  -7   3   2        478.93        475.12         7.19 o
  -6   3   2        338.45        357.36         3.81 o
  -5   3   2        395.50        390.69         5.87 o
  -4   3   2        315.77        307.29         4.25 o
  -3   3   2          3.20          1.56         0.23 o
  -2   3   2         88.48         84.79         1.44 o
  -1   3   2        114.93        126.85         2.00 o
   0   3   2       4192.97       4258.47        29.44 o
   1   3   2       1054.82       1122.35        12.06 o
   2   3   2        198.20        196.96         2.69 o
   3   3   2        366.18        402.91         4.23 o
   4   3   2        953.38        972.91         8.06 o
   5   3   2        188.90        192.81         3.35 o
   6   3   2         57.87         67.29         2.40 o
   7   3   2          0.08          0.94         0.19 o
   8   3   2          0.50          0.55         0.17 o
   9   3   2          6.40          7.47         0.45 o
  10   3   2          0.15          0.38         0.20 o
  11   3   2         11.28         13.83         0.62 o
  12   3   2          8.92          8.19         0.57 o
  13   3   2         92.19         97.37         3.06 o
  14   3   2          3.15          2.18         0.58 o
  15   3   2         10.03          9.86         2.09 o
  16   3   2          0.04          0.87         1.66 o
  17   3   2          2.62          0.99         0.88 o
 -17   4   2          9.31          7.71         1.83 o
 -16   4   2          5.02          4.99         0.96 o
 -15   4   2         15.19         16.92         1.63 o
 -14   4   2          4.73          5.14         1.03 o
 -13   4   2          5.05          4.41         0.55 o
 -12   4   2          0.22          0.10         0.30 o
 -11   4   2         31.33         32.74         1.31 o
 -10   4   2         50.87         50.75         1.58 o
  -9   4   2          0.32         -0.19         0.24 o
  -8   4   2        124.81        123.18         2.38 o
  -7   4   2         93.66         93.81         2.01 o
  -6   4   2          2.67          2.66         0.31 o
  -5   4   2         90.87         88.44         1.60 o
  -4   4   2         25.24         26.30         0.89 o
  -3   4   2        150.12        151.36         3.84 o
  -2   4   2         47.23         56.47         2.11 o
  -1   4   2        181.75        206.06         4.59 o
   0   4   2        537.26        557.83         7.92 o
   1   4   2         38.62         38.36         1.01 o
   2   4   2          0.43          0.12         0.20 o
   3   4   2        190.85        189.58         2.21 o
   4   4   2         84.30         95.64         1.87 o
   5   4   2         10.39          9.45         0.58 o
   6   4   2          9.20         11.56         0.64 o
   7   4   2          4.06          6.11         0.64 o
   8   4   2          1.56          1.20         0.38 o
   9   4   2         26.25         29.05         1.43 o
  10   4   2         32.86         34.51         2.08 o
  11   4   2        235.16        229.12         5.67 o
  12   4   2        190.36        197.06         5.04 o
  13   4   2         42.37         40.68         2.91 o
  14   4   2         31.87         30.79         2.63 o
  15   4   2          1.39          1.11         0.93 o
  16   4   2          0.00          2.21         1.15 o
  17   4   2          0.19          2.73         2.05 o
 -16   5   2          1.49          1.61         0.71 o
 -15   5   2          0.49          0.30         0.72 o
 -14   5   2          0.09          0.94         0.75 o
 -13   5   2          0.25          0.07         0.58 o
 -12   5   2          0.23         -0.44         0.44 o
 -11   5   2          4.43          3.57         0.56 o
 -10   5   2          0.26          0.35         0.36 o
  -9   5   2          0.75          0.78         0.38 o
  -8   5   2        153.15        155.16         3.13 o
  -7   5   2         94.68         88.09         2.28 o
  -6   5   2          0.74          0.99         0.66 o
  -5   5   2         42.39         42.07         1.95 o
  -4   5   2        101.85         97.15         2.89 o
  -3   5   2         56.75         56.96         2.14 o
  -2   5   2          9.88          9.69         0.78 o
  -1   5   2        357.68        379.55         5.63 o
   0   5   2        131.45        123.10         2.63 o
   1   5   2         76.93         76.64         1.78 o
   2   5   2        151.21        147.09         2.35 o
   3   5   2         34.90         28.78         1.01 o
   4   5   2         47.41         46.91         1.31 o
   5   5   2         32.85         34.60         1.52 o
   6   5   2          6.82          6.60         0.73 o
   7   5   2          5.19          6.25         0.75 o
   8   5   2          0.36         -0.19         0.51 o
   9   5   2          0.16          0.70         1.41 o
  10   5   2          3.05          2.46         0.86 o
  11   5   2          5.92          7.67         1.73 o
  12   5   2          0.29          0.11         0.62 o
  13   5   2         11.34         12.63         1.76 o
  14   5   2          2.62          1.50         0.90 o
  15   5   2          0.31         -0.34         1.07 o
  16   5   2          0.00          2.95         1.50 o
 -15   6   2          0.14         -0.60         1.00 o
 -14   6   2          1.63          1.76         0.90 o
 -13   6   2          0.95          1.27         0.78 o
 -12   6   2          0.31         -1.03         1.03 o
 -11   6   2          3.49          3.73         0.76 o
 -10   6   2          9.12          8.83         1.08 o
  -9   6   2          5.90          6.32         0.91 o
  -8   6   2          1.03          1.48         0.48 o
  -7   6   2         41.86         39.39         1.86 o
  -6   6   2         13.24         11.68         0.87 o
  -5   6   2          1.00          0.30         0.40 o
  -4   6   2         26.87         25.67         1.24 o
  -3   6   2         59.47         58.89         2.17 o
  -2   6   2         10.03          9.27         1.00 o
  -1   6   2         83.73         82.08         2.19 o
   0   6   2          0.52          1.31         0.46 o
   1   6   2         66.40         64.79         2.86 o
   2   6   2          5.62          6.59         0.73 o
   3   6   2         27.38         25.61         1.43 o
   4   6   2          0.16          0.43         0.47 o
   5   6   2          5.65          5.21         0.80 o
   6   6   2          6.08          7.69         0.92 o
   7   6   2          7.21          6.93         1.23 o
   8   6   2          0.63          1.89         0.89 o
   9   6   2          2.95          3.71         1.27 o
  10   6   2         21.59         25.23         2.32 o
  11   6   2         45.51         45.33         3.20 o
  12   6   2         26.72         26.91         2.56 o
  13   6   2         21.78         22.70         3.94 o
  14   6   2          9.78          8.95         2.55 o
  15   6   2          1.04          4.04         2.13 o
 -13   7   2          0.62          0.60         0.96 o
 -12   7   2          0.03          0.72         1.37 o
 -11   7   2          0.01          0.41         0.82 o
 -10   7   2          0.68         -0.72         1.45 o
  -9   7   2          5.44          5.44         1.07 o
  -8   7   2          4.19          2.64         0.77 o
  -7   7   2         17.01         12.71         1.39 o
  -6   7   2          5.70          4.77         0.70 o
  -5   7   2          0.00         -0.41         0.41 o
  -4   7   2          0.58         -0.35         0.35 o
  -3   7   2         17.70         13.54         1.01 o
  -2   7   2         10.31         10.72         0.89 o
  -1   7   2         13.67         11.10         0.89 o
   0   7   2         24.48         19.67         1.32 o
   1   7   2         15.55         15.15         1.27 o
   2   7   2         14.31         13.38         1.45 o
   3   7   2          0.00         -0.54         0.68 o
   4   7   2         14.93         13.57         1.35 o
   5   7   2          6.64          5.09         1.95 o
   6   7   2          0.00         -0.26         0.86 o
   7   7   2          2.80          1.63         0.82 o
   8   7   2          0.07         -0.02         0.62 o
   9   7   2          0.01          0.76         0.71 o
  10   7   2          4.35          5.21         1.22 o
  -9   8   2          0.06         -0.31         1.06 o
  -8   8   2          1.29          1.00         0.88 o
  -7   8   2          0.02         -0.13         0.77 o
  -6   8   2          9.54          9.12         1.53 o
  -5   8   2          3.60          1.15         0.74 o
  -4   8   2          4.10          3.59         0.82 o
  -3   8   2          7.03          5.32         1.25 o
  -2   8   2          0.83          0.78         0.99 o
  -1   8   2          3.23          2.45         1.31 o
   0   8   2         10.87         13.93         1.66 o
   1   8   2          0.18          0.79         0.80 o
   2   8   2          0.54          0.11         1.80 o
   3   8   2          0.54          0.09         0.64 o
   4   8   2          3.83          3.08         1.10 o
   5   8   2          0.23         -0.04         0.72 o
   6   8   2          3.22          1.69         0.88 o
   7   8   2          2.14          2.70         1.26 o
  -4   9   2          0.11          2.09         1.66 o
  -1   9   2          0.13         -1.67         1.67 o
   0   9   2          1.61          0.85         1.17 o
   1   9   2          3.53          4.36         2.26 o
 -22   1   3          0.26          0.42         1.23 o
 -21   1   3          0.02         -1.21         1.21 o
 -20   1   3          0.50          0.06         0.77 o
 -19   1   3          2.44          4.04         1.17 o
 -18   1   3          1.47          1.52         0.73 o
 -17   1   3          4.75          3.05         0.52 o
 -16   1   3         30.22         25.95         1.89 o
 -15   1   3         33.31         33.71         2.17 o
 -14   1   3          0.91          0.77         0.29 o
 -13   1   3         26.13         26.01         1.25 o
 -12   1   3         24.90         30.85         1.28 o
 -11   1   3         64.39         63.20         2.26 o
 -10   1   3         60.88         52.92         2.00 o
  -9   1   3         17.78         15.51         1.05 o
  -8   1   3        304.66        277.08         4.05 o
  -7   1   3        136.77        108.10         2.19 o
  -6   1   3        103.31         88.21         1.89 o
  -5   1   3         35.04         40.27         1.31 o
  -4   1   3        291.14        265.40         3.66 o
  -3   1   3        723.02        683.08         8.05 o
  -2   1   3        113.10        108.92         2.61 o
  -1   1   3        259.26        250.89         3.46 o
   0   1   3          2.50          1.96         0.20 o
   1   1   3         93.63         92.03         1.22 o
   2   1   3         17.22         15.81         0.45 o
   3   1   3          0.31          0.83         0.12 o
   4   1   3          1.10          0.69         0.11 o
   5   1   3        119.73        115.49         1.31 o
   6   1   3         10.27          9.28         0.35 o
   7   1   3         12.14         10.46         0.51 o
   8   1   3         31.22         29.96         0.91 o
   9   1   3         33.01         30.81         0.95 o
  10   1   3          9.88          9.26         0.74 o
  11   1   3          0.17          1.05         0.58 o
  12   1   3         13.94         14.91         1.23 o
  13   1   3         13.22         11.51         1.00 o
  14   1   3         29.18         28.09         1.57 o
  15   1   3          6.18          6.92         0.94 o
  16   1   3          0.15          0.39         0.64 o
  17   1   3          1.32          0.80         1.20 o
  18   1   3          1.18          2.59         1.24 o
  19   1   3          1.73          1.13         1.39 o
  20   1   3          0.03          3.84         2.06 o
 -20   2   3          0.13          0.48         0.94 o
 -19   2   3          1.55          1.94         1.01 o
 -18   2   3         10.19          6.99         1.32 o
 -17   2   3          1.93          1.47         0.48 o
 -16   2   3          3.99          3.78         0.60 o
 -15   2   3          1.21          1.69         0.68 o
 -14   2   3         68.41         63.30         2.75 o
 -13   2   3         50.84         51.90         2.70 o
 -12   2   3          9.26          7.85         1.12 o
 -11   2   3         38.62         41.48         1.98 o
 -10   2   3          6.86         11.55         1.01 o
  -9   2   3         31.70         26.19         1.43 o
  -8   2   3         58.37         51.29         1.75 o
  -7   2   3        149.54        135.04         2.73 o
  -6   2   3        182.59        183.93         2.80 o
  -5   2   3        281.52        263.31         3.26 o
  -4   2   3          5.42          6.99         0.69 o
  -3   2   3         67.58         63.35         1.86 o
  -2   2   3          7.55          8.00         0.60 o
  -1   2   3        164.46        147.44         2.47 o
   0   2   3         11.45          7.63         0.52 o
   1   2   3          0.17          0.22         0.12 o
   2   2   3        162.74        162.06         2.63 o
   3   2   3        171.54        184.83         4.46 o
   4   2   3          0.89          2.31         0.30 o
   5   2   3         12.82         11.26         0.60 o
   6   2   3          1.13          0.18         0.17 o
   7   2   3         72.02         71.90         1.12 o
   8   2   3         17.79         18.73         0.67 o
   9   2   3          1.23          0.91         0.19 o
  10   2   3         21.88         22.00         0.94 o
  11   2   3         48.38         46.13         2.01 o
  12   2   3         13.08         13.97         0.86 o
  13   2   3          6.08          7.44         0.81 o
  14   2   3          9.62          8.90         1.24 o
  15   2   3          0.36          1.00         1.18 o
  16   2   3         15.16         12.68         1.70 o
  17   2   3         14.37         19.03         2.66 o
  18   2   3          0.06          2.05         1.69 o
 -19   3   3          0.74          3.82         2.33 o
 -18   3   3          1.14          3.11         1.12 o
 -17   3   3          1.99          0.97         0.56 o
 -16   3   3          3.06          3.20         0.77 o
 -15   3   3          1.11          1.90         0.63 o
 -14   3   3          3.18          3.52         0.50 o
 -13   3   3         17.50         15.19         1.04 o
 -12   3   3         44.73         54.48         2.31 o
 -11   3   3         66.25         60.66         2.12 o
 -10   3   3          0.35          0.37         0.45 o
  -9   3   3          5.44          7.35         0.81 o
  -8   3   3          0.25         -0.13         0.37 o
  -7   3   3        243.07        244.73         4.49 o
  -6   3   3         50.00         51.05         1.88 o
  -5   3   3        174.33        178.54         3.24 o
  -4   3   3          4.06          4.14         0.44 o
  -3   3   3        305.21        292.30         4.28 o
  -2   3   3        317.98        328.79         4.60 o
  -1   3   3        299.87        294.59         3.25 o
   0   3   3          6.64          6.16         0.47 o
   1   3   3         42.55         47.79         1.38 o
   2   3   3        147.81        149.51         2.31 o
   3   3   3          0.82          4.62         0.58 o
   4   3   3          0.85          1.23         0.30 o
   5   3   3        331.84        371.85         5.27 o
   6   3   3          0.95          0.80         0.26 o
   7   3   3          9.37         10.56         0.58 o
   8   3   3         22.57         20.17         1.05 o
   9   3   3         12.27         14.98         0.66 o
  10   3   3        117.72        109.62         2.11 o
  11   3   3         13.06         17.44         1.23 o
  12   3   3         68.61         70.20         1.79 o
  13   3   3          2.72          2.71         0.59 o
  14   3   3         12.73         12.07         1.63 o
  15   3   3          1.78          5.25         1.12 o
  16   3   3          0.20         -0.18         1.02 o
  17   3   3          0.04         -0.09         0.69 o
 -17   4   3          2.48          2.24         0.76 o
 -16   4   3          1.56          2.13         0.90 o
 -15   4   3          4.21          2.84         0.78 o
 -14   4   3          0.07         -0.18         0.40 o
 -13   4   3         19.77         18.05         1.28 o
 -12   4   3         48.34         49.62         1.89 o
 -11   4   3          3.76          4.58         0.58 o
 -10   4   3        101.42        106.75         3.62 o
  -9   4   3        386.91        378.59         8.41 o
  -8   4   3         17.77         19.01         0.98 o
  -7   4   3        158.61        157.26         3.27 o
  -6   4   3         10.25         10.74         0.62 o
  -5   4   3          4.70          2.39         0.61 o
  -4   4   3          0.86          1.68         0.26 o
  -3   4   3         47.31         42.84         1.24 o
  -2   4   3          1.79          1.96         0.76 o
  -1   4   3         74.06         79.02         1.71 o
   0   4   3         51.88         50.72         1.44 o
   1   4   3          5.70          4.68         0.36 o
   2   4   3          0.31          0.20         0.29 o
   3   4   3          5.10          3.71         0.39 o
   4   4   3          9.53          8.47         0.50 o
   5   4   3         13.48         10.95         0.69 o
   6   4   3          0.35          0.18         0.29 o
   7   4   3         31.39         28.96         1.37 o
   8   4   3         11.70         10.78         0.89 o
   9   4   3         39.91         39.13         1.86 o
  10   4   3         28.40         26.35         1.45 o
  11   4   3          2.92          3.98         0.59 o
  12   4   3          1.59          0.58         0.83 o
  13   4   3         32.13         41.29         2.92 o
  14   4   3         10.11          8.95         1.53 o
  15   4   3          0.94          1.79         0.69 o
  16   4   3          0.36          0.98         1.27 o
 -17   5   3          0.47          1.20         1.09 o
 -16   5   3          0.01         -0.62         1.03 o
 -15   5   3          0.05          0.17         0.66 o
 -14   5   3          0.23          0.02         0.81 o
 -13   5   3          3.74          3.60         0.80 o
 -12   5   3         35.85         34.63         2.29 o
 -11   5   3         67.44         60.47         2.26 o
 -10   5   3          1.58          1.18         0.45 o
  -9   5   3         26.70         23.08         1.20 o
  -8   5   3          3.50          4.57         0.62 o
  -7   5   3         60.94         60.92         2.12 o
  -6   5   3         21.37         20.34         0.92 o
  -5   5   3         27.90         24.65         1.05 o
  -4   5   3          1.02          0.42         0.26 o
  -3   5   3         51.80         53.12         1.85 o
  -2   5   3        136.27        143.02         5.61 o
  -1   5   3        152.82        161.04         4.87 o
   0   5   3         27.34         27.67         1.31 o
   1   5   3         13.38         13.71         0.80 o
   2   5   3         67.29         72.25         2.00 o
   3   5   3          2.83          2.17         0.50 o
   4   5   3         16.79         15.38         0.91 o
   5   5   3         47.27         46.71         1.50 o
   6   5   3          1.67          1.42         0.96 o
   7   5   3          0.51          0.15         0.45 o
   8   5   3          6.46          6.94         0.85 o
   9   5   3          4.34          7.24         1.05 o
  10   5   3         67.83         61.66         3.34 o
  11   5   3         15.93         19.19         1.99 o
  12   5   3         24.60         24.08         2.28 o
  13   5   3          2.05          0.91         0.80 o
  14   5   3          0.82          3.13         1.74 o
  15   5   3          0.00         -0.44         1.02 o
  16   5   3          0.39         -0.75         1.24 o
 -16   6   3          2.17          2.30         1.35 o
 -15   6   3          0.00          3.74         1.65 o
 -14   6   3          9.36         11.38         2.56 o
 -13   6   3          0.08         -0.25         0.61 o
 -12   6   3          2.33          1.19         0.55 o
 -11   6   3          1.36          0.93         0.60 o
 -10   6   3          0.05         -0.71         0.71 o
  -9   6   3         16.95         18.04         1.73 o
  -8   6   3          0.04          0.19         0.37 o
  -7   6   3         15.26         14.02         0.97 o
  -6   6   3          1.91          3.51         0.68 o
  -5   6   3         13.57         13.44         1.05 o
  -4   6   3         18.02         15.53         0.96 o
  -3   6   3         22.43         48.78         1.94 o
  -2   6   3         11.79          9.42         1.38 o
  -1   6   3         13.42         12.47         1.29 o
   0   6   3          4.27          4.02         0.67 o
   1   6   3          0.19          1.57         0.66 o
   2   6   3          3.73          3.88         1.00 o
   3   6   3          2.70         13.08         1.11 o
   4   6   3          0.02         -0.05         0.42 o
   5   6   3          8.94          8.07         0.88 o
   6   6   3          1.76          6.82         1.24 o
   7   6   3          4.36          3.31         1.86 o
   8   6   3          0.68          0.95         0.59 o
   9   6   3         22.80         25.50         1.96 o
  10   6   3         10.50         11.49         1.39 o
  11   6   3          2.40          3.60         0.91 o
  12   6   3          1.82          2.03         1.40 o
  13   6   3          4.38          5.98         2.22 o
  14   6   3          3.55          5.12         2.18 o
 -13   7   3          7.92          7.60         2.24 o
 -12   7   3          0.65         -0.32         2.05 o
 -11   7   3          0.25          1.10         4.67 o
 -10   7   3          0.51         -0.96         1.68 o
  -9   7   3          2.42          2.42         0.81 o
  -8   7   3          6.84          5.27         1.05 o
  -7   7   3          0.20          0.53         0.44 o
  -6   7   3          0.06         -0.28         0.46 o
  -5   7   3          3.30          1.67         0.54 o
  -4   7   3          1.34          0.33         0.62 o
  -3   7   3          5.37          3.93         0.65 o
  -2   7   3         36.67         37.27         1.86 o
  -1   7   3         25.91         26.31         1.55 o
   0   7   3          1.42          2.33         0.57 o
   1   7   3         12.46         14.45         1.36 o
   2   7   3         17.60         14.01         1.33 o
   3   7   3          1.99          2.39         0.79 o
   4   7   3          0.92          1.08         0.89 o
   5   7   3         16.80         19.90         2.04 o
   6   7   3          0.46         -0.78         0.97 o
   7   7   3          0.00         -0.48         1.09 o
   8   7   3          0.51         -0.49         0.95 o
   9   7   3          2.75          3.12         1.27 o
  -9   8   3          1.64          3.46         1.89 o
  -8   8   3          0.16          0.45         1.13 o
  -7   8   3          0.76          1.97         0.97 o
  -6   8   3          0.01          1.03         0.78 o
  -5   8   3          0.07         -0.11         0.72 o
  -4   8   3          5.30          2.53         1.74 o
  -3   8   3          0.49          0.17         0.68 o
  -2   8   3          0.00         -0.30         0.91 o
  -1   8   3          0.02          0.62         0.65 o
   0   8   3          0.00          2.20         1.10 o
   1   8   3          0.68          2.20         0.94 o
   2   8   3          0.11          1.13         2.27 o
   3   8   3          0.05          0.25         0.64 o
   4   8   3          0.32          0.68         1.90 o
   5   8   3          2.02          3.20         1.17 o
   6   8   3          2.91          3.90         1.74 o
  -2   9   3          4.48         -0.02         1.30 o
  -1   9   3          2.25          0.18         1.15 o
 -20   0   4          0.46          3.07         1.90 o
 -19   0   4          7.25         14.40         3.35 o
 -18   0   4          1.44          2.03         1.39 o
 -17   0   4          2.89          6.18         2.32 o
 -16   0   4          0.47          0.31         1.08 o
 -15   0   4        154.63        185.36         9.92 o
 -14   0   4        153.85        164.70         9.02 o
 -13   0   4        172.97        175.20         6.62 o
 -12   0   4         86.47         91.46         3.04 o
 -11   0   4        489.63        472.94         9.28 o
 -10   0   4         42.08         49.37         3.05 o
  -9   0   4          8.23          3.26         0.83 o
  -8   0   4        569.73        631.44        13.66 o
  -7   0   4        768.67        767.38        17.94 o
  -6   0   4        762.34        810.23        17.98 o
  -5   0   4        903.28        910.56        18.52 o
  -4   0   4       1172.16       1184.03        21.66 o
  -3   0   4        761.07        744.45        10.83 o
  -2   0   4         12.52         11.85         1.11 o
  -1   0   4        105.50        103.66         3.15 o
   0   0   4          8.27          9.90         0.90 o
   1   0   4        916.75       1004.04        16.27 o
   2   0   4         53.07         61.90         1.75 o
   3   0   4       4437.38       4685.02        41.84 o
   4   0   4        676.70        764.19         6.38 o
   5   0   4        260.25        261.14         6.37 o
   6   0   4        320.03        335.36         3.85 o
   7   0   4          1.86          1.81         0.34 o
   8   0   4        316.78        296.47         4.79 o
   9   0   4        159.09        154.78         3.55 o
  10   0   4         49.91         46.07         2.27 o
  11   0   4         17.60         21.43         1.67 o
  12   0   4        216.89        235.41         5.83 o
  13   0   4        162.77        174.19         5.19 o
  14   0   4         11.31         15.16         1.92 o
  15   0   4          0.15          0.98         1.08 o
  16   0   4          6.01          6.14         1.92 o
  17   0   4          4.62          6.53         2.10 o
  18   0   4         21.66         17.30         3.39 o
 -21   1   4          3.00          0.57         1.29 o
 -20   1   4          2.87          1.37         0.73 o
 -19   1   4          5.83          9.03         1.96 o
 -18   1   4         11.00         19.11         2.52 o
 -17   1   4         70.95         74.77         4.81 o
 -16   1   4         22.31         12.99         1.94 o
 -15   1   4         53.69         42.55         4.80 o
 -14   1   4        153.19        151.19         6.18 o
 -13   1   4         24.99         23.14         1.85 o
 -12   1   4         66.43         67.81         2.71 o
 -11   1   4         14.33         16.61         1.30 o
 -10   1   4        198.22        205.13         4.42 o
  -9   1   4         40.75         40.43         1.65 o
  -8   1   4        858.24        975.15         9.14 o
  -7   1   4        162.39        152.58         3.56 o
  -6   1   4       2006.87       1930.18        28.05 o
  -5   1   4        298.22        317.38         5.74 o
  -4   1   4        218.54        207.55         4.48 o
  -3   1   4         59.43         66.06         2.33 o
  -2   1   4        265.14        222.74         3.56 o
  -1   1   4        116.03        121.13         2.22 o
   0   1   4       1080.86       1180.95         8.27 o
   1   1   4        395.22        415.97         3.27 o
   2   1   4        548.30        589.00         6.52 o
   3   1   4        489.13        500.35         3.70 o
   4   1   4        231.60        250.04         2.56 o
   5   1   4       1472.57       1547.47        12.78 o
   6   1   4          6.61         14.22         0.46 o
   7   1   4         64.00         58.94         0.97 o
   8   1   4          5.46          7.46         0.44 o
   9   1   4        113.70        110.18         1.84 o
  10   1   4        674.80        646.02         9.88 o
  11   1   4       1237.50       1204.66        14.03 o
  12   1   4         72.39         74.99         2.76 o
  13   1   4          2.43          3.16         0.66 o
  14   1   4          3.06          4.84         0.81 o
  15   1   4          0.47          0.12         1.01 o
  16   1   4          2.51          4.68         0.90 o
  17   1   4          2.14          0.95         0.85 o
  18   1   4          6.74         10.71         2.88 o
  19   1   4          0.73          4.03         2.16 o
 -20   2   4          2.46          2.66         1.67 o
 -19   2   4          0.00          0.49         0.80 o
 -18   2   4          0.04          0.43         0.40 o
 -17   2   4          1.21          1.11         0.52 o
 -16   2   4          5.83          8.22         1.13 o
 -15   2   4         44.58         41.39         2.66 o
 -14   2   4         61.76         54.83         3.04 o
 -13   2   4         86.57         84.85         3.27 o
 -12   2   4         65.45         56.47         2.62 o
 -11   2   4        140.13        142.70         3.23 o
 -10   2   4          1.55          1.44         0.44 o
  -9   2   4          1.24          1.97         0.50 o
  -8   2   4        103.53        116.03         3.00 o
  -7   2   4         42.91         39.28         1.64 o
  -6   2   4         55.04         84.15         2.28 o
  -5   2   4        651.85        696.39         7.25 o
  -4   2   4       1022.96       1023.34         8.30 o
  -3   2   4         98.83         94.75         2.85 o
  -2   2   4         77.68         77.90         2.70 o
  -1   2   4          6.53         11.41         0.90 o
   0   2   4         14.67         19.30         0.98 o
   1   2   4        304.42        298.54         4.90 o
   2   2   4         32.73         31.03         1.20 o
   3   2   4       1334.10       1344.45         9.23 o
   4   2   4        343.14        353.70         3.51 o
   5   2   4         28.06         28.14         0.76 o
   6   2   4        241.59        234.18         2.76 o
   7   2   4         16.08         15.85         0.65 o
   8   2   4        133.77        125.40         1.84 o
   9   2   4         67.73         60.90         1.26 o
  10   2   4         80.08         74.33         2.03 o
  11   2   4          0.77          0.57         0.25 o
  12   2   4        112.15        121.04         2.87 o
  13   2   4         72.18         71.52         2.81 o
  14   2   4          0.86          0.43         0.48 o
  15   2   4          6.18          7.40         1.32 o
  16   2   4          6.60          6.15         1.16 o
  17   2   4          1.17          1.03         0.80 o
  18   2   4         38.31         49.13         6.27 o
 -19   3   4          3.16          6.40         2.36 o
 -18   3   4          0.27          0.21         0.42 o
 -17   3   4          6.30          3.71         0.73 o
 -16   3   4         25.19         27.18         1.96 o
 -15   3   4         36.47         33.57         2.28 o
 -14   3   4         67.29         60.87         2.59 o
 -13   3   4         10.57          7.78         0.94 o
 -12   3   4         48.54         47.06         1.97 o
 -11   3   4          0.10          0.29         0.35 o
 -10   3   4         21.48         23.14         1.33 o
  -9   3   4        151.20        146.02         3.92 o
  -8   3   4         60.87         61.47         2.30 o
  -7   3   4        119.59        105.73         2.93 o
  -6   3   4        179.92        163.75         3.59 o
  -5   3   4         11.18         13.44         1.15 o
  -4   3   4        205.66        226.60         4.70 o
  -3   3   4          2.18          4.19         0.61 o
  -2   3   4         53.67         54.12         2.00 o
  -1   3   4         63.84         76.76         2.93 o
   0   3   4        187.44        196.37         4.94 o
   1   3   4         97.92         91.16         1.74 o
   2   3   4        172.59        164.57         2.38 o
   3   3   4        262.86        305.77         3.95 o
   4   3   4        173.26        171.39         2.92 o
   5   3   4        130.94        137.83         2.15 o
   6   3   4         38.00         38.41         1.09 o
   7   3   4          5.74          4.94         0.50 o
   8   3   4          6.70          8.54         0.62 o
   9   3   4         12.18         11.27         0.89 o
  10   3   4        329.23        334.01         8.59 o
  11   3   4        452.26        450.48        11.15 o
  12   3   4         65.22         61.91         3.33 o
  13   3   4          0.13          1.11         0.71 o
  14   3   4          0.26         -0.07         1.04 o
  15   3   4          1.73          2.10         0.91 o
  16   3   4          2.61          1.43         0.93 o
  17   3   4          8.21         15.65         3.54 o
 -17   4   4          1.57          2.10         0.80 o
 -16   4   4          1.56          5.88         1.18 o
 -15   4   4          3.06          3.27         0.86 o
 -14   4   4          4.28          3.58         0.96 o
 -13   4   4         22.09         24.66         2.08 o
 -12   4   4         19.98         17.29         1.22 o
 -11   4   4         10.99         12.04         1.00 o
 -10   4   4          0.72          0.21         0.35 o
  -9   4   4         16.28         16.17         1.10 o
  -8   4   4          5.81          6.51         0.55 o
  -7   4   4          0.55          0.20         0.28 o
  -6   4   4         41.94         48.28         1.33 o
  -5   4   4        129.67        147.08         2.17 o
  -4   4   4        170.46        171.83         2.75 o
  -3   4   4         47.30         47.20         1.07 o
  -2   4   4          1.24          0.84         0.27 o
  -1   4   4          6.33          8.61         0.55 o
   0   4   4          6.09          5.12         0.51 o
   1   4   4         91.12        101.11         2.02 o
   2   4   4         24.82         20.01         0.73 o
   3   4   4         94.08         92.65         1.36 o
   4   4   4        107.62        106.08         2.16 o
   5   4   4          0.15         -0.09         0.26 o
   6   4   4         34.54         35.00         1.26 o
   7   4   4         17.44         17.90         0.94 o
   8   4   4          5.69          5.85         0.64 o
   9   4   4         26.89         23.12         1.34 o
  10   4   4         64.75         67.43         3.31 o
  11   4   4          4.34          6.12         1.18 o
  12   4   4         24.42         28.00         2.35 o
  13   4   4         16.31         15.87         1.86 o
  14   4   4          3.52          4.29         1.15 o
  15   4   4          0.56          0.74         0.81 o
  16   4   4          0.96          2.17         1.65 o
 -17   5   4          5.24          3.53         1.36 o
 -16   5   4          6.64          5.62         1.27 o
 -15   5   4          8.73          9.45         1.87 o
 -14   5   4         16.91         19.82         1.83 o
 -13   5   4          1.26          1.79         0.88 o
 -12   5   4         17.44         18.70         1.74 o
 -11   5   4          0.00         -0.44         0.52 o
 -10   5   4         11.25         11.05         0.99 o
  -9   5   4          2.94          1.87         0.51 o
  -8   5   4          9.89         10.79         0.83 o
  -7   5   4         15.86         14.91         0.94 o
  -6   5   4         29.51         28.26         1.14 o
  -5   5   4         34.27         43.07         1.36 o
  -4   5   4          1.69          0.88         0.41 o
  -3   5   4          0.12          0.26         0.36 o
  -2   5   4          4.27          4.66         0.69 o
  -1   5   4          0.69          0.77         0.43 o
   0   5   4          1.50          0.18         0.34 o
   1   5   4          8.42          8.73         0.68 o
   2   5   4         38.39         40.45         1.72 o
   3   5   4         97.97         98.46         3.20 o
   4   5   4         28.41         25.81         0.99 o
   5   5   4         15.94         13.91         1.05 o
   6   5   4         31.51         27.00         1.37 o
   7   5   4          2.07          1.24         0.44 o
   8   5   4          0.06          0.74         0.47 o
   9   5   4          5.15          7.62         1.08 o
  10   5   4         82.93         90.28         3.61 o
  11   5   4         82.24         90.75         3.74 o
  12   5   4         19.69         17.07         1.70 o
  13   5   4          4.55          2.84         0.80 o
  14   5   4          0.53         -0.79         1.02 o
  15   5   4          0.24          0.24         1.19 o
 -17   6   4          0.98          1.61         1.09 o
 -16   6   4          0.00          0.87         0.90 o
 -15   6   4          0.35          1.09         1.10 o
 -14   6   4          0.49          1.54         1.31 o
 -13   6   4          1.19          0.87         0.62 o
 -12   6   4          0.02          0.16         0.67 o
 -11   6   4          5.19          5.05         1.00 o
 -10   6   4          1.46          0.38         0.57 o
  -9   6   4          0.54          0.30         0.67 o
  -8   6   4          7.27          6.28         0.90 o
  -7   6   4          1.25          1.29         0.37 o
  -6   6   4         31.69         32.15         1.54 o
  -5   6   4         41.37         40.17         1.68 o
  -4   6   4          0.58         -0.08         0.39 o
  -3   6   4         19.09         19.86         1.22 o
  -2   6   4          0.09         -0.36         0.66 o
  -1   6   4          2.70          2.34         0.49 o
   0   6   4         10.91          8.96         0.94 o
   1   6   4          6.48          6.32         0.98 o
   2   6   4          0.10         -0.10         0.38 o
   3   6   4         16.87         14.24         1.16 o
   4   6   4         16.13         11.97         0.93 o
   5   6   4          0.07         -0.26         0.36 o
   6   6   4          3.11          2.68         0.60 o
   7   6   4          0.03         -0.23         0.46 o
   8   6   4          1.45          2.23         1.10 o
   9   6   4         13.52         16.26         1.62 o
  10   6   4         13.02         16.45         1.67 o
  11   6   4          8.22         10.30         1.34 o
  12   6   4          2.31          0.69         1.01 o
 -12   7   4          0.40          2.59         1.16 o
 -11   7   4          0.56         -0.09         1.20 o
 -10   7   4          0.37          0.34         0.77 o
  -9   7   4          0.06         -0.04         0.67 o
  -8   7   4          0.54          1.35         1.25 o
  -7   7   4          0.01         -0.59         0.71 o
  -6   7   4          1.23          1.04         0.67 o
  -5   7   4          1.58          0.80         0.53 o
  -4   7   4          1.43          1.65         0.59 o
  -3   7   4          0.00          0.03         0.44 o
  -2   7   4          8.84          8.20         0.86 o
  -1   7   4          0.10          0.41         0.40 o
   0   7   4          2.30          2.36         0.61 o
   1   7   4          0.08         -0.40         0.47 o
   2   7   4          5.26          5.80         1.30 o
   3   7   4         19.21         16.56         1.75 o
   4   7   4          4.20          2.31         1.09 o
   5   7   4          7.12          4.87         1.34 o
   6   7   4          6.00          5.64         1.21 o
   7   7   4          1.36          0.90         0.78 o
   8   7   4          0.02         -0.18         2.48 o
 -10   8   4          1.98          1.54         1.74 o
  -9   8   4          0.25          0.80         1.28 o
  -8   8   4          0.16          0.89         1.53 o
  -7   8   4          4.09          3.90         1.39 o
  -6   8   4          2.66          1.04         0.77 o
  -5   8   4          4.41          2.19         1.16 o
  -4   8   4          1.42          5.76         1.05 o
  -3   8   4          0.02          0.98         0.62 o
  -2   8   4          0.50         -0.44         0.44 o
  -1   8   4          0.10          0.54         0.57 o
   0   8   4          0.27          0.59         0.55 o
   1   8   4          0.56          0.53         1.11 o
   2   8   4          0.08          0.39         0.88 o
   3   8   4          0.02          0.47         1.45 o
   4   8   4          2.02          8.70         2.32 o
   5   8   4          0.92          1.43         1.26 o
 -20   1   5          2.82          1.26         0.98 o
 -19   1   5          1.91          1.54         0.94 o
 -18   1   5          0.75         -0.18         0.45 o
 -17   1   5          0.40         -0.52         0.52 o
 -16   1   5         10.07         10.46         1.13 o
 -15   1   5         15.18         14.29         1.33 o
 -14   1   5          0.27          1.59         0.67 o
 -13   1   5          1.27          1.37         1.11 o
 -12   1   5          6.17          6.20         1.01 o
 -11   1   5         83.35         71.61         2.75 o
 -10   1   5         28.21         23.93         1.36 o
  -9   1   5          9.98         11.88         1.06 o
  -8   1   5         15.32         13.31         1.66 o
  -7   1   5         90.21         88.95         4.10 o
  -6   1   5         60.71         56.47         3.14 o
  -5   1   5          1.26          2.18         0.66 o
  -4   1   5          2.63          3.16         0.60 o
  -3   1   5          3.12          3.43         0.59 o
  -2   1   5          0.06         -0.02         0.24 o
  -1   1   5          8.11          9.01         0.72 o
   0   1   5        137.28        140.95         2.51 o
   1   1   5         37.18         49.77         1.16 o
   2   1   5        287.95        323.73         3.47 o
   3   1   5         36.52         36.35         1.07 o
   4   1   5         64.90         74.96         1.47 o
   5   1   5         49.82         50.96         1.37 o
   6   1   5         34.32         29.89         0.75 o
   7   1   5         56.33         55.43         0.98 o
   8   1   5         15.01         15.87         0.47 o
   9   1   5          3.49          2.04         0.24 o
  10   1   5        147.16        135.34         2.04 o
  11   1   5         55.23         55.94         1.78 o
  12   1   5          2.37          3.02         0.48 o
  13   1   5          0.05          0.04         0.36 o
  14   1   5         18.86         17.31         1.27 o
  15   1   5         16.88         17.53         1.58 o
  16   1   5          0.59          0.06         0.99 o
  17   1   5          0.16          2.18         1.20 o
  18   1   5          0.08          0.24         1.16 o
 -20   2   5          1.21          1.25         1.08 o
 -19   2   5          0.28          0.65         2.11 o
 -18   2   5          6.42          5.47         0.90 o
 -17   2   5          5.17          3.80         0.69 o
 -16   2   5          0.27          0.69         0.65 o
 -15   2   5          5.46          5.02         1.36 o
 -14   2   5          0.00          0.37         1.03 o
 -13   2   5          0.99         -0.87         0.87 o
 -12   2   5         13.88         14.13         1.18 o
 -11   2   5          0.71          0.26         0.39 o
 -10   2   5         14.92         17.32         1.05 o
  -9   2   5         13.03         19.55         1.02 o
  -8   2   5         23.06         29.99         1.31 o
  -7   2   5          1.44          2.15         0.42 o
  -6   2   5        111.21        120.95         2.58 o
  -5   2   5         31.28         22.92         1.16 o
  -4   2   5         11.89          8.30         0.57 o
  -3   2   5         73.25         79.69         3.21 o
  -2   2   5          6.02          3.37         0.58 o
  -1   2   5          0.42          0.30         0.26 o
   0   2   5          3.37          2.97         0.44 o
   1   2   5          0.12          0.37         0.27 o
   2   2   5         53.19         57.29         2.34 o
   3   2   5         21.12         24.11         0.85 o
   4   2   5          5.64          9.02         0.42 o
   5   2   5        156.12        147.80         1.96 o
   6   2   5         25.77         26.52         0.78 o
   7   2   5         99.02         97.45         1.56 o
   8   2   5          3.66          1.83         0.23 o
   9   2   5         12.55          9.14         0.51 o
  10   2   5         84.68         81.82         1.57 o
  11   2   5          0.20         -0.22         0.22 o
  12   2   5         82.06         76.42         2.24 o
  13   2   5         43.69         43.54         2.26 o
  14   2   5          4.58          4.70         1.02 o
  15   2   5          0.74         -0.09         0.72 o
  16   2   5          2.73          1.10         1.11 o
  17   2   5          0.03         -1.42         1.42 o
 -20   3   5          1.93          2.85         1.78 o
 -19   3   5          0.02         -0.01         2.45 o
 -18   3   5          1.17          2.18         0.69 o
 -17   3   5          1.11          0.94         0.63 o
 -16   3   5          1.40          1.27         0.79 o
 -15   3   5          4.09          4.86         1.08 o
 -14   3   5         54.03         54.78         3.21 o
 -13   3   5          2.71          1.27         0.56 o
 -12   3   5         15.10         12.54         1.07 o
 -11   3   5          0.03         -0.28         0.43 o
 -10   3   5         61.30         61.90         2.23 o
  -9   3   5          5.97          5.14         0.56 o
  -8   3   5         12.84         13.66         1.04 o
  -7   3   5         20.04         21.60         1.27 o
  -6   3   5         47.45         56.06         2.29 o
  -5   3   5         34.81         30.43         1.64 o
  -4   3   5         31.04         31.00         1.61 o
  -3   3   5          3.64          4.58         0.72 o
  -2   3   5          0.19         -0.01         0.24 o
  -1   3   5          5.61          5.35         0.51 o
   0   3   5        162.33        160.02         2.83 o
   1   3   5          4.28          3.62         0.32 o
   2   3   5          0.01          0.03         0.13 o
   3   3   5         63.48         61.34         1.63 o
   4   3   5        112.20        113.54         2.11 o
   5   3   5         12.68         13.47         0.71 o
   6   3   5        107.74        112.06         2.14 o
   7   3   5         16.45         17.08         0.83 o
   8   3   5          5.50          3.49         0.40 o
   9   3   5         55.86         52.88         2.02 o
  10   3   5         57.63         52.58         3.28 o
  11   3   5          2.87          2.14         1.07 o
  12   3   5          3.54          4.79         1.11 o
  13   3   5         14.77         20.88         2.05 o
  14   3   5          0.57         -0.17         0.78 o
  15   3   5          4.20          3.93         1.09 o
  16   3   5          0.25          0.90         0.90 o
  17   3   5          0.00          3.18         1.80 o
 -18   4   5          0.02         -0.60         0.79 o
 -17   4   5          1.47          0.40         1.00 o
 -16   4   5          7.77          9.66         1.54 o
 -15   4   5          4.52          6.62         1.29 o
 -14   4   5         18.90         21.98         1.88 o
 -13   4   5         94.85         90.55         3.72 o
 -12   4   5          6.69         11.65         1.38 o
 -11   4   5          4.64          2.32         0.66 o
 -10   4   5          2.00          2.14         0.54 o
  -9   4   5          1.38          2.33         0.66 o
  -8   4   5          0.22         -0.08         0.40 o
  -7   4   5          2.99          2.72         0.54 o
  -6   4   5         50.28         46.14         1.99 o
  -5   4   5          1.62          3.08         0.49 o
  -4   4   5         17.47         16.37         0.88 o
  -3   4   5         55.79         63.36         1.66 o
  -2   4   5         12.15         13.27         0.73 o
  -1   4   5          0.02          0.00         0.18 o
   0   4   5          2.32          1.47         0.18 o
   1   4   5          0.31          0.36         0.21 o
   2   4   5         63.47         64.77         1.25 o
   3   4   5         65.01         64.19         1.68 o
   4   4   5        215.04        204.83         3.14 o
   5   4   5          0.04          0.69         0.29 o
   6   4   5         43.70         42.50         1.43 o
   7   4   5          0.74          2.36         0.40 o
   8   4   5        110.95        102.40         2.42 o
   9   4   5         62.69         64.62         2.14 o
  10   4   5         17.53         19.58         2.05 o
  11   4   5          9.03         10.31         1.25 o
  12   4   5          1.13          1.14         0.77 o
  13   4   5          0.08          0.09         0.62 o
  14   4   5          0.47          0.07         0.76 o
  15   4   5          0.06          2.86         2.05 o
  16   4   5          0.04         -0.81         1.14 o
 -18   5   5          0.33          1.48         1.09 o
 -17   5   5          1.59         -0.66         0.75 o
 -16   5   5          0.01         -0.19         0.69 o
 -15   5   5          5.54          6.75         1.12 o
 -14   5   5         28.93         31.73         2.41 o
 -13   5   5         12.13         14.47         1.61 o
 -12   5   5         12.84         15.01         1.64 o
 -11   5   5          0.55          0.72         0.88 o
 -10   5   5         36.50         36.48         2.38 o
  -9   5   5         12.40         10.62         1.30 o
  -8   5   5          8.27          8.05         1.13 o
  -7   5   5         26.06         25.20         1.67 o
  -6   5   5         72.76         76.60         2.41 o
  -5   5   5          4.20          6.60         1.02 o
  -4   5   5         11.60         14.26         1.30 o
  -3   5   5          1.15          1.27         0.43 o
  -2   5   5         18.87         17.85         1.40 o
  -1   5   5          2.45          2.90         0.81 o
   0   5   5         21.56         27.79         1.27 o
   1   5   5          6.26          7.25         0.50 o
   2   5   5          2.71          1.79         0.43 o
   3   5   5         19.48         16.43         0.66 o
   4   5   5         20.75         20.93         1.24 o
   5   5   5          3.31          1.78         0.44 o
   6   5   5         51.44         47.62         1.99 o
   7   5   5         37.77         35.87         1.78 o
   8   5   5          3.29          2.90         1.34 o
   9   5   5         51.56         55.70         2.82 o
  10   5   5         20.10         28.73         2.10 o
  11   5   5          0.17          0.67         0.53 o
  12   5   5         14.47         15.25         1.62 o
  13   5   5          4.99          4.46         1.77 o
  14   5   5          0.63          1.46         1.41 o
  15   5   5          0.73         -0.97         1.67 o
 -17   6   5          0.62         -0.97         0.97 o
 -16   6   5          0.00         -0.92         0.92 o
 -15   6   5          0.89          0.84         0.76 o
 -14   6   5          0.24          0.82         0.83 o
 -13   6   5          9.16          7.79         1.28 o
 -12   6   5          0.80          2.35         0.85 o
 -11   6   5          4.82          5.51         1.08 o
 -10   6   5          0.59          0.72         0.69 o
  -9   6   5          3.49          4.38         0.98 o
  -8   6   5          1.22          0.42         0.58 o
  -7   6   5          5.59          4.64         0.92 o
  -6   6   5         10.12         11.19         2.07 o
  -5   6   5          1.08          0.37         0.44 o
  -4   6   5         16.92         17.89         0.96 o
  -3   6   5         22.35         20.40         0.92 o
  -2   6   5          6.07          6.27         0.66 o
  -1   6   5          0.03          0.02         0.26 o
   0   6   5          2.35          1.42         0.42 o
   1   6   5         10.41          7.95         0.68 o
   2   6   5         21.07         21.61         1.15 o
   3   6   5          3.61          3.00         0.44 o
   4   6   5         19.50         19.84         1.38 o
   5   6   5         10.60         10.87         1.00 o
   6   6   5          6.70          5.93         0.78 o
   7   6   5          2.66          4.02         0.82 o
   8   6   5          1.44         -0.16         0.60 o
   9   6   5          0.13          0.11         0.53 o
  10   6   5          8.68          8.68         1.63 o
 -12   7   5          0.00          0.72         1.12 o
 -11   7   5          6.82          5.26         1.14 o
 -10   7   5          6.53          5.61         1.30 o
  -9   7   5          2.31          1.54         0.66 o
  -8   7   5          0.09         -0.53         0.56 o
  -7   7   5          2.59          1.35         0.89 o
  -6   7   5         11.39         13.18         1.58 o
  -5   7   5          1.29          1.18         0.95 o
  -4   7   5          2.97          1.79         0.60 o
  -3   7   5          2.27          1.39         0.60 o
  -2   7   5          3.21          2.27         0.65 o
  -1   7   5          0.33         -0.21         0.58 o
   0   7   5          1.53          1.14         0.47 o
   1   7   5          3.94          2.20         0.79 o
   2   7   5          1.57          1.46         0.98 o
   3   7   5          0.06         -0.63         0.63 o
   4   7   5          0.00         -0.88         0.88 o
   5   7   5          0.04         -0.48         0.56 o
   6   7   5          0.09         -0.85         2.47 o
   7   7   5          0.46          2.20         1.56 o
 -10   8   5          0.18          1.41         1.52 o
  -9   8   5          0.00          1.81         1.52 o
  -8   8   5          0.73          0.71         1.33 o
  -7   8   5          0.89         -1.82         1.82 o
  -6   8   5          0.89          0.94         1.11 o
  -5   8   5          0.04         -0.73         0.73 o
  -4   8   5          0.12          0.11         0.69 o
  -3   8   5          0.49         -0.78         3.36 o
  -2   8   5          2.22          1.09         0.93 o
  -1   8   5          1.06          0.65         0.78 o
   0   8   5          0.22         -0.84         0.88 o
   1   8   5          0.29          0.53         0.68 o
   2   8   5          6.65          5.60         1.14 o
   3   8   5          2.32          2.94         1.60 o
 -20   0   6         14.87         21.20         4.20 o
 -19   0   6          9.63         13.43         3.21 o
 -18   0   6          8.71         24.12         2.51 o
 -17   0   6          0.37         -0.42         0.57 o
 -16   0   6          3.98          7.15         1.41 o
 -15   0   6         30.75         33.87         3.19 o
 -14   0   6         83.33         72.94         4.25 o
 -13   0   6         32.03         20.36         3.17 o
 -12   0   6        376.00        590.58        18.26 o
 -11   0   6         60.19         47.55         3.52 o
 -10   0   6        193.36        201.30        10.18 o
  -9   0   6         18.89        165.92        90.91 o
  -8   0   6         24.97         39.89         4.16 o
  -7   0   6        130.99        133.71         7.52 o
  -6   0   6          6.64          5.32         1.53 o
  -5   0   6        221.79        282.52        10.47 o
  -4   0   6       2359.07       2466.47        39.74 o
  -3   0   6       1434.53       1561.49        32.46 o
  -2   0   6       3681.94       3818.80       163.96 o
  -1   0   6       1301.25       1275.78        16.45 o
   0   0   6         94.13        101.92         6.38 o
   1   0   6          2.60         15.54         1.11 o
   2   0   6       3349.47       3853.93        94.22 o
   3   0   6        176.94        305.37         5.35 o
   4   0   6        618.98        667.96        10.31 o
   5   0   6        165.02        207.22         3.33 o
   6   0   6        216.29        208.88         3.51 o
   7   0   6        151.61        170.95         3.61 o
   8   0   6        673.74        626.83         5.90 o
   9   0   6        414.61        406.45         6.01 o
  10   0   6         72.50         69.19         2.76 o
  11   0   6        161.43        151.17         4.30 o
  12   0   6         10.62         23.25         2.06 o
  13   0   6          0.04         -0.42         0.44 o
  14   0   6          9.47         13.12         1.44 o
  15   0   6         42.49         41.71         2.64 o
  16   0   6          5.15          3.40         1.71 o
 -21   1   6          7.84         14.25         3.62 o
 -20   1   6          1.51          0.38         0.94 o
 -19   1   6          0.18         -0.19         0.48 o
 -18   1   6          0.03         -0.30         0.47 o
 -17   1   6         15.21         18.64         1.57 o
 -16   1   6         26.33         24.84         1.82 o
 -15   1   6         59.29         56.57         3.05 o
 -14   1   6          0.02         -0.52         0.61 o
 -13   1   6        331.90        337.56         8.82 o
 -12   1   6        230.59        237.30         6.15 o
 -11   1   6        420.54        407.57         6.75 o
 -10   1   6          2.28          1.78         0.59 o
  -9   1   6        415.76        421.23         7.22 o
  -8   1   6         50.92         57.43         3.54 o
  -7   1   6        420.95        412.30        12.05 o
  -6   1   6         65.82         54.97         3.28 o
  -5   1   6       1230.70       1367.32        15.13 o
  -4   1   6       1027.26       1246.40        22.28 o
  -3   1   6       1856.26       2077.39        22.15 o
  -2   1   6         88.71         97.77         2.98 o
  -1   1   6        179.33        154.12         2.99 o
   0   1   6        570.47        632.93        10.76 o
   1   1   6       2691.51       2789.61        16.20 o
   2   1   6          2.45          5.09         0.38 o
   3   1   6       1224.05       1320.43        11.07 o
   4   1   6        392.03        403.76         4.41 o
   5   1   6         78.88         85.46         1.44 o
   6   1   6          0.00          0.17         0.16 o
   7   1   6         56.39         56.18         1.16 o
   8   1   6        220.17        210.61         2.37 o
   9   1   6         51.05         53.30         1.24 o
  10   1   6        134.25        124.93         2.41 o
  11   1   6         68.87         59.46         1.85 o
  12   1   6          0.51          0.06         0.33 o
  13   1   6         28.90         30.12         1.45 o
  14   1   6        117.15        131.28         4.15 o
  15   1   6          6.84          4.05         0.91 o
  16   1   6          0.79          0.63         1.16 o
  17   1   6          3.38          2.64         1.01 o
 -21   2   6          1.19         -0.39         1.23 o
 -20   2   6          5.26          5.04         2.09 o
 -19   2   6          0.37         -0.03         0.72 o
 -18   2   6          2.28          0.39         0.46 o
 -17   2   6          0.00         -0.67         0.67 o
 -16   2   6          3.00          1.53         1.86 o
 -15   2   6         14.91          7.78         1.87 o
 -14   2   6         67.35         62.51         3.61 o
 -13   2   6         24.25         21.53         2.70 o
 -12   2   6        244.11        229.43         5.77 o
 -11   2   6         69.32         64.86         2.64 o
 -10   2   6        113.69        118.26         3.07 o
  -9   2   6         17.85         22.67         1.21 o
  -8   2   6         20.84         24.91         1.14 o
  -7   2   6         23.60         22.71         1.12 o
  -6   2   6         20.39         15.17         1.00 o
  -5   2   6        335.68        346.56         4.93 o
  -4   2   6        910.16        947.79        12.48 o
  -3   2   6        114.89        125.93         3.91 o
  -2   2   6         23.82         27.49         1.73 o
  -1   2   6         38.16         36.75         1.10 o
   0   2   6          0.00          0.01         0.18 o
   1   2   6        281.17        289.08         3.74 o
   2   2   6        175.85        191.62         2.90 o
   3   2   6       1279.34       1329.13        18.97 o
   4   2   6        187.99        215.25         3.49 o
   5   2   6          0.42          1.47         0.22 o
   6   2   6          0.00          0.25         0.21 o
   7   2   6        183.00        194.41         2.93 o
   8   2   6        440.73        416.74         6.54 o
   9   2   6        271.88        259.59         2.69 o
  10   2   6         46.74         43.60         1.14 o
  11   2   6        130.63        123.42         3.17 o
  12   2   6          0.95          0.20         0.52 o
  13   2   6          0.23          0.00         0.52 o
  14   2   6          0.56          2.42         0.83 o
  15   2   6         69.34         76.14         4.10 o
  16   2   6          0.11          0.58         0.84 o
  17   2   6          2.16          3.62         1.18 o
 -20   3   6          0.01         -1.84         1.84 o
 -19   3   6          0.56         -1.19         1.54 o
 -18   3   6          0.03         -0.58         0.58 o
 -17   3   6          0.76          0.40         0.52 o
 -16   3   6          7.24          3.54         0.97 o
 -15   3   6         20.58         24.29         2.22 o
 -14   3   6          2.94          2.82         0.70 o
 -13   3   6         93.87        103.97         3.85 o
 -12   3   6        132.45        182.23         5.92 o
 -11   3   6        164.99        159.83         6.94 o
 -10   3   6          4.55          4.05         0.62 o
  -9   3   6         72.95         77.72         2.11 o
  -8   3   6          3.11          3.65         0.46 o
  -7   3   6         62.37         71.88         2.23 o
  -6   3   6         12.88         82.70         6.55 o
  -5   3   6        184.20        223.40         4.27 o
  -4   3   6        751.45        804.95        10.75 o
  -3   3   6        313.47        447.74         6.46 o
  -2   3   6        149.39        156.77         2.90 o
  -1   3   6        143.07        135.64         2.75 o
   0   3   6         86.91        192.03         7.02 o
   1   3   6         15.13         13.71         1.11 o
   2   3   6         58.10         57.05         1.67 o
   3   3   6        109.66        163.81         3.86 o
   4   3   6        437.41        433.00         5.39 o
   5   3   6        146.26        150.33         2.61 o
   6   3   6         17.39         21.51         0.98 o
   7   3   6         16.63         17.16         0.86 o
   8   3   6        110.11        113.57         2.40 o
   9   3   6         22.47         25.11         1.69 o
  10   3   6         87.83         89.49         4.25 o
  11   3   6         42.23         40.52         2.34 o
  12   3   6          1.75         11.48         1.57 o
  13   3   6          1.42          1.76         0.64 o
  14   3   6         85.77        105.73         4.26 o
  15   3   6          3.16          4.09         0.92 o
  16   3   6          2.24          5.57         2.25 o
 -18   4   6          1.38          1.08         0.80 o
 -17   4   6          0.03         -0.37         0.76 o
 -16   4   6          1.29          2.50         0.92 o
 -15   4   6          7.34          6.40         1.06 o
 -14   4   6          9.08         10.95         1.69 o
 -13   4   6          5.27          8.14         1.46 o
 -12   4   6         61.27         64.39         3.90 o
 -11   4   6         63.18         56.86         3.62 o
 -10   4   6         27.90         26.69         2.46 o
  -9   4   6          2.60          3.11         0.99 o
  -8   4   6         12.06         12.05         1.67 o
  -7   4   6          0.12          0.13         0.37 o
  -6   4   6          2.91          3.97         0.66 o
  -5   4   6         40.36         40.52         1.73 o
  -4   4   6        122.46        111.89         3.29 o
  -3   4   6         44.41         46.49         1.60 o
  -2   4   6          1.54          0.58         0.27 o
  -1   4   6          0.54          0.36         0.20 o
   0   4   6          5.89          7.18         0.51 o
   1   4   6          4.27          5.05         0.35 o
   2   4   6        114.94        118.38         2.00 o
   3   4   6        406.12        423.99         5.41 o
   4   4   6         18.58         19.60         1.02 o
   5   4   6         10.61          9.14         0.70 o
   6   4   6          0.36          0.07         0.38 o
   7   4   6          9.15          9.55         0.74 o
   8   4   6        104.43        102.46         2.59 o
   9   4   6         35.17         35.46         1.74 o
  10   4   6          1.54          1.27         0.76 o
  11   4   6         38.84         42.49         2.55 o
  12   4   6          1.38          0.73         0.86 o
  13   4   6          0.16          0.83         0.61 o
  14   4   6          1.18          1.45         1.10 o
  15   4   6         18.50         19.54         3.85 o
 -18   5   6          0.11         -1.27         1.27 o
 -17   5   6          0.13         -0.56         0.80 o
 -16   5   6          2.77          3.88         1.20 o
 -15   5   6          2.34          3.09         0.89 o
 -14   5   6          2.45          3.08         0.96 o
 -13   5   6         19.89         24.52         2.66 o
 -12   5   6         35.67         37.06         2.53 o
 -11   5   6         29.65         31.01         2.28 o
 -10   5   6          5.83          7.87         1.19 o
  -9   5   6          6.35          5.52         1.14 o
  -8   5   6          0.48          0.75         0.89 o
  -7   5   6          6.35          4.06         1.21 o
  -6   5   6          9.00          8.90         0.94 o
  -5   5   6         39.39         37.30         1.82 o
  -4   5   6         43.61         51.83         2.07 o
  -3   5   6        194.17        182.63         5.23 o
  -2   5   6         24.48         26.37         1.33 o
  -1   5   6          2.59          2.39         0.36 o
   0   5   6         22.95         21.50         1.20 o
   1   5   6         35.82         31.08         1.33 o
   2   5   6          5.95          6.52         0.46 o
   3   5   6         41.21         34.35         1.60 o
   4   5   6          0.02         -0.30         0.30 o
   5   5   6          5.70          6.24         0.76 o
   6   5   6          0.21         -0.10         0.53 o
   7   5   6         15.75         17.59         1.26 o
   8   5   6          1.57          1.84         0.61 o
   9   5   6          3.31          2.68         0.69 o
  10   5   6         25.37         28.80         2.14 o
  11   5   6         12.27         12.23         1.46 o
  12   5   6          0.28          0.69         0.73 o
  13   5   6          5.50          8.22         2.30 o
 -16   6   6          0.04          1.45         1.17 o
 -15   6   6          0.78          0.19         2.03 o
 -14   6   6          0.30         -0.29         0.62 o
 -13   6   6          1.33          1.47         0.80 o
 -12   6   6         10.45         12.79         1.64 o
 -11   6   6         10.19         12.76         1.65 o
 -10   6   6         13.68         17.41         1.85 o
  -9   6   6          0.53          1.87         0.63 o
  -8   6   6          5.11          4.84         0.98 o
  -7   6   6          2.43          1.68         0.74 o
  -6   6   6          6.56         23.14         1.96 o
  -5   6   6          0.22          0.18         0.56 o
  -4   6   6         23.31         21.86         1.66 o
  -3   6   6          8.10          9.68         1.20 o
  -2   6   6         10.70          9.79         1.16 o
  -1   6   6         18.45         18.60         1.52 o
   0   6   6          0.01         47.91        20.49 o
   1   6   6          0.36          0.88         0.60 o
   2   6   6         73.52         83.32         3.67 o
   3   6   6          7.88          5.87         1.05 o
   4   6   6         26.74         27.14         2.10 o
   5   6   6          5.26          4.05         0.90 o
   6   6   6          0.71          1.56         0.66 o
   7   6   6          6.99          7.95         1.30 o
   8   6   6          1.90          1.58         0.88 o
   9   6   6          6.02         10.12         1.98 o
 -12   7   6          5.15          5.41         1.63 o
 -11   7   6          3.66          1.70         1.15 o
 -10   7   6          1.07          1.09         0.68 o
  -9   7   6          0.15         -1.00         1.22 o
  -8   7   6          0.87          0.44         0.71 o
  -7   7   6          0.11          0.08         0.56 o
  -6   7   6          8.71          9.08         1.36 o
  -5   7   6          4.67          1.98         0.85 o
  -4   7   6          7.99          5.91         1.07 o
  -3   7   6         18.13         15.93         1.72 o
  -2   7   6          4.24          3.20         1.03 o
  -1   7   6          0.15         -0.63         0.63 o
   0   7   6          0.31          0.13         0.66 o
   1   7   6          1.39          1.67         0.67 o
   2   7   6          0.47          1.35         1.78 o
   3   7   6          0.82          1.12         0.62 o
   4   7   6          0.72          0.12         1.27 o
   5   7   6          1.97          0.47         0.69 o
   6   7   6          1.75          2.29         1.52 o
  -9   8   6          0.54         -0.56         1.13 o
  -8   8   6          0.04          1.93         1.57 o
  -7   8   6          0.23         -0.30         1.02 o
  -6   8   6          0.25          0.20         1.22 o
  -5   8   6          1.99          1.01         0.79 o
  -4   8   6          0.24         -0.82         1.83 o
  -3   8   6          0.01         -0.03         0.86 o
  -2   8   6          0.41          0.44         0.84 o
  -1   8   6          1.03          0.55         0.74 o
   0   8   6          2.11          1.30         0.89 o
   1   8   6          1.84          1.98         1.34 o
   2   8   6          0.00          1.88         1.52 o
 -21   1   7          0.05         -0.68         1.30 o
 -20   1   7          0.46          2.11         1.18 o
 -19   1   7          0.06          0.50         0.74 o
 -18   1   7          0.00          0.69         0.61 o
 -17   1   7          0.03         -0.52         0.52 o
 -16   1   7          0.05          0.42         0.52 o
 -15   1   7          1.08          0.64         0.56 o
 -14   1   7          0.89          0.65         0.70 o
 -13   1   7          2.67          1.56         0.84 o
 -12   1   7          0.02          1.28         0.88 o
 -11   1   7          0.15          2.56         1.48 o
 -10   1   7          9.09          6.85         1.03 o
  -9   1   7          0.67          0.29         0.45 o
  -8   1   7         14.33         17.17         1.70 o
  -7   1   7         19.96         19.55         2.46 o
  -6   1   7        126.18        126.02         4.13 o
  -5   1   7         15.26         20.68         1.63 o
  -4   1   7         21.14         25.54         1.76 o
  -3   1   7         20.55         27.63         1.74 o
  -2   1   7          5.13          9.68         0.85 o
  -1   1   7          0.46          1.49         0.36 o
   0   1   7          0.48          0.65         0.29 o
   1   1   7          7.17          8.53         0.56 o
   2   1   7         16.79         15.23         0.69 o
   3   1   7        193.59        193.67         3.61 o
   4   1   7         94.97         96.80         1.99 o
   5   1   7          1.86          1.48         0.23 o
   6   1   7         78.45         70.26         1.45 o
   7   1   7        201.38        195.02         2.58 o
   8   1   7        110.81        115.40         2.19 o
   9   1   7          0.38          1.02         0.35 o
  10   1   7         32.35         30.43         1.24 o
  11   1   7         36.01         35.71         1.62 o
  12   1   7         26.01         27.47         1.47 o
  13   1   7          0.08         -0.25         0.47 o
  14   1   7          2.18          2.31         0.73 o
  15   1   7          0.15          0.30         0.77 o
  16   1   7          0.00         -0.01         2.47 o
  17   1   7          0.02         -0.89         1.67 o
 -21   2   7          0.01          1.95         1.70 o
 -20   2   7          0.01          0.77         1.06 o
 -19   2   7          0.00         -0.35         0.57 o
 -18   2   7          0.89          0.77         0.53 o
 -17   2   7          0.06         -0.81         0.81 o
 -16   2   7          5.05          3.27         0.88 o
 -15   2   7          0.09          0.40         0.80 o
 -14   2   7          6.55          6.49         1.75 o
 -13   2   7         33.00         32.34         2.25 o
 -12   2   7          0.67          2.49         1.07 o
 -11   2   7         65.68         56.06         2.82 o
 -10   2   7         11.31         11.07         1.10 o
  -9   2   7          8.93          5.62         0.67 o
  -8   2   7          2.47          0.86         0.33 o
  -7   2   7          5.40          4.89         0.57 o
  -6   2   7          2.66          3.44         1.23 o
  -5   2   7          0.98          1.56         0.63 o
  -4   2   7         35.48         40.68         4.67 o
  -3   2   7          8.20          6.81         1.21 o
  -2   2   7          1.37          1.22         0.30 o
  -1   2   7          2.81          3.80         0.42 o
   0   2   7         33.71         39.90         1.36 o
   1   2   7          7.45          6.61         0.49 o
   2   2   7          1.64          1.56         0.25 o
   3   2   7         10.97         11.94         0.67 o
   4   2   7         36.38         33.17         1.17 o
   5   2   7         74.36         67.75         1.94 o
   6   2   7        113.24        112.47         1.76 o
   7   2   7         49.79         45.98         1.15 o
   8   2   7         90.57         85.71         2.02 o
   9   2   7        225.85        208.34         3.69 o
  10   2   7         10.87         10.69         1.08 o
  11   2   7          0.83          0.59         0.67 o
  12   2   7          0.24          0.34         0.86 o
  13   2   7          7.97          8.15         1.72 o
  14   2   7          0.10          0.28         0.67 o
  15   2   7          0.01         -0.36         0.63 o
  16   2   7          2.79          1.48         0.66 o
 -21   3   7          0.47         -1.74         1.74 o
 -20   3   7          0.09         -0.71         1.21 o
 -19   3   7          1.31          0.26         0.53 o
 -18   3   7          1.87          1.72         0.79 o
 -17   3   7          1.00          0.82         0.69 o
 -16   3   7          0.81         -0.03         0.62 o
 -15   3   7          1.54          0.76         0.56 o
 -14   3   7          0.03         -0.75         0.75 o
 -13   3   7          7.25          6.41         1.10 o
 -12   3   7          1.99          1.89         0.80 o
 -11   3   7          0.00          0.03         0.72 o
 -10   3   7         22.19         23.81         2.48 o
  -9   3   7          0.01          0.20         0.36 o
  -8   3   7         23.71         25.86         1.22 o
  -7   3   7          2.70          2.40         0.38 o
  -6   3   7         79.58         88.83         2.59 o
  -5   3   7        129.89        138.09         3.15 o
  -4   3   7         23.25         21.26         1.19 o
  -3   3   7         88.36         97.12         2.66 o
  -2   3   7          1.30          1.70         0.45 o
  -1   3   7         72.60         78.91         2.26 o
   0   3   7        139.84        135.85         2.89 o
   1   3   7         16.39         13.42         0.94 o
   2   3   7        183.91        180.68         2.90 o
   3   3   7         12.92         10.42         0.69 o
   4   3   7          0.67          0.26         0.40 o
   5   3   7          1.41          0.97         0.37 o
   6   3   7          3.84          3.13         0.65 o
   7   3   7          6.30          4.24         0.64 o
   8   3   7         15.10         15.99         0.98 o
   9   3   7          0.15         -0.38         0.38 o
  10   3   7          0.22         -0.56         0.59 o
  11   3   7          1.53          1.86         0.79 o
  12   3   7          4.64          3.40         1.31 o
  13   3   7          0.62         -0.21         0.86 o
  14   3   7          0.03         -0.64         0.72 o
  15   3   7          7.82          5.77         2.18 o
 -19   4   7          0.04          0.78         0.87 o
 -18   4   7          0.00         -0.04         0.52 o
 -17   4   7          4.62          5.16         1.30 o
 -16   4   7          8.93          7.63         1.52 o
 -15   4   7          0.02          1.14         2.29 o
 -14   4   7         18.04         18.36         2.22 o
 -13   4   7         26.05         26.07         2.82 o
 -12   4   7          0.84          1.44         0.93 o
 -11   4   7         26.62         29.35         2.90 o
 -10   4   7         42.13         41.31         3.31 o
  -9   4   7          5.35          4.20         1.10 o
  -8   4   7         28.17         30.76         3.34 o
  -7   4   7         40.74         43.16         2.16 o
  -6   4   7          0.62         -0.35         0.35 o
  -5   4   7          3.82          3.15         0.65 o
  -4   4   7          1.19         -0.03         0.32 o
  -3   4   7          4.50          3.87         0.62 o
  -2   4   7          3.87          5.34         0.85 o
  -1   4   7          2.15          2.08         0.44 o
   0   4   7          9.49         10.01         0.80 o
   1   4   7        170.65        165.80         2.67 o
   2   4   7         51.55         49.82         2.69 o
   3   4   7          3.63          3.62         0.84 o
   4   4   7         57.16         54.42         2.38 o
   5   4   7        135.08        133.59         3.75 o
   6   4   7          9.40          7.38         0.74 o
   7   4   7         50.78         50.51         1.87 o
   8   4   7          0.19          0.54         0.43 o
   9   4   7          9.13          8.06         0.88 o
  10   4   7         39.46         43.82         2.54 o
  11   4   7          0.34         -0.39         0.69 o
  12   4   7         11.06         10.55         1.38 o
  13   4   7          0.99          0.73         2.26 o
  14   4   7          7.10          8.30         2.64 o
 -18   5   7          0.36          0.08         0.69 o
 -17   5   7          0.70          0.74         0.73 o
 -16   5   7          1.16          1.93         0.94 o
 -15   5   7          3.04          4.34         1.07 o
 -14   5   7          0.30          2.05         1.33 o
 -13   5   7          0.33          0.95         1.10 o
 -12   5   7          2.30          2.99         0.87 o
 -11   5   7          0.80          2.95         1.30 o
 -10   5   7         20.74         22.29         2.02 o
  -9   5   7          7.97          8.63         1.23 o
  -8   5   7          0.09          0.45         0.56 o
  -7   5   7          2.06          1.86         0.63 o
  -6   5   7          2.14          2.26         0.72 o
  -5   5   7        108.63        119.62         3.05 o
  -4   5   7         18.98         17.66         1.16 o
  -3   5   7         26.36         26.99         1.32 o
  -2   5   7          0.62          1.21         0.35 o
  -1   5   7          2.05          3.22         0.42 o
   0   5   7         22.39         22.43         0.98 o
   1   5   7          5.60          6.18         0.53 o
   2   5   7        124.54        124.99         4.36 o
   3   5   7         14.63         14.27         1.50 o
   4   5   7          2.39          0.41         0.52 o
   5   5   7          0.01         -0.34         0.34 o
   6   5   7         11.23          8.80         0.94 o
   7   5   7          0.31         -0.14         0.38 o
   8   5   7          0.23         -0.17         0.48 o
   9   5   7          1.15          2.75         0.77 o
  10   5   7          0.48          1.45         1.10 o
  11   5   7          2.53          1.82         1.88 o
 -15   6   7          0.03         -0.43         0.71 o
 -14   6   7          6.03          5.72         1.21 o
 -13   6   7         11.13         11.52         1.59 o
 -12   6   7          0.00          1.22         0.72 o
 -11   6   7          9.87         12.02         1.60 o
 -10   6   7         24.51         28.31         2.37 o
  -9   6   7          5.50          6.24         1.14 o
  -8   6   7          5.75          7.03         1.15 o
  -7   6   7          6.70          5.46         1.24 o
  -6   6   7          1.18          0.90         0.56 o
  -5   6   7          0.30          0.29         0.51 o
  -4   6   7          0.85         -0.07         0.77 o
  -3   6   7          9.90          9.77         1.04 o
  -2   6   7          0.86          2.50         0.73 o
  -1   6   7          0.00         -0.34         0.79 o
   0   6   7          2.61          2.47         0.61 o
   1   6   7         10.02         10.49         1.61 o
   2   6   7          2.53          3.34         0.97 o
   3   6   7          0.20         -0.43         0.58 o
   4   6   7          0.13          0.61         0.70 o
   5   6   7          0.90          0.42         0.71 o
   6   6   7          4.19          4.27         1.07 o
   7   6   7         15.15         17.05         1.80 o
   8   6   7          9.26         10.63         3.37 o
 -13   7   7          0.96          2.12         1.64 o
 -12   7   7          0.00          1.03         1.20 o
 -11   7   7          0.01          0.89         0.79 o
 -10   7   7          0.21          1.08         0.93 o
  -9   7   7          0.02          0.62         0.53 o
  -8   7   7          0.00          0.97         0.95 o
  -7   7   7          1.85         13.00         1.90 o
  -6   7   7          5.52          5.65         1.07 o
  -5   7   7          4.54          2.22         1.53 o
  -4   7   7          0.54          1.54         0.93 o
  -3   7   7          6.75          4.47         1.31 o
  -2   7   7          3.21          2.42         1.44 o
  -1   7   7          0.12         -0.34         0.63 o
   0   7   7          1.13         33.56         2.56 o
   1   7   7          1.70          1.69         0.70 o
   2   7   7         11.32         11.35         1.54 o
   3   7   7          4.83          7.70         1.36 o
   4   7   7          1.99          1.48         0.68 o
   5   7   7          0.19         -0.99         0.99 o
   6   7   7          0.49          4.21         1.71 o
  -9   8   7          1.71          3.56         2.10 o
  -8   8   7          0.01         -2.06         2.06 o
  -7   8   7          0.14         -0.08         1.25 o
  -6   8   7          0.65          0.37         0.76 o
  -5   8   7          0.02         -1.37         1.37 o
  -4   8   7          0.14         -0.28         3.29 o
  -3   8   7          0.02         -0.52         0.64 o
  -2   8   7          4.61          3.64         1.56 o
  -1   8   7          0.50          2.11         1.40 o
   0   8   7          0.75          0.81         1.37 o
 -20   0   8          0.00          2.48         1.73 o
 -19   0   8          7.54          9.64         2.19 o
 -18   0   8          3.48          6.88         1.53 o
 -17   0   8         18.30         18.28         2.32 o
 -16   0   8         15.68         65.93         4.49 o
 -15   0   8          7.06         10.19         2.55 o
 -14   0   8          5.99         11.33         2.60 o
 -13   0   8         85.57         85.92         7.43 o
 -12   0   8        900.11        954.34        26.59 o
 -11   0   8        580.26        548.65        19.31 o
 -10   0   8         14.04         15.01         2.17 o
  -9   0   8         92.21         91.46         4.06 o
  -8   0   8        136.47        130.74         5.73 o
  -7   0   8         27.25         24.65         2.41 o
  -6   0   8        758.87        769.60        14.33 o
  -5   0   8        157.45        109.57         4.88 o
  -4   0   8       1490.53       1633.52        22.25 o
  -3   0   8          1.55          4.54         1.04 o
  -2   0   8       1483.90       1578.16        23.18 o
  -1   0   8        995.26       1096.26        16.28 o
   0   0   8         28.67         31.02         2.72 o
   1   0   8         89.09         92.81         3.16 o
   2   0   8          0.01          0.54         0.35 o
   3   0   8         64.12         61.35         2.61 o
   4   0   8        122.80        121.47         4.51 o
   5   0   8          6.92          8.36         0.86 o
   6   0   8        179.95        188.30         3.60 o
   7   0   8          0.03          0.15         0.35 o
   8   0   8        588.78        567.21         7.88 o
   9   0   8        109.16        102.71         2.68 o
  10   0   8          1.59          1.12         0.46 o
  11   0   8          1.51          1.02         0.54 o
  12   0   8          0.68          2.64         0.71 o
  13   0   8         33.51         31.18         3.65 o
  14   0   8         44.91         55.95         5.17 o
 -21   1   8          4.51          5.26         2.09 o
 -20   1   8          2.49          4.24         1.40 o
 -19   1   8          3.75          1.48         0.74 o
 -18   1   8          1.32          0.45         0.87 o
 -17   1   8          0.01          0.06         0.71 o
 -16   1   8          9.45          8.88         1.31 o
 -15   1   8          7.19          4.68         0.90 o
 -14   1   8         16.36         14.79         1.69 o
 -13   1   8        100.13         87.76         4.66 o
 -12   1   8         15.04         16.26         6.39 o
 -11   1   8          5.64          6.81         2.28 o
 -10   1   8          2.85          2.25         1.10 o
  -9   1   8         61.35         70.12         3.11 o
  -8   1   8         34.84         28.08         1.94 o
  -7   1   8         26.09         22.21         1.68 o
  -6   1   8        337.06        338.26         7.33 o
  -5   1   8        124.30        144.94         5.21 o
  -4   1   8       1038.89       1159.28        12.61 o
  -3   1   8        434.24        398.74         5.95 o
  -2   1   8         39.80         47.01         1.89 o
  -1   1   8          1.95          2.90         0.47 o
   0   1   8        600.46        611.12         6.54 o
   1   1   8        635.83        629.45         5.89 o
   2   1   8          7.50         10.12         0.61 o
   3   1   8          4.80          8.57         0.67 o
   4   1   8          7.73          7.34         0.59 o
   5   1   8        121.62        116.00         2.49 o
   6   1   8          3.95          0.49         0.28 o
   7   1   8          1.59          5.48         0.50 o
   8   1   8         28.48         19.64         0.91 o
   9   1   8        120.47        122.29         2.22 o
  10   1   8          9.45          9.88         0.94 o
  11   1   8         40.50         40.17         2.24 o
  12   1   8          0.32          0.40         0.47 o
  13   1   8         33.38         34.48         2.92 o
  14   1   8          1.60          1.78         1.18 o
  15   1   8          8.94         11.16         1.97 o
  16   1   8          3.53          2.15         1.73 o
 -21   2   8          0.19         -1.38         1.38 o
 -20   2   8          0.00         -0.19         1.10 o
 -19   2   8          4.14          3.93         0.88 o
 -18   2   8          1.36         -0.02         0.55 o
 -17   2   8          7.88          8.24         2.18 o
 -16   2   8          7.43          5.47         1.27 o
 -15   2   8          1.42          0.20         0.64 o
 -14   2   8         11.37          8.45         1.29 o
 -13   2   8         56.03         57.74         3.11 o
 -12   2   8        569.66        572.36        10.05 o
 -11   2   8        395.13        385.16         7.83 o
 -10   2   8          4.44          6.54         0.92 o
  -9   2   8          0.39         -0.33         0.44 o
  -8   2   8          2.89          1.58         0.41 o
  -7   2   8          0.27         -0.35         0.55 o
  -6   2   8         24.98         29.24         1.92 o
  -5   2   8        184.05        210.12         5.08 o
  -4   2   8        123.49        154.43         4.23 o
  -3   2   8          0.55          0.10         0.36 o
  -2   2   8          2.03          2.23         0.39 o
  -1   2   8        124.79        119.55         2.21 o
   0   2   8        204.62        205.17         3.57 o
   1   2   8         43.46         38.72         1.23 o
   2   2   8        224.30        234.56         4.23 o
   3   2   8        124.81        119.25         3.23 o
   4   2   8        390.87        364.52         4.55 o
   5   2   8          4.91          7.46         0.51 o
   6   2   8        228.56        236.78         4.76 o
   7   2   8         30.74         30.49         1.06 o
   8   2   8        292.37        267.83         3.10 o
   9   2   8         62.65         59.12         1.80 o
  10   2   8          0.30         -0.74         0.74 o
  11   2   8          3.97          3.69         1.46 o
  12   2   8          2.99          2.29         0.97 o
  13   2   8         40.50         41.82         2.97 o
  14   2   8         39.37         46.08         3.27 o
  15   2   8         18.85         20.97         2.24 o
 -20   3   8          0.71          0.41         1.06 o
 -19   3   8          3.62          4.29         1.37 o
 -18   3   8          2.08          2.15         0.90 o
 -17   3   8          0.00          0.51         0.93 o
 -16   3   8          2.12          1.18         0.80 o
 -15   3   8          0.07         -0.84         0.84 o
 -14   3   8          5.36          3.28         0.90 o
 -13   3   8         25.11         20.25         2.20 o
 -12   3   8          4.63          5.84         1.05 o
 -11   3   8         23.64         21.64         1.98 o
 -10   3   8          0.29          1.10         0.55 o
  -9   3   8          2.83          3.29         0.66 o
  -8   3   8         37.67         33.05         1.47 o
  -7   3   8         12.56         13.58         0.85 o
  -6   3   8          0.12          0.05         0.78 o
  -5   3   8         74.95         75.52         3.49 o
  -4   3   8          7.77          9.08         1.26 o
  -3   3   8         59.35         67.45         3.19 o
  -2   3   8         98.51         99.36         3.37 o
  -1   3   8          0.78          0.64         0.42 o
   0   3   8          6.81          6.94         0.88 o
   1   3   8       1118.26       1166.38        15.22 o
   2   3   8         62.43         56.50         1.59 o
   3   3   8          1.03          0.85         0.37 o
   4   3   8          4.15          4.20         0.36 o
   5   3   8        186.43        196.57         3.02 o
   6   3   8          3.04          3.66         0.54 o
   7   3   8          0.27          0.43         0.30 o
   8   3   8         21.74         17.82         1.14 o
   9   3   8         67.91         72.76         4.35 o
  10   3   8          1.92          0.67         0.66 o
  11   3   8         24.86         27.54         2.48 o
  12   3   8          0.07         -1.02         1.02 o
  13   3   8         27.93         33.93         2.85 o
  14   3   8          0.65          0.70         1.00 o
  15   3   8          1.07         -0.91         1.37 o
 -19   4   8          1.30          1.91         1.24 o
 -18   4   8          0.00         -0.61         0.80 o
 -17   4   8          0.36          0.59         0.83 o
 -16   4   8          1.29          9.18         1.69 o
 -15   4   8          0.37          0.01         0.85 o
 -14   4   8          9.06          8.69         1.66 o
 -13   4   8         40.19         42.32         3.55 o
 -12   4   8        122.25        121.86         5.96 o
 -11   4   8        155.81        155.65         6.76 o
 -10   4   8         13.56         14.61         3.36 o
  -9   4   8          0.97          0.24         0.73 o
  -8   4   8          1.99         25.78         2.78 o
  -7   4   8          9.42          9.51         1.22 o
  -6   4   8         20.66         16.33         1.36 o
  -5   4   8         13.45         15.94         1.31 o
  -4   4   8         35.06         58.33         5.29 o
  -3   4   8         14.56         14.31         1.16 o
  -2   4   8          7.85          8.33         0.86 o
  -1   4   8         28.91         33.27         1.60 o
   0   4   8         19.09         48.62         4.26 o
   1   4   8         29.27         29.08         1.18 o
   2   4   8         15.33         18.14         0.86 o
   3   4   8          0.00          0.24         0.52 o
   4   4   8         71.85         87.10         3.15 o
   5   4   8          3.56          4.17         1.01 o
   6   4   8         10.28          6.62         0.99 o
   7   4   8          0.89          0.15         0.47 o
   8   4   8         82.38         91.14         3.46 o
   9   4   8         25.89         29.97         3.00 o
  10   4   8          0.33          0.66         0.80 o
  11   4   8          2.60          2.19         1.25 o
  12   4   8          1.37          0.58         1.30 o
 -18   5   8          1.95          3.68         1.53 o
 -17   5   8          0.01          0.88         0.69 o
 -16   5   8          0.45          0.28         1.25 o
 -15   5   8          0.71          0.11         1.03 o
 -14   5   8          1.00          0.53         0.92 o
 -13   5   8          4.78          2.06         1.05 o
 -12   5   8          0.75          1.57         0.87 o
 -11   5   8          3.72          5.97         1.43 o
 -10   5   8         17.16         20.74         2.53 o
  -9   5   8          0.09          2.18         1.03 o
  -8   5   8          2.29          2.13         0.92 o
  -7   5   8         25.62         24.65         2.62 o
  -6   5   8          1.48          2.26         0.64 o
  -5   5   8          7.32          8.47         0.98 o
  -4   5   8         58.29         54.30         2.01 o
  -3   5   8         36.73         37.34         1.59 o
  -2   5   8          3.04          2.25         0.43 o
  -1   5   8          0.05          0.28         0.27 o
   0   5   8         98.09         95.56         2.51 o
   1   5   8          8.31          6.97         2.28 o
   2   5   8         37.37         40.37         6.01 o
   3   5   8          1.23          2.18         0.67 o
   4   5   8         23.29         24.49         1.98 o
   5   5   8          0.93          1.83         0.93 o
   6   5   8         11.76         13.31         1.75 o
   7   5   8          0.83          1.50         0.60 o
   8   5   8          2.73          2.69         1.47 o
   9   5   8         18.39         19.86         2.63 o
  10   5   8          4.91          5.06         1.93 o
 -16   6   8          0.00          1.20         1.20 o
 -15   6   8          0.57         -1.76         1.76 o
 -14   6   8          6.64          5.15         1.65 o
 -13   6   8         10.57         12.81         1.76 o
 -12   6   8         19.75         18.07         2.39 o
 -11   6   8         31.68         28.83         2.47 o
 -10   6   8          9.64          8.06         1.34 o
  -9   6   8          0.05         -0.79         0.79 o
  -8   6   8          2.15          2.62         1.10 o
  -7   6   8          1.93          2.40         0.95 o
  -6   6   8         28.68         30.61         2.29 o
  -5   6   8          2.44          2.21         1.11 o
  -4   6   8         20.80         21.28         1.80 o
  -3   6   8          5.60          5.71         0.97 o
  -2   6   8         19.86         27.92         2.86 o
  -1   6   8          7.34         12.46         2.01 o
   0   6   8         17.41         23.12         2.57 o
   1   6   8          1.02          1.03         0.70 o
   2   6   8          0.07          1.36         0.70 o
   3   6   8         31.18         37.06         2.60 o
   4   6   8          0.21          0.84         1.15 o
   5   6   8          1.63          1.48         0.60 o
   6   6   8          0.05          0.15         0.59 o
   7   6   8          0.86          2.27         1.24 o
 -13   7   8          0.35         -2.00         2.00 o
 -12   7   8          0.01         -1.09         1.09 o
 -11   7   8          2.18          0.75         1.92 o
 -10   7   8          2.33          1.62         1.08 o
  -9   7   8          0.22          0.54         0.85 o
  -8   7   8          0.00          0.52         0.80 o
  -7   7   8          0.92         -0.15         0.56 o
  -6   7   8          3.26          4.70         1.39 o
  -5   7   8          0.55          2.01         0.96 o
  -4   7   8          2.15          0.26         1.34 o
  -3   7   8          0.01         -0.35         0.97 o
  -2   7   8          1.15          1.59         1.04 o
  -1   7   8          2.18          2.41         0.82 o
   0   7   8          2.15          2.42         0.91 o
   1   7   8          5.19          5.01         1.19 o
   2   7   8          8.35         10.76         1.73 o
   3   7   8          0.05         -1.14         1.14 o
   4   7   8          0.00         -0.71         0.93 o
   5   7   8          5.31          6.73         1.95 o
   6   7   8          2.32          2.38         1.41 o
  -5   8   8          6.09          6.30         2.16 o
  -4   8   8          0.52          1.56         1.35 o
  -3   8   8          0.55         -1.15         1.32 o
 -21   1   9          0.00          2.18         1.72 o
 -20   1   9          0.31         -0.02         0.68 o
 -19   1   9          0.06          1.03         0.57 o
 -18   1   9          1.82          1.13         0.73 o
 -17   1   9          1.19          2.10         0.85 o
 -16   1   9          0.30         -0.65         0.65 o
 -15   1   9          0.06          0.78         0.78 o
 -14   1   9          0.04         -0.27         0.64 o
 -13   1   9         29.03         27.16         5.16 o
 -12   1   9          7.80          6.66         5.83 o
 -11   1   9         24.18         22.52         7.13 o
 -10   1   9         10.32         10.08         1.81 o
  -9   1   9         12.47         12.14         1.90 o
  -8   1   9         21.55         18.23         1.88 o
  -7   1   9          1.85          1.70         0.50 o
  -6   1   9         17.66         14.61         1.24 o
  -5   1   9         37.20         33.42         1.82 o
  -4   1   9         23.83         23.10         1.48 o
  -3   1   9          1.43          1.54         0.47 o
  -2   1   9          1.70          1.61         0.43 o
  -1   1   9          0.66          0.89         0.38 o
   0   1   9         34.67         37.76         1.58 o
   1   1   9         28.47         28.46         1.18 o
   2   1   9         15.58         16.37         0.83 o
   3   1   9         90.22         85.01         2.27 o
   4   1   9        120.96        111.66         2.59 o
   5   1   9         28.15         28.22         1.41 o
   6   1   9          0.25          0.23         0.26 o
   7   1   9         56.25         53.22         1.64 o
   8   1   9         38.50         37.35         1.35 o
   9   1   9          3.32          3.35         0.49 o
  10   1   9          0.18          0.83         0.51 o
  11   1   9          1.00          0.71         0.86 o
  12   1   9          0.27         -0.60         0.60 o
  13   1   9          0.02         -0.68         1.00 o
  14   1   9          0.19         -0.81         0.81 o
 -21   2   9          0.19         -1.63         1.63 o
 -20   2   9          1.19         -0.32         0.94 o
 -19   2   9          0.08         -0.26         0.62 o
 -18   2   9          0.36          0.58         0.80 o
 -17   2   9          1.79          3.17         1.14 o
 -16   2   9          1.53          1.30         0.92 o
 -15   2   9         10.32         10.13         1.68 o
 -14   2   9          2.87          0.97         0.92 o
 -13   2   9         16.40         16.37         1.79 o
 -12   2   9          0.09          1.05         0.90 o
 -11   2   9          0.37          1.39         0.72 o
 -10   2   9         18.52         19.00         1.59 o
  -9   2   9          1.74          0.53         1.34 o
  -8   2   9         36.18         41.87         2.88 o
  -7   2   9          2.88          4.70         0.88 o
  -6   2   9          0.01         -0.10         0.68 o
  -5   2   9         73.62         80.23         3.24 o
  -4   2   9          3.66          4.21         0.79 o
  -3   2   9        148.17        153.68         4.34 o
  -2   2   9          3.32          2.99         0.39 o
  -1   2   9          0.11         -0.01         0.25 o
   0   2   9         15.82         15.65         0.91 o
   1   2   9          0.12          0.32         0.26 o
   2   2   9        110.43        106.53         3.07 o
   3   2   9         57.99         55.14         1.78 o
   4   2   9          4.51          5.21         0.57 o
   5   2   9        189.14        190.14         3.51 o
   6   2   9         86.00         91.46         1.82 o
   7   2   9          0.19         -0.08         0.25 o
   8   2   9          0.47          0.82         0.40 o
   9   2   9          0.05         -0.03         0.69 o
  10   2   9          4.51          3.48         2.22 o
  11   2   9          3.67          3.52         1.46 o
  12   2   9          0.98         -1.04         1.04 o
  13   2   9          0.51         -0.86         0.93 o
  14   2   9          1.21          0.15         0.79 o
 -20   3   9          0.20         -0.69         0.69 o
 -19   3   9          0.01         -0.84         0.94 o
 -18   3   9          2.34          1.76         1.24 o
 -17   3   9          0.07         -0.12         0.65 o
 -16   3   9          0.39         -0.69         0.97 o
 -15   3   9          0.15         -0.33         0.74 o
 -14   3   9         12.11         13.58         1.54 o
 -13   3   9          9.30          9.71         1.32 o
 -12   3   9          0.49          4.20         1.34 o
 -11   3   9         54.74         55.73         2.78 o
 -10   3   9         17.70         15.62         1.75 o
  -9   3   9         30.50         35.55         1.94 o
  -8   3   9          1.31          0.26         0.69 o
  -7   3   9          4.85          5.07         0.52 o
  -6   3   9         11.74          9.54         1.65 o
  -5   3   9          0.54          0.46         0.57 o
  -4   3   9         68.55         65.22         3.33 o
  -3   3   9         35.64         41.57         2.60 o
  -2   3   9          5.21          3.44         0.80 o
  -1   3   9         77.72         81.18         3.40 o
   0   3   9          2.67          1.06         0.45 o
   1   3   9          0.60          0.29         0.61 o
   2   3   9          9.01         11.97         0.81 o
   3   3   9          0.67          1.05         0.42 o
   4   3   9         13.86         14.98         0.81 o
   5   3   9          0.92          1.17         0.47 o
   6   3   9          2.90          2.16         0.46 o
   7   3   9         11.27         10.82         1.17 o
   8   3   9          0.00         -0.44         0.44 o
   9   3   9          6.68          7.12         1.48 o
  10   3   9          3.49          2.30         0.99 o
  11   3   9          2.56          2.69         2.42 o
  12   3   9          5.10          2.87         2.37 o
  13   3   9          3.89          1.92         1.12 o
  14   3   9          1.18          0.63         1.30 o
 -19   4   9          0.51          1.37         1.06 o
 -18   4   9          0.00          1.73         1.27 o
 -17   4   9          0.74          0.00         1.06 o
 -16   4   9          0.23         -0.99         1.12 o
 -15   4   9          0.43          0.59         0.60 o
 -14   4   9          0.13          0.04         1.81 o
 -13   4   9         12.43         15.00         4.53 o
 -12   4   9         19.37         25.87         2.95 o
 -11   4   9         53.07         55.13         4.91 o
 -10   4   9          4.70          3.66         1.13 o
  -9   4   9          0.93         -0.31         0.85 o
  -8   4   9          2.99          0.58         0.95 o
  -7   4   9         35.02         34.16         3.18 o
  -6   4   9         24.56         25.26         1.78 o
  -5   4   9         49.32         50.97         2.43 o
  -4   4   9         17.32         15.60         1.33 o
  -3   4   9        124.51        129.51         3.68 o
  -2   4   9         10.56          9.80         1.54 o
  -1   4   9          5.82          5.65         0.73 o
   0   4   9          0.29          0.72         0.46 o
   1   4   9        120.57        120.50         2.63 o
   2   4   9          0.03          0.08         0.29 o
   3   4   9          1.51          1.59         0.85 o
   4   4   9          3.53          2.49         0.70 o
   5   4   9          7.95          9.14         1.19 o
   6   4   9          2.57          1.67         1.20 o
   7   4   9         24.23         27.63         2.18 o
   8   4   9          3.39          4.79         1.34 o
   9   4   9         14.70         18.36         2.44 o
  10   4   9          4.08          5.65         1.87 o
  11   4   9          0.08         -0.49         1.73 o
 -17   5   9          0.36          1.48         1.16 o
 -16   5   9          0.04          0.34         0.77 o
 -15   5   9          0.01          0.41         1.26 o
 -14   5   9         10.43         10.56         1.90 o
 -13   5   9          0.25          1.73         2.11 o
 -12   5   9          5.12          7.05         1.65 o
 -11   5   9         20.78         25.21         2.88 o
 -10   5   9         32.80         34.82         4.41 o
  -9   5   9         19.67         23.00         2.71 o
  -8   5   9          8.17          8.06         1.63 o
  -7   5   9          1.24          0.83         0.70 o
  -6   5   9         11.06         11.28         1.88 o
  -5   5   9          1.16          1.44         0.55 o
  -4   5   9         22.41         21.72         1.52 o
  -3   5   9          1.79          1.84         0.67 o
  -2   5   9         16.57         16.69         1.33 o
  -1   5   9         40.77         39.99         2.24 o
   0   5   9          0.00         -0.50         0.78 o
   1   5   9          1.66          1.77         0.74 o
   2   5   9          0.00         -0.50         0.60 o
   3   5   9         10.32         11.06         1.41 o
   4   5   9          3.34          2.87         0.77 o
   5   5   9          0.00          0.21         0.66 o
   6   5   9          1.71          3.64         1.16 o
   7   5   9          4.06          2.07         0.78 o
   8   5   9          0.48          0.83         0.87 o
 -15   6   9          0.02          1.04         1.04 o
 -14   6   9          1.37          2.29         1.28 o
 -13   6   9          4.92          4.08         1.32 o
 -12   6   9          1.15          3.12         1.07 o
 -11   6   9          6.05          4.69         1.16 o
 -10   6   9          0.04          0.84         0.67 o
  -9   6   9          0.35         -0.40         0.65 o
  -8   6   9          0.00          1.00         0.87 o
  -7   6   9          0.10          1.34         0.82 o
  -6   6   9          2.65          2.47         0.88 o
  -5   6   9          4.98          4.99         1.01 o
  -4   6   9          0.44          1.41         2.28 o
  -3   6   9         55.60         71.47         4.67 o
  -2   6   9          1.08          2.42         3.00 o
  -1   6   9          1.04          2.20         1.29 o
   0   6   9          0.02          1.01         0.90 o
   1   6   9         20.20         21.93         2.10 o
   2   6   9         17.61         24.89         2.24 o
   3   6   9          5.00          6.33         1.18 o
   4   6   9          0.76         -0.22         0.56 o
   5   6   9         20.37         20.75         2.94 o
   6   6   9          6.85          6.13         1.64 o
 -11   7   9          3.08          3.42         1.33 o
 -10   7   9          4.18          6.52         2.81 o
  -9   7   9          1.53          0.62         1.05 o
  -8   7   9          0.78          0.02         1.18 o
  -7   7   9          0.32         -0.84         2.08 o
  -6   7   9          0.75         -0.95         1.54 o
  -5   7   9          1.29          1.48         1.86 o
  -4   7   9         11.55         13.74         2.19 o
  -3   7   9          0.11          0.33         2.17 o
  -2   7   9          3.16          2.60         1.97 o
  -1   7   9          3.05          3.92         1.18 o
   0   7   9          2.71          3.59         1.15 o
   1   7   9          1.08          2.14         1.39 o
   2   7   9          1.20          1.17         0.95 o
   3   7   9          0.04         -0.02         0.67 o
   4   7   9         15.78         21.28         3.35 o
   5   7   9          0.71          3.57         1.56 o
 -20   0  10          4.90          3.89         1.37 o
 -19   0  10          1.52          0.90         0.92 o
 -18   0  10          0.04         -0.96         0.96 o
 -17   0  10         14.16         20.15         2.70 o
 -16   0  10         24.49         28.51         4.80 o
 -15   0  10          3.97          3.61         1.83 o
 -14   0  10          6.09         11.88         3.26 o
 -13   0  10         12.32          8.61         2.62 o
 -12   0  10          0.42         -1.44         1.91 o
 -11   0  10         23.38         24.04         3.51 o
 -10   0  10          4.85          2.51         1.11 o
  -9   0  10        181.78        158.98         7.22 o
  -8   0  10        312.14        315.95        10.14 o
  -7   0  10         57.09         65.82         5.89 o
  -6   0  10         64.05         61.08         4.08 o
  -5   0  10        804.51        837.84        16.16 o
  -4   0  10         33.01         28.85         2.65 o
  -3   0  10        242.07        233.97         7.57 o
  -2   0  10        633.36        636.52        23.65 o
  -1   0  10       1034.77        935.81        45.54 o
   0   0  10        737.57        711.49        13.20 o
   1   0  10        154.92        157.85         4.20 o
   2   0  10          0.51          0.71         0.39 o
   3   0  10         60.47         53.94         2.43 o
   4   0  10        539.70        508.80         9.69 o
   5   0  10          9.38          6.47         1.09 o
   6   0  10        150.47        143.43         4.45 o
   7   0  10         42.62         37.09         2.18 o
   8   0  10         35.44         31.72         1.96 o
   9   0  10          7.39          9.12         1.34 o
  10   0  10          2.05          3.46         0.94 o
  11   0  10          0.96          1.52         1.19 o
 -21   1  10          0.60          1.30         1.34 o
 -20   1  10          0.36          0.85         1.41 o
 -19   1  10          9.26         12.52         1.55 o
 -18   1  10          0.48         -0.85         1.22 o
 -17   1  10          0.05         -0.64         0.64 o
 -16   1  10          0.11         -0.51         0.73 o
 -15   1  10          8.26          6.18         1.20 o
 -14   1  10          2.07          1.71         1.00 o
 -13   1  10         69.57         65.85         4.84 o
 -12   1  10        243.78        241.86        14.51 o
 -11   1  10        108.64         95.76         5.75 o
 -10   1  10        196.84        190.95         8.03 o
  -9   1  10         20.18         11.74         2.03 o
  -8   1  10          6.40          9.85         1.38 o
  -7   1  10         50.62         45.09         2.53 o
  -6   1  10        312.56        311.95         6.74 o
  -5   1  10          1.80          2.96         0.82 o
  -4   1  10        497.52        489.35         7.43 o
  -3   1  10        103.09         88.85         2.97 o
  -2   1  10        249.86        253.06         5.24 o
  -1   1  10        241.13        257.30         4.94 o
   0   1  10         24.41         25.28         1.21 o
   1   1  10         12.15          9.41         0.73 o
   2   1  10        150.70        142.71         2.77 o
   3   1  10         25.97         18.61         1.19 o
   4   1  10         30.91         24.46         1.39 o
   5   1  10         70.15         67.80         2.30 o
   6   1  10          0.22         -0.14         0.36 o
   7   1  10        119.78        108.79         2.51 o
   8   1  10         37.23         28.90         1.28 o
   9   1  10          2.82          1.32         0.47 o
  10   1  10          0.86          0.60         0.63 o
  11   1  10          0.73          3.33         1.03 o
  12   1  10          0.11          1.10         1.10 o
  13   1  10          1.87          3.79         1.54 o
 -20   2  10          4.25          3.68         1.27 o
 -19   2  10          1.12          1.23         0.69 o
 -18   2  10          0.13          0.61         0.67 o
 -17   2  10          3.11          2.13         1.08 o
 -16   2  10         10.62         10.73         1.76 o
 -15   2  10          1.15          0.66         1.07 o
 -14   2  10          5.04          2.97         0.76 o
 -13   2  10          0.21          1.84         1.07 o
 -12   2  10          5.73          5.16         1.10 o
 -11   2  10          9.82          6.58         0.98 o
 -10   2  10          0.08         -1.43         1.43 o
  -9   2  10          2.97          4.05         1.16 o
  -8   2  10          2.76          2.10         1.63 o
  -7   2  10          0.40         -0.62         0.62 o
  -6   2  10          4.12          2.68         0.73 o
  -5   2  10         36.96         45.36         2.92 o
  -4   2  10        156.40        149.84         5.33 o
  -3   2  10        486.84        490.39         9.78 o
  -2   2  10        665.10        648.38         9.33 o
  -1   2  10        161.84        156.68         3.30 o
   0   2  10       1260.38       1205.33        16.52 o
   1   2  10         21.00         23.22         1.23 o
   2   2  10          0.47          1.48         0.33 o
   3   2  10        201.09        183.46         4.95 o
   4   2  10        118.65        103.68         2.59 o
   5   2  10          0.43          0.02         0.26 o
   6   2  10         71.13         63.91         1.77 o
   7   2  10         48.33         45.72         1.86 o
   8   2  10         24.61         24.64         2.58 o
   9   2  10          6.27          8.77         1.57 o
  10   2  10          1.77          1.81         0.83 o
  11   2  10          0.46          0.53         0.62 o
  12   2  10          4.21          2.55         1.00 o
  13   2  10          4.34          6.65         2.06 o
 -20   3  10          0.17          1.81         1.12 o
 -19   3  10          0.81         -1.31         1.31 o
 -18   3  10          0.97          0.92         0.83 o
 -17   3  10          0.10          1.17         0.86 o
 -16   3  10          0.00         -0.18         0.68 o
 -15   3  10          3.41          0.91         0.45 o
 -14   3  10          1.51          1.58         1.03 o
 -13   3  10         30.16         28.32         2.18 o
 -12   3  10        119.74        108.73         4.11 o
 -11   3  10         12.29         12.55         1.37 o
 -10   3  10         10.10         11.20         1.89 o
  -9   3  10         15.68         13.21         1.72 o
  -8   3  10         11.95         10.08         1.21 o
  -7   3  10         10.73         10.94         0.66 o
  -6   3  10          0.92          0.68         0.70 o
  -5   3  10         18.90         17.48         1.83 o
  -4   3  10         65.67         65.36         3.52 o
  -3   3  10        295.60        289.30         9.97 o
  -2   3  10        375.95        371.43        15.87 o
  -1   3  10         12.34         14.11         1.54 o
   0   3  10          9.71         11.29         1.47 o
   1   3  10         29.24         32.38         1.95 o
   2   3  10        214.32        200.01         6.18 o
   3   3  10          1.03          0.89         0.51 o
   4   3  10         19.47         17.48         2.13 o
   5   3  10         23.91         21.93         2.52 o
   6   3  10          5.72          6.08         1.28 o
   7   3  10         52.02         52.40         2.63 o
   8   3  10         12.43         10.93         1.86 o
   9   3  10          1.39          0.66         0.70 o
  10   3  10          4.97          3.72         1.26 o
  11   3  10          1.57          1.65         0.88 o
  12   3  10          1.07          3.62         2.15 o
  13   3  10          0.29          2.07         1.62 o
 -18   4  10          0.10         -1.45         1.45 o
 -17   4  10          0.00         -1.02         1.02 o
 -16   4  10          0.52          0.08         0.68 o
 -15   4  10          0.98          1.22         0.94 o
 -14   4  10          2.66          1.62         0.93 o
 -13   4  10          0.11          0.19         1.33 o
 -12   4  10          0.59          1.22         2.13 o
 -11   4  10         10.67         12.83         2.12 o
 -10   4  10          0.89         -0.24         1.74 o
  -9   4  10          1.90          1.99         0.79 o
  -8   4  10          0.31         -0.86         0.86 o
  -7   4  10          0.03         -1.17         1.17 o
  -6   4  10          5.53          3.03         0.87 o
  -5   4  10         27.57         28.71         1.89 o
  -4   4  10         11.87         13.54         1.30 o
  -3   4  10        132.45        139.90         5.18 o
  -2   4  10        215.95        224.46         5.91 o
  -1   4  10        149.78        147.39         3.77 o
   0   4  10        248.31        243.04         7.90 o
   1   4  10         35.20         39.33         3.26 o
   2   4  10         23.84         29.05         2.74 o
   3   4  10         40.71         40.07         3.10 o
   4   4  10         41.55         35.69         3.36 o
   5   4  10          4.19          5.54         1.00 o
   6   4  10         22.65         21.70         1.86 o
   7   4  10          9.14          5.58         1.35 o
   8   4  10         18.30         20.01         2.65 o
   9   4  10          1.56          2.12         1.02 o
  10   4  10          0.00          0.32         1.38 o
 -16   5  10          0.55          0.47         1.16 o
 -15   5  10          1.88          2.25         1.38 o
 -14   5  10          6.97          7.51         1.73 o
 -13   5  10          4.58          3.51         2.21 o
 -12   5  10         18.24         23.01         2.87 o
 -11   5  10         17.37         15.40         2.39 o
 -10   5  10          7.95         14.60         2.30 o
  -9   5  10          0.78          0.74         0.91 o
  -8   5  10          0.00          0.21         0.78 o
  -7   5  10         21.80         28.02         4.21 o
  -6   5  10         14.58         13.13         2.13 o
  -5   5  10          1.97          5.01         1.45 o
  -4   5  10         27.19         33.38         3.25 o
  -3   5  10          0.31         -0.17         2.08 o
  -2   5  10          1.98          3.32         2.06 o
  -1   5  10         34.19         31.83         3.06 o
   0   5  10         16.06         18.12         2.30 o
   1   5  10          8.13          6.90         1.54 o
   2   5  10          0.20          1.24         0.81 o
   3   5  10          9.46         11.30         1.45 o
   4   5  10          3.50          2.86         0.79 o
   5   5  10         20.61         23.36         2.05 o
   6   5  10          2.84          4.12         0.87 o
   7   5  10         13.87         14.13         3.98 o
 -13   6  10          0.05          0.70         1.02 o
 -12   6  10          1.02          0.71         0.73 o
 -11   6  10          0.75          1.81         1.02 o
 -10   6  10          4.76          4.60         1.18 o
  -9   6  10          3.84          4.55         1.06 o
  -8   6  10          1.91          1.63         0.74 o
  -7   6  10          0.32          0.72         0.91 o
  -6   6  10          0.00         -0.01         0.89 o
  -5   6  10         25.84         35.02         3.50 o
  -4   6  10          6.71         12.19         2.15 o
  -3   6  10          9.15          9.71         1.90 o
  -2   6  10         40.09         44.53         3.77 o
  -1   6  10         93.63        102.25        10.04 o
   0   6  10         11.36          9.49         1.89 o
   1   6  10         29.77         30.75         2.53 o
   2   6  10         12.43         13.26         1.73 o
   3   6  10          9.85          9.28         2.07 o
   4   6  10          3.77          3.58         1.53 o
   5   6  10          2.08          2.41         1.29 o
   3   7  10          0.02          0.99         1.04 o
 -20   1  11          0.18          0.10         0.70 o
 -19   1  11          0.73          0.62         0.77 o
 -18   1  11          0.66          0.00         0.60 o
 -17   1  11          5.15          3.78         1.07 o
 -16   1  11          1.97          2.07         0.77 o
 -15   1  11          0.08          0.28         0.64 o
 -14   1  11          3.37          2.36         0.99 o
 -13   1  11          5.27          3.17         1.91 o
 -12   1  11         18.49         18.97         3.13 o
 -11   1  11          9.01         10.13         1.97 o
 -10   1  11          7.00          5.50         1.44 o
  -9   1  11         22.81         22.69         2.87 o
  -8   1  11         26.26         26.69         2.44 o
  -7   1  11         40.09         37.79         2.83 o
  -6   1  11          1.57          0.90         0.62 o
  -5   1  11         35.87         36.68         2.30 o
  -4   1  11          0.33         -0.26         0.60 o
  -3   1  11         14.80         13.48         1.33 o
  -2   1  11          8.81         10.87         1.25 o
  -1   1  11          2.48          4.96         0.91 o
   0   1  11          1.18          1.09         0.51 o
   1   1  11         48.12         40.42         1.68 o
   2   1  11          0.56         -0.10         0.34 o
   3   1  11          7.86          5.28         0.69 o
   4   1  11          4.23          2.26         0.52 o
   5   1  11          1.11          0.47         0.37 o
   6   1  11          0.77          1.40         0.36 o
   7   1  11          1.77          1.96         0.45 o
   8   1  11          0.56          0.99         0.49 o
   9   1  11          0.02          1.35         0.86 o
  10   1  11          0.83          1.77         0.91 o
  11   1  11          0.09          0.94         1.08 o
  12   1  11          1.06          2.36         1.19 o
 -20   2  11          0.33          1.71         3.76 o
 -19   2  11          1.53          1.48         1.96 o
 -18   2  11          0.08          0.49         0.81 o
 -17   2  11          0.03         -0.11         1.15 o
 -16   2  11          0.57         -0.51         0.90 o
 -15   2  11          3.22          4.82         1.08 o
 -14   2  11          4.19          5.73         1.14 o
 -13   2  11          5.51          4.56         0.95 o
 -12   2  11          0.47          0.55         0.76 o
 -11   2  11          0.10         -1.18         1.18 o
 -10   2  11         32.15         35.40         5.18 o
  -9   2  11         19.19         25.59         3.12 o
  -8   2  11          0.63          0.42         1.53 o
  -7   2  11          6.20          4.49         1.23 o
  -6   2  11         46.61         52.84         3.36 o
  -5   2  11         16.46         19.95         2.07 o
  -4   2  11         12.79         12.25         1.55 o
  -3   2  11          1.62          0.30         0.36 o
  -2   2  11          1.89          2.06         0.41 o
  -1   2  11         41.07         42.72         1.78 o
   0   2  11          0.81          1.31         0.46 o
   1   2  11         59.50         60.96         1.92 o
   2   2  11         19.89         15.53         0.95 o
   3   2  11          1.57          0.90         0.32 o
   4   2  11          1.99          3.08         0.56 o
   5   2  11          7.79          6.82         1.12 o
   6   2  11          4.07          3.19         0.56 o
   7   2  11          0.00          0.20         0.62 o
   8   2  11          2.45          2.39         1.24 o
   9   2  11          1.68          2.67         1.01 o
  10   2  11          0.46         -0.03         1.33 o
  11   2  11          4.41          3.90         1.20 o
  12   2  11          4.70          6.21         2.08 o
 -19   3  11          0.83         -1.29         1.34 o
 -18   3  11          0.13         -0.74         1.54 o
 -17   3  11          0.46         -0.03         0.84 o
 -16   3  11          2.63          3.89         1.31 o
 -15   3  11          6.18          7.96         1.89 o
 -14   3  11          0.59          0.61         0.89 o
 -13   3  11         19.69         20.53         2.91 o
 -12   3  11          4.09          5.34         1.00 o
 -11   3  11          2.62          2.20         0.59 o
 -10   3  11          0.10         -0.46         1.28 o
  -9   3  11          2.77          2.06         0.58 o
  -8   3  11          0.10          0.12         0.53 o
  -7   3  11         64.00         66.42         4.81 o
  -6   3  11          0.09          1.47         1.01 o
  -5   3  11         41.81         39.16         3.14 o
  -4   3  11          0.08          0.49         0.66 o
  -3   3  11         34.43         32.42         2.52 o
  -2   3  11         47.06         55.23         3.18 o
  -1   3  11          2.22          3.08         0.94 o
   0   3  11          3.32          3.96         0.92 o
   1   3  11         82.70         85.72         2.82 o
   2   3  11          2.55          0.31         0.82 o
   3   3  11         14.96         14.01         1.95 o
   4   3  11          0.01         -1.00         1.00 o
   5   3  11          1.71          0.81         0.59 o
   6   3  11          0.02         -0.21         0.52 o
   7   3  11          4.77          4.77         1.31 o
   8   3  11          2.90          4.68         1.35 o
   9   3  11          0.10          0.18         1.21 o
  10   3  11          3.11          4.43         1.37 o
  11   3  11          0.97          1.25         1.37 o
 -17   4  11          0.92         -0.35         1.01 o
 -16   4  11          0.30          0.11         0.73 o
 -15   4  11          8.22          7.50         1.75 o
 -14   4  11          7.94         10.41         2.03 o
 -13   4  11         16.29         19.45         4.49 o
 -12   4  11          5.44          3.50         1.26 o
 -11   4  11         34.19         34.79         3.58 o
 -10   4  11          1.01          0.84         1.04 o
  -9   4  11          0.47         -0.07         0.82 o
  -8   4  11          1.54         -0.16         1.54 o
  -7   4  11          3.89          3.57         1.09 o
  -6   4  11         23.88         22.95         2.87 o
  -5   4  11          7.83          8.21         1.34 o
  -4   4  11         24.67         21.06         1.64 o
  -3   4  11          2.53          1.35         1.03 o
  -2   4  11          2.87          0.37         0.92 o
  -1   4  11          9.42         11.43         2.00 o
   0   4  11          1.18          1.27         1.60 o
   1   4  11         18.35         19.51         2.39 o
   2   4  11          0.08          0.28         0.79 o
   3   4  11          1.51          2.13         0.99 o
   4   4  11          0.20         -0.52         0.52 o
   5   4  11         14.79         17.22         2.41 o
   6   4  11          0.58          0.79         0.64 o
   7   4  11          0.13          0.72         0.66 o
   8   4  11          3.03          2.03         1.52 o
 -14   5  11          0.03          0.14         1.52 o
 -13   5  11         21.16         19.68         2.99 o
 -12   5  11          6.35          6.49         1.67 o
 -11   5  11          2.08          0.97         1.19 o
 -10   5  11          0.11         -0.24         1.04 o
  -9   5  11          1.79          1.88         2.42 o
  -8   5  11          0.33         -1.35         1.43 o
  -7   5  11         22.30         19.71         2.65 o
  -6   5  11          1.40          4.53         1.35 o
  -5   5  11         28.01         24.88         4.26 o
  -4   5  11          2.82          2.12         1.82 o
  -3   5  11         24.96         28.14         3.10 o
  -2   5  11         13.60         13.64         2.17 o
  -1   5  11          1.83          4.38         1.77 o
   0   5  11         11.52         14.48         2.95 o
   1   5  11         46.38         53.31         4.03 o
   2   5  11          1.47          1.07         1.17 o
   3   5  11          2.25          2.73         0.76 o
   4   5  11          0.61          1.28         0.68 o
   5   5  11          0.02         -0.88         0.88 o
 -13   6  11          0.95         -1.64         1.64 o
 -12   6  11          0.95         -0.21         1.15 o
 -11   6  11          0.89          1.49         1.40 o
 -10   6  11          3.30          0.87         2.35 o
  -9   6  11          0.59         -0.07         0.84 o
  -8   6  11          0.05          0.75         1.69 o
  -7   6  11          0.33          1.90         1.01 o
  -6   6  11         23.98         25.58         3.06 o
  -5   6  11          1.90          1.66         2.35 o
  -4   6  11         21.58         26.68         3.11 o
  -3   6  11          1.27          2.36         1.83 o
  -2   6  11          2.50          4.07         1.40 o
  -1   6  11          3.78          4.61         1.45 o
   0   6  11          3.17          3.78         1.58 o
   1   6  11          4.43          5.28         1.75 o
   2   6  11          1.20          2.83         1.25 o
   3   6  11          1.61          2.35         1.18 o
   4   6  11          0.53          1.10         1.03 o
 -20   0  12          4.43          6.73         1.80 o
 -19   0  12          0.23         -0.58         1.52 o
 -18   0  12          0.19          3.52         2.08 o
 -17   0  12         10.31         12.53         3.73 o
 -16   0  12          0.90          2.34         1.67 o
 -15   0  12          0.72         10.32         3.29 o
 -14   0  12         35.06         35.62         5.86 o
 -13   0  12         28.55         16.82         4.03 o
 -12   0  12        112.84        113.41         6.73 o
 -11   0  12          5.81          7.78         1.92 o
 -10   0  12         29.02         25.77         3.13 o
  -9   0  12         21.54         24.51         3.10 o
  -8   0  12        363.23        320.34        11.15 o
  -7   0  12         29.46         26.12         3.11 o
  -6   0  12        123.96        130.20         6.78 o
  -5   0  12        124.29        137.02         6.95 o
  -4   0  12         38.28         41.96         3.75 o
  -3   0  12        110.36        101.01         5.80 o
  -2   0  12         51.05         55.33         4.29 o
  -1   0  12          4.76          2.03         3.39 o
   0   0  12          2.58          1.41         0.80 o
   1   0  12         40.22         27.29         2.17 o
   2   0  12          3.89          5.50         2.07 o
   3   0  12         10.90         12.80         2.53 o
   4   0  12         12.02          9.86         1.80 o
   5   0  12         10.30          7.35         1.49 o
   6   0  12         88.08         90.41         3.85 o
   7   0  12         28.17         18.71         2.08 o
   8   0  12          4.07          3.06         1.18 o
   9   0  12          9.59         34.65         3.67 o
 -20   1  12          2.17          0.45         1.12 o
 -19   1  12          4.99          3.73         1.08 o
 -18   1  12          7.29          9.89         1.68 o
 -17   1  12          0.21         -0.33         0.76 o
 -16   1  12          3.70          4.62         1.18 o
 -15   1  12          0.14         -0.14         1.28 o
 -14   1  12          7.06          6.59         1.47 o
 -13   1  12         28.08         22.86         2.62 o
 -12   1  12          0.19         -0.89         1.34 o
 -11   1  12         64.80         63.10         5.05 o
 -10   1  12          0.22          0.31         1.01 o
  -9   1  12         64.55         54.82         3.60 o
  -8   1  12         77.48         70.37         4.03 o
  -7   1  12          9.00         10.96         1.63 o
  -6   1  12        104.49        101.39         4.75 o
  -5   1  12         11.21         13.02         1.66 o
  -4   1  12         49.51         37.35         2.81 o
  -3   1  12          0.12         -0.20         0.53 o
  -2   1  12        158.21        139.25         4.48 o
  -1   1  12        942.14        943.02        12.52 o
   0   1  12        651.15        594.94         7.99 o
   1   1  12         42.98         44.79         1.85 o
   2   1  12        124.91        117.24         2.98 o
   3   1  12          5.46          7.61         1.18 o
   4   1  12          0.24         -0.52         0.58 o
   5   1  12         21.68         23.52         1.82 o
   6   1  12          0.48          0.77         0.46 o
   7   1  12         13.10         13.21         1.37 o
   8   1  12          1.22          0.72         0.70 o
   9   1  12          9.35          9.31         1.62 o
  10   1  12          3.50          2.94         1.35 o
  11   1  12          0.16          2.36         1.34 o
 -20   2  12          1.26          1.08         1.48 o
 -19   2  12          0.00          0.64         0.91 o
 -18   2  12          0.11          0.35         0.96 o
 -17   2  12          5.16          2.25         1.69 o
 -16   2  12          2.30          6.12         2.03 o
 -15   2  12          0.85          1.25         0.70 o
 -14   2  12         18.70         21.47         2.41 o
 -13   2  12          8.20          8.88         1.36 o
 -12   2  12         27.21         26.01         2.80 o
 -11   2  12          0.49         -0.36         0.96 o
 -10   2  12         22.12         24.42         3.14 o
  -9   2  12         61.08         47.54         4.39 o
  -8   2  12         63.43         59.70         4.83 o
  -7   2  12        120.62        122.67         6.87 o
  -6   2  12         79.10         85.82         6.79 o
  -5   2  12        160.94        166.36        13.34 o
  -4   2  12        107.50         93.00         4.57 o
  -3   2  12         12.34         13.70         1.12 o
  -2   2  12         68.54         70.67         2.88 o
  -1   2  12         19.70         17.26         1.23 o
   0   2  12          3.10          4.95         0.90 o
   1   2  12         15.74         16.55         1.05 o
   2   2  12          2.11          2.72         0.59 o
   3   2  12          9.04          6.45         1.02 o
   4   2  12          5.72          4.18         1.27 o
   5   2  12          4.81          3.47         1.58 o
   6   2  12         63.65         63.98         3.30 o
   7   2  12         24.99         16.01         2.20 o
   8   2  12          1.01         -0.35         0.89 o
   9   2  12          9.16         12.93         2.04 o
  10   2  12         30.00         41.74         3.67 o
 -17   3  12          0.32          2.48         1.60 o
 -16   3  12          2.10          2.42         1.20 o
 -15   3  12          0.01          4.91         1.59 o
 -14   3  12          1.36          8.19         1.96 o
 -13   3  12          7.89         13.47         2.39 o
 -12   3  12          0.64          0.46         1.18 o
 -11   3  12          7.24          9.01         1.99 o
 -10   3  12         23.84         29.29         3.45 o
  -9   3  12          8.96          8.99         2.10 o
  -8   3  12         27.61         30.50         3.47 o
  -7   3  12          1.93          0.24         0.91 o
  -6   3  12        113.00        113.99         6.58 o
  -5   3  12         44.25         47.38         4.21 o
  -4   3  12         12.25         12.91         1.74 o
  -3   3  12         13.93         15.23         1.81 o
  -2   3  12         53.09         55.65         3.31 o
  -1   3  12        501.55        475.54        21.37 o
   0   3  12        287.69        299.70        10.18 o
   1   3  12         18.39         22.71         2.76 o
   2   3  12         31.17         35.96         3.35 o
   3   3  12          0.56          2.88         1.00 o
   4   3  12          1.17          0.79         0.64 o
   5   3  12          4.60          5.47         0.97 o
   6   3  12          2.61          6.47         1.60 o
   7   3  12         10.41          7.75         1.72 o
   8   3  12          2.05         -0.04         1.55 o
   9   3  12          2.29          5.44         2.36 o
  10   3  12          1.41          4.29         2.31 o
 -15   4  12          0.07         -1.84         1.84 o
 -14   4  12          3.89          3.00         1.91 o
 -13   4  12          1.45          0.00         1.87 o
 -12   4  12          4.29          2.69         1.15 o
 -11   4  12          0.03         -1.10         2.42 o
 -10   4  12          4.48          2.75         1.10 o
  -9   4  12         17.94         16.36         2.84 o
  -8   4  12         30.20         29.51         3.46 o
  -7   4  12         23.45         27.67         3.28 o
  -6   4  12          4.86          5.42         1.53 o
  -5   4  12         26.93         26.65         3.08 o
  -4   4  12          5.72          3.62         1.23 o
  -3   4  12         16.22         18.04         3.03 o
  -2   4  12         27.87         32.98         3.41 o
  -1   4  12         12.44         15.45         6.15 o
   0   4  12          0.09          0.85         0.89 o
   1   4  12         16.42         20.71         2.63 o
   2   4  12          1.16          1.58         0.94 o
   3   4  12          3.17          1.37         0.89 o
   4   4  12          0.00          0.40         0.62 o
   5   4  12          1.07          1.07         0.66 o
   6   4  12         29.63         35.01         5.92 o
   7   4  12         11.40          9.04         2.96 o
 -12   5  12          1.11          2.06         1.93 o
 -11   5  12          4.75          2.89         1.97 o
 -10   5  12          1.01         -0.44         1.41 o
  -9   5  12         15.57         19.11         2.78 o
  -8   5  12          4.27          4.30         1.35 o
  -7   5  12          2.22          4.13         1.50 o
  -6   5  12          0.17          0.51         0.86 o
  -5   5  12          0.18         -0.61         1.09 o
  -4   5  12          3.00          2.36         1.88 o
  -3   5  12          1.17          2.04         1.21 o
  -2   5  12         60.98         64.07         4.73 o
  -1   5  12         80.87         77.54         5.17 o
   0   5  12         81.68         77.99         5.89 o
   1   5  12          6.88          5.93         2.14 o
   2   5  12          1.76          2.60         1.11 o
   3   5  12          0.01          2.27         1.17 o
   4   5  12          1.73          2.20         1.14 o
  -3   6  12          6.46          9.26         2.40 o
  -2   6  12         10.21         14.12         2.79 o
  -1   6  12          4.30          9.84         2.32 o
   0   6  12          0.35          4.69         1.77 o
   1   6  12          0.49          1.09         1.03 o
   2   6  12          0.06         -1.40         1.40 o
   3   6  12          0.04          1.98         1.09 o
 -19   1  13          0.01          1.35         1.24 o
 -18   1  13          0.19          0.42         0.67 o
 -17   1  13          0.52          0.21         0.89 o
 -16   1  13          1.25         -0.10         0.76 o
 -15   1  13          1.30         -0.01         2.19 o
 -14   1  13          0.13          0.81         0.93 o
 -13   1  13          0.99          0.23         1.31 o
 -12   1  13         14.23         14.60         2.63 o
 -11   1  13         10.48         11.79         2.27 o
 -10   1  13          0.26          0.45         0.93 o
  -9   1  13          3.20          3.05         1.06 o
  -8   1  13          2.74          3.62         1.05 o
  -7   1  13          0.98          1.59         0.92 o
  -6   1  13          0.01         -0.38         0.78 o
  -5   1  13          0.13         -0.43         1.05 o
  -4   1  13          1.28          2.18         0.80 o
  -3   1  13          0.02         -0.07         0.82 o
  -2   1  13          3.87          2.03         1.73 o
  -1   1  13          1.13          0.43         0.67 o
   0   1  13          0.11          0.04         0.39 o
   1   1  13          7.77         10.34         1.49 o
   2   1  13          0.01         -0.46         0.65 o
   3   1  13          2.89          2.80         1.01 o
   4   1  13          1.08          0.88         0.67 o
   5   1  13          6.60          8.94         1.43 o
   6   1  13          9.21         12.85         1.94 o
   7   1  13          1.76          1.95         0.76 o
   8   1  13          2.04          0.67         0.72 o
   9   1  13          5.79          4.71         1.59 o
 -18   2  13          0.11          4.12         2.54 o
 -17   2  13          0.31         -0.18         0.86 o
 -16   2  13          0.00          0.72         1.13 o
 -15   2  13          0.01          2.28         1.36 o
 -14   2  13          2.87          2.68         2.09 o
 -13   2  13          5.95          8.49         2.16 o
 -12   2  13          0.60         -0.24         0.98 o
 -11   2  13          2.63          1.01         1.76 o
 -10   2  13          4.48          4.82         1.56 o
  -9   2  13         17.47         22.27         4.58 o
  -8   2  13          0.23         -0.07         0.86 o
  -7   2  13         15.47         13.81         2.42 o
  -6   2  13          9.46          9.42         2.01 o
  -5   2  13         13.15         13.43         2.37 o
  -4   2  13          2.29         -0.38         1.28 o
  -3   2  13          6.56          5.79         1.11 o
  -2   2  13          1.67          3.76         0.92 o
  -1   2  13          6.17          5.85         0.96 o
   0   2  13          4.01          4.20         1.01 o
   1   2  13          0.41          0.73         0.48 o
   2   2  13          4.97          6.90         1.72 o
   3   2  13          3.76          5.00         1.38 o
   4   2  13          0.46         -0.04         1.81 o
   5   2  13          2.43          4.01         1.16 o
   6   2  13          1.08         -0.89         0.90 o
   7   2  13         13.23         13.03         3.55 o
   8   2  13          7.65          8.79         1.70 o
   9   2  13          7.24         10.59         2.42 o
 -15   3  13          0.29          0.77         1.18 o
 -14   3  13          0.22          1.32         1.28 o
 -13   3  13          2.08          1.58         1.60 o
 -12   3  13          2.47          1.38         1.96 o
 -11   3  13          2.73          1.80         1.05 o
 -10   3  13          0.19         -0.31         0.89 o
  -9   3  13          1.33          1.24         1.35 o
  -8   3  13          0.04          0.18         1.09 o
  -7   3  13          0.41         -0.18         2.29 o
  -6   3  13          1.76          4.98         1.54 o
  -5   3  13          2.05          1.56         1.09 o
  -4   3  13         11.10         12.43         2.21 o
  -3   3  13          0.07         -0.13         0.75 o
  -2   3  13         22.99         29.39         3.41 o
  -1   3  13          3.87          9.46         2.10 o
   0   3  13          7.92          9.04         1.90 o
   1   3  13          7.59          9.74         1.98 o
   2   3  13          3.18          4.34         1.33 o
   3   3  13          8.86         10.90         1.98 o
   4   3  13          1.53          1.19         0.67 o
   5   3  13          0.01         -0.64         0.81 o
   6   3  13          3.51          3.07         1.10 o
   7   3  13          4.82          5.05         2.17 o
   8   3  13          0.01          0.06         1.30 o
 -12   4  13          0.70         -1.20         1.22 o
 -11   4  13          0.09          0.37         1.13 o
 -10   4  13          0.31          0.49         2.77 o
  -9   4  13          5.98          6.46         1.80 o
  -8   4  13          0.03          1.13         1.04 o
  -7   4  13         15.07         15.42         2.58 o
  -6   4  13          9.97         11.06         2.11 o
  -5   4  13         10.06          8.97         2.01 o
  -4   4  13          1.42         -0.11         3.31 o
  -3   4  13          3.99          1.96         1.31 o
  -2   4  13          4.28          2.97         1.55 o
  -1   4  13          8.55          6.93         3.40 o
   0   4  13          7.11          7.45         1.61 o
   1   4  13          0.57         -0.43         0.76 o
   2   4  13          1.68          1.59         0.90 o
   3   4  13          0.89          0.76         1.02 o
   4   4  13          6.22          8.27         1.63 o
  -7   5  13          0.13          0.20         0.81 o
  -6   5  13          1.43         -0.64         0.97 o
  -5   5  13          0.23          1.19         0.96 o
  -4   5  13          1.93          2.76         1.29 o
  -3   5  13          4.84          3.48         1.46 o
  -2   5  13         15.70         15.13         2.48 o
  -1   5  13          0.22         -0.74         1.28 o
   0   5  13          5.07          5.18         1.71 o
   1   5  13          4.71          3.90         1.60 o
   2   5  13          2.98          1.88         1.05 o
   3   5  13          5.34          6.94         1.95 o
 -17   0  14          0.43         -2.89         2.89 o
 -16   0  14          8.87          7.13         2.76 o
 -15   0  14          4.52          1.09         1.83 o
 -14   0  14          0.24          9.42         3.08 o
 -13   0  14          0.71          2.79         2.24 o
 -12   0  14          7.25          5.88         2.14 o
 -11   0  14          1.30          2.48         1.06 o
 -10   0  14          5.25          8.03         1.88 o
  -9   0  14         11.69          7.52         1.97 o
  -8   0  14        125.19        112.04         6.97 o
  -7   0  14         13.35         10.68         2.19 o
  -6   0  14          0.64          2.54         1.22 o
  -5   0  14         15.29         17.44         2.72 o
  -4   0  14          4.48          3.07         1.09 o
  -3   0  14         67.92         87.26         6.85 o
  -2   0  14          0.70          0.39         1.51 o
  -1   0  14         16.43         10.36         1.98 o
   0   0  14          7.69          3.78         1.24 o
   1   0  14          1.65          1.52         0.92 o
   2   0  14          5.60          8.29         1.80 o
   3   0  14         80.25         80.60         5.37 o
   4   0  14          6.86          6.28         1.55 o
   6   0  14          0.33          0.92         0.74 o
 -16   1  14          1.40          2.99         1.43 o
 -15   1  14          0.36         -1.29         1.29 o
 -14   1  14         15.71         16.64         2.42 o
 -13   1  14          3.03          3.31         1.80 o
 -12   1  14          1.16          0.65         1.02 o
 -11   1  14          3.89          2.29         0.89 o
 -10   1  14          3.69          2.01         1.10 o
  -9   1  14          3.96          7.01         1.48 o
  -8   1  14         22.91         23.78         2.58 o
  -7   1  14         16.83         19.90         2.32 o
  -6   1  14          0.08         -0.03         0.84 o
  -5   1  14          0.89          0.69         0.91 o
  -4   1  14         14.17         12.85         1.81 o
  -3   1  14          0.02         -0.58         0.68 o
  -2   1  14          2.35          2.26         0.77 o
  -1   1  14         15.96          8.64         1.37 o
   0   1  14          0.63          0.08         0.83 o
   1   1  14          2.38          1.96         0.76 o
   2   1  14         73.58         75.52         3.67 o
   3   1  14         41.11         39.24         3.20 o
   4   1  14          0.00          0.05         0.83 o
   5   1  14          3.36          4.21         2.02 o
   6   1  14          5.44          5.99         1.44 o
   7   1  14          0.14          0.66         0.87 o
   8   1  14         18.17         20.18         3.24 o
 -15   2  14          1.67          5.20         2.46 o
 -14   2  14          0.72          3.27         1.42 o
 -13   2  14          0.01          0.61         3.30 o
 -12   2  14          0.65         -1.02         1.02 o
 -11   2  14          3.69          3.95         1.34 o
 -10   2  14          3.32          6.90         1.86 o
  -9   2  14          7.49          1.88         1.20 o
  -8   2  14        100.15         91.94         6.49 o
  -7   2  14          6.03          7.17         1.90 o
  -6   2  14          0.30         -0.26         1.36 o
  -5   2  14          5.45          1.98         0.90 o
  -4   2  14          7.26          5.83         3.05 o
  -3   2  14         17.07         17.29         2.01 o
  -2   2  14          7.78         10.59         1.54 o
  -1   2  14         12.28         11.37         1.62 o
   0   2  14         21.20         18.73         1.98 o
   1   2  14          6.41          7.65         1.85 o
   2   2  14          0.07          1.06         0.90 o
   3   2  14         50.73         53.46         4.40 o
   4   2  14         19.01         19.72         2.89 o
   5   2  14          1.95          1.99         0.90 o
   6   2  14          0.00         -1.01         1.01 o
   7   2  14         10.03         11.20         2.02 o
 -13   3  14          2.57          4.99         2.38 o
 -12   3  14          0.59          2.42         1.18 o
 -11   3  14          1.11          2.15         2.39 o
 -10   3  14          4.77          2.68         1.30 o
  -9   3  14          3.79          5.35         1.67 o
  -8   3  14          6.54          4.13         2.04 o
  -7   3  14         12.41         11.35         2.32 o
  -6   3  14          0.55          0.22         0.74 o
  -5   3  14          0.02          0.48         1.62 o
  -4   3  14          1.54          0.96         0.99 o
  -3   3  14          1.40          0.56         0.77 o
  -2   3  14          0.95          2.35         1.41 o
  -1   3  14         40.65         44.20         4.24 o
   0   3  14          6.18         12.18         2.23 o
   1   3  14          0.96          2.23         3.44 o
   2   3  14         16.49         14.48         2.39 o
   3   3  14         49.65         47.84         4.06 o
   4   3  14          0.91          0.70         1.26 o
   5   3  14          2.18          0.35         1.74 o
   6   3  14          6.45          6.68         2.87 o
  -9   4  14          5.16          7.09         4.83 o
  -8   4  14         24.72         22.18         3.18 o
  -7   4  14          4.58          2.29         1.29 o
  -6   4  14          0.07         -0.58         1.82 o
  -5   4  14          0.00         -0.91         1.10 o
  -4   4  14          0.85         -0.51         2.13 o
  -3   4  14          2.70          1.74         1.14 o
  -2   4  14          6.50          7.75         3.19 o
  -1   4  14          9.26          6.05         3.74 o
   0   4  14          4.59          2.99         1.18 o
   1   4  14          3.02          3.83         1.55 o
   2   4  14          0.30          0.03         0.91 o
   3   4  14         19.32         18.22         3.02 o
  -2   5  14          6.76          8.39         2.45 o
  -1   5  14          3.75          2.07         1.21 o
   0   5  14          0.00         -0.65         0.78 o
   1   5  14          0.87         -0.31         0.66 o
 -14   1  15          0.10          1.45         1.56 o
 -13   1  15          0.00         -0.89         0.96 o
 -12   1  15          0.43          0.51         0.91 o
 -11   1  15          0.00         -0.04         0.90 o
 -10   1  15          0.05         -0.07         1.06 o
  -9   1  15          0.10         -0.62         0.76 o
  -8   1  15          1.20          2.17         1.19 o
  -7   1  15          1.43          1.67         0.73 o
  -6   1  15          0.03         -0.23         0.79 o
  -5   1  15          0.01         -0.49         0.63 o
  -4   1  15          0.30         -0.05         0.64 o
  -3   1  15          0.46          0.31         0.82 o
  -2   1  15          0.00         -0.66         0.66 o
  -1   1  15          1.06          0.82         0.62 o
   0   1  15          0.33         -0.66         0.66 o
   1   1  15          4.16          3.47         1.17 o
   2   1  15          9.62         12.27         1.89 o
   3   1  15          9.33         12.05         1.83 o
   4   1  15          0.74         -0.15         1.44 o
   5   1  15          8.88          8.67         2.23 o
   6   1  15         16.17         20.22         3.37 o
 -12   2  15          0.04         -0.06         1.60 o
 -11   2  15          0.46          2.27         2.00 o
 -10   2  15          0.60         -0.47         1.58 o
  -9   2  15          3.73          3.12         1.51 o
  -8   2  15          0.01          0.23         2.08 o
  -7   2  15          0.00         -0.62         1.24 o
  -6   2  15          0.16         -0.84         1.01 o
  -5   2  15          0.05          0.07         0.92 o
  -4   2  15          1.69          2.71         0.87 o
  -3   2  15          3.17          2.87         1.23 o
  -2   2  15          0.03         -0.71         0.71 o
  -1   2  15          1.10          1.46         0.91 o
   0   2  15          4.72          5.56         1.56 o
   1   2  15          0.36          1.01         0.88 o
   2   2  15          0.78          2.37         1.17 o
   3   2  15          1.02          1.71         0.97 o
   4   2  15         29.78         36.50         6.01 o
   5   2  15         10.30         11.28         3.53 o
  -9   3  15          0.47         -0.45         0.96 o
  -8   3  15          1.90          2.24         1.32 o
  -7   3  15          2.14          3.09         1.43 o
  -6   3  15          0.33         -0.47         0.87 o
  -5   3  15          0.69         -0.54         1.27 o
  -4   3  15          2.07          2.99         2.99 o
  -3   3  15          0.00          1.64         1.04 o
  -2   3  15          9.15         11.73         2.24 o
  -1   3  15          0.13          0.55         1.46 o
   0   3  15          0.50          1.38         1.04 o
   1   3  15          0.29          1.32         4.56 o
   2   3  15          0.05          0.92         1.60 o
   3   3  15          3.58          4.65         2.23 o
  -4   4  15          3.20          3.23         1.75 o
  -3   4  15          9.61          5.64         1.92 o
  -2   4  15          0.57          0.26         0.98 o
  -1   4  15          0.82         -1.61         1.63 o
   0   4  15          0.28         -0.46         1.17 o
   1   4  15          4.67          3.41         1.55 o
 -12   0  16          7.62         11.76         3.36 o
 -11   0  16          2.54          3.45         1.83 o
 -10   0  16          0.31         -0.57         1.58 o
  -9   0  16          9.60         11.07         2.45 o
  -8   0  16          4.68         13.27         3.31 o
  -7   0  16         28.95         34.37         4.08 o
  -6   0  16          3.12          6.16         1.95 o
  -5   0  16          4.40          6.05         1.82 o
  -4   0  16         10.22          8.70         2.05 o
  -3   0  16          4.93          6.47         1.75 o
  -2   0  16          1.09          1.90         1.27 o
  -1   0  16         15.31         11.30         2.27 o
   0   0  16         11.30         10.68         2.12 o
   1   0  16         36.71         34.46         3.83 o
   2   0  16         15.19         14.83         3.76 o
 -11   1  16          0.13         -0.30         1.10 o
 -10   1  16          1.62          2.16         1.02 o
  -9   1  16          1.32          2.24         0.99 o
  -8   1  16          9.47         13.10         1.81 o
  -7   1  16         12.20         12.64         1.78 o
  -6   1  16         14.47         17.40         2.21 o
  -5   1  16          7.54          6.48         1.14 o
  -4   1  16         28.49         37.79         2.94 o
  -3   1  16         36.19         38.74         2.95 o
  -2   1  16          0.08          0.51         0.63 o
  -1   1  16          0.06         -0.42         1.03 o
   0   1  16          4.85          2.40         1.62 o
   1   1  16          1.63          1.03         0.82 o
   2   1  16          5.28          4.65         1.23 o
  -9   2  16          1.20         -1.01         1.23 o
  -8   2  16          4.61          2.35         1.47 o
  -7   2  16          4.56          6.35         1.87 o
  -6   2  16          5.09          4.98         1.55 o
  -5   2  16          0.83          1.11         1.20 o
  -4   2  16          3.44          4.96         1.52 o
  -3   2  16          6.09          9.21         2.21 o
  -2   2  16         14.37         13.63         2.66 o
  -1   2  16         30.79         34.24         3.97 o
   0   2  16         14.03         13.86         2.57 o
   1   2  16          4.22          3.91         1.28 o
   2   2  16         42.22         37.67         4.73 o
   3   2  16          9.68          8.77         3.22 o
  -4   3  16          0.00          0.82         1.52 o
  -3   3  16         43.42         58.20         7.04 o
  -2   3  16          0.57          1.64         1.45 o
  -1   3  16          6.66          6.15         2.21 o
   0   3  16         20.86         32.93         4.88 o
   1   3  16          0.53          2.65         1.28 o
  -8   1  17          0.27          0.70         1.13 o
  -7   1  17          0.48          0.13         1.34 o
  -6   1  17          0.17          0.18         0.95 o
  -5   1  17          0.27          0.84         0.99 o
  -4   1  17          0.23          1.79         1.12 o
  -3   1  17          0.25         -0.73         0.73 o
  -2   1  17          2.47          1.27         1.09 o
  -1   1  17          6.02          8.13         1.66 o
   0   1  17          2.09          1.47         0.85 o
   1   1  17          0.01          0.80         1.00 o
  -1   2  17          0.77         -0.76         1.02 o
   0   2  17          2.77          4.18         2.09 o
  -6   0  18          0.06         17.62         4.16 o
  -5   0  18          1.04          2.81         1.70 o
  -4   0  18         11.49          9.39         2.95 o
  -7   1  18          3.77          2.22         0.99 o
  -6   1  18          0.16          2.77         0.96 o
                                                
